# Supplementary material for: Children’s attitudes towards animals are similar across suburban, exurban, and rural areas
Source: PeerJ. 2019 Jul 23;7:e7328. doi: 10.7717/peerj.7328 (PMC6659664; doi:10.7717/peerj.7328)
Supplement: Supplemental Information 1 [file peerj-07-7328-s001.csv]

school_year	school	reduced_lunch	development	kangaroo_coded	zebra_coded	panda_coded	rhinoceros_coded	wolf_coded	hedgehog_coded	whale_coded	lion_coded	monkey_coded	bobcat_coded	coyote_coded	opossum_coded	raccoon_coded	deer_coded	rabbit_coded	skunk_coded	fox_coded	bat_coded	bear_coded	squirrel_coded	exotics_sum	could_be_both_sum	kangaroo_ones	zebra_ones	lion_ones	panda_ones	rhinoceros_ones	hedgehog_ones	wolf_ones	monkey_ones	whale_ones	fox_ones	bat_ones	bear_ones	squirrel_ones	deer_ones	rabbit_ones	skunk_ones	opossum_ones	bobcat_ones	coyote_ones	raccoon_ones	could_be_both	exotic_exlusive	ranked_incorrectly	kangaroo
3	1	low	suburban	0	0	4	3	0	1	2	0	5	0	0	0	0	0	0	0	0	0	0	0	15	0	0	0	0	1	1	1	0	1	1	0	0	0	0	0	0	0	0	0	0	0	0	5	0	0
3	1	low	suburban	3	0	0	5	0	0	1	0	4	0	0	0	0	0	2	0	0	0	0	0	13	2	1	0	0	0	1	0	0	1	1	0	0	0	0	0	1	0	0	0	0	0	1	4	0	3
3	1	low	suburban	0	2	3	4	0	0	5	0	0	0	0	0	0	0	0	0	0	1	0	0	14	1	0	1	0	1	1	0	0	0	1	0	1	0	0	0	0	0	0	0	0	0	1	4	0	0
3	1	low	suburban	0	0	4	0	0	0	0	3	5	1	0	0	0	0	0	0	0	0	2	0	12	3	0	0	1	1	0	0	0	1	0	0	0	1	0	0	0	0	0	1	0	0	2	3	0	0
3	1	low	suburban	0	0	0	3	5	0	0	2	0	0	0	0	0	1	0	0	0	0	4	0	10	5	0	0	1	0	1	0	1	0	0	0	0	1	0	1	0	0	0	0	0	0	2	3	0	0
3	1	low	suburban	0	0	3	0	1	0	2	0	0	0	0	0	0	5	4	0	0	0	0	0	6	9	0	0	0	1	0	0	1	0	1	0	0	0	0	1	1	0	0	0	0	0	2	3	0	0
3	1	low	suburban	0	0	5	0	0	0	0	0	0	0	0	0	0	3	4	1	0	0	0	2	5	10	0	0	0	1	0	0	0	0	0	0	0	0	1	1	1	1	0	0	0	0	4	1	0	0
3	2	high	suburban	5	0	3	0	0	0	1	0	2	0	0	0	0	4	0	0	0	0	0	0	11	4	1	0	0	1	0	0	0	1	1	0	0	0	0	1	0	0	0	0	0	0	1	4	0	1
3	2	high	suburban	1	0	0	0	0	3	2	0	4	0	0	0	0	0	5	0	0	0	0	0	10	5	1	0	0	0	0	1	0	1	1	0	0	0	0	0	1	0	0	0	0	0	1	4	0	5
3	2	high	suburban	0	0	3	2	1	0	0	5	0	0	0	0	0	0	4	0	0	0	0	0	11	4	0	0	1	1	1	0	1	0	0	0	0	0	0	0	1	0	0	0	0	0	1	4	0	0
3	2	high	suburban	5	0	3	0	0	0	0	4	0	0	0	0	0	0	0	0	0	2	1	0	12	3	1	0	1	1	0	0	0	0	0	0	1	1	0	0	0	0	0	0	0	0	2	3	0	1
3	2	high	suburban	0	0	4	0	2	0	0	5	0	0	3	0	0	0	0	0	1	0	0	0	11	4	0	0	1	1	0	0	1	0	0	1	0	0	0	0	0	0	0	0	1	0	2	3	0	0
3	2	high	suburban	0	2	0	0	0	0	0	3	0	0	0	0	0	0	1	0	0	5	0	4	5	10	0	1	1	0	0	0	0	0	0	0	1	0	1	0	1	0	0	0	0	0	3	2	0	0
3	2	high	suburban	0	0	2	0	0	0	0	4	0	5	3	0	0	0	0	0	1	0	0	0	6	9	0	0	1	1	0	0	0	0	0	1	0	0	0	0	0	0	0	1	1	0	3	2	0	0
3	2	high	suburban	0	0	3	0	1	0	0	0	0	5	4	0	0	0	0	0	2	0	0	0	4	11	0	0	0	1	0	0	1	0	0	1	0	0	0	0	0	0	0	1	1	0	3	2	0	0
3	3	high	suburban	2	0	3	0	0	0	4	1	5	0	0	0	0	0	0	0	0	0	0	0	15	0	1	0	1	1	0	0	0	1	1	0	0	0	0	0	0	0	0	0	0	0	0	5	0	4
3	3	high	suburban	3	4	5	0	0	0	1	0	2	0	0	0	0	0	0	0	0	0	0	0	15	0	1	1	0	1	0	0	0	1	1	0	0	0	0	0	0	0	0	0	0	0	0	5	0	3
3	3	high	suburban	5	0	0	0	2	3	1	0	4	0	0	0	0	0	0	0	0	0	0	0	15	0	1	0	0	0	0	1	1	1	1	0	0	0	0	0	0	0	0	0	0	0	0	5	0	1
3	3	high	suburban	3	0	4	0	5	1	0	0	2	0	0	0	0	0	0	0	0	0	0	0	15	0	1	0	0	1	0	1	1	1	0	0	0	0	0	0	0	0	0	0	0	0	0	5	0	3
3	3	high	suburban	1	0	5	3	4	0	0	2	0	0	0	0	0	0	0	0	0	0	0	0	15	0	1	0	1	1	1	0	1	0	0	0	0	0	0	0	0	0	0	0	0	0	0	5	0	5
2	3	high	suburban	5	4	0	0	0	1	0	0	2	0	0	0	0	3	0	0	0	0	0	0	12	3	1	1	0	0	0	1	0	1	0	0	0	0	0	1	0	0	0	0	0	0	1	4	0	1
2	3	high	suburban	0	0	0	2	3	0	0	1	4	0	0	0	0	0	0	0	0	0	5	0	10	5	0	0	1	0	1	0	1	1	0	0	0	1	0	0	0	0	0	0	0	0	1	4	0	0
3	3	high	suburban	1	0	4	0	0	0	0	5	3	0	0	0	0	0	0	0	0	0	2	0	13	2	1	0	1	1	0	0	0	1	0	0	0	1	0	0	0	0	0	0	0	0	1	4	0	5
2	3	high	suburban	0	0	5	0	0	1	0	2	3	0	0	0	0	0	0	0	4	0	0	0	11	4	0	0	1	1	0	1	0	1	0	1	0	0	0	0	0	0	0	0	0	0	1	4	0	0
2	3	high	suburban	1	0	2	0	4	0	0	5	0	0	0	0	0	0	0	0	3	0	0	0	12	3	1	0	1	1	0	0	1	0	0	1	0	0	0	0	0	0	0	0	0	0	1	4	0	5
2	3	high	suburban	2	4	0	5	0	0	0	3	0	0	0	0	0	0	1	0	0	0	0	0	14	1	1	1	1	0	1	0	0	0	0	0	0	0	0	0	1	0	0	0	0	0	1	4	0	4
2	3	high	suburban	1	0	4	0	5	0	0	3	0	0	0	0	0	0	2	0	0	0	0	0	13	2	1	0	1	1	0	0	1	0	0	0	0	0	0	0	1	0	0	0	0	0	1	4	0	5
3	3	high	suburban	1	0	0	2	5	0	0	0	4	0	0	0	0	0	0	0	3	0	0	0	12	3	1	0	0	0	1	0	1	1	0	1	0	0	0	0	0	0	0	0	0	0	1	4	0	5
3	3	high	suburban	4	0	5	0	0	0	0	1	2	3	0	0	0	0	0	0	0	0	0	0	12	3	1	0	1	1	0	0	0	1	0	0	0	0	0	0	0	0	0	1	0	0	1	4	0	2
3	3	high	suburban	0	0	2	3	5	0	0	4	0	0	0	0	0	0	0	0	1	0	0	0	14	1	0	0	1	1	1	0	1	0	0	1	0	0	0	0	0	0	0	0	0	0	1	4	0	0
2	3	high	suburban	0	0	4	2	5	0	0	3	0	0	0	0	0	0	0	0	0	0	1	0	14	1	0	0	1	1	1	0	1	0	0	0	0	1	0	0	0	0	0	0	0	0	1	4	0	0
2	3	high	suburban	4	0	0	0	0	0	0	2	5	3	0	0	0	1	0	0	0	0	0	0	11	4	1	0	1	0	0	0	0	1	0	0	0	0	0	1	0	0	0	1	0	0	2	3	0	2
2	3	high	suburban	3	0	4	5	0	0	0	0	0	0	0	0	0	1	2	0	0	0	0	0	12	3	1	0	0	1	1	0	0	0	0	0	0	0	0	1	1	0	0	0	0	0	2	3	0	3
2	3	high	suburban	5	0	3	2	0	0	0	0	0	0	0	0	0	0	0	0	4	0	1	0	10	5	1	0	0	1	1	0	0	0	0	1	0	1	0	0	0	0	0	0	0	0	2	3	0	1
2	3	high	suburban	3	0	5	0	0	0	0	1	0	0	0	0	0	0	2	0	0	0	4	0	9	6	1	0	1	1	0	0	0	0	0	0	0	1	0	0	1	0	0	0	0	0	2	3	0	3
2	3	high	suburban	0	2	4	0	5	0	0	0	0	0	0	0	0	0	0	0	0	3	0	1	11	4	0	1	0	1	0	0	1	0	0	0	1	0	1	0	0	0	0	0	0	0	2	3	0	0
2	3	high	suburban	1	0	0	0	4	0	0	0	5	0	3	0	0	0	0	0	0	0	2	0	10	5	1	0	0	0	0	0	1	1	0	0	0	1	0	0	0	0	0	0	1	0	2	3	0	5
3	3	high	suburban	1	0	0	0	0	0	0	4	2	3	0	0	0	5	0	0	0	0	0	0	7	8	1	0	1	0	0	0	0	1	0	0	0	0	0	1	0	0	0	1	0	0	2	3	0	5
3	3	high	suburban	5	0	4	0	2	0	0	0	0	0	3	0	0	0	0	0	0	0	1	0	11	4	1	0	0	1	0	0	1	0	0	0	0	1	0	0	0	0	0	0	1	0	2	3	0	1
3	3	high	suburban	0	0	0	4	3	0	0	2	0	5	0	0	0	0	0	0	0	0	1	0	9	6	0	0	1	0	1	0	1	0	0	0	0	1	0	0	0	0	0	1	0	0	2	3	0	0
2	3	high	suburban	0	0	5	0	4	3	0	0	0	0	0	0	0	1	2	0	0	0	0	0	12	3	0	0	0	1	0	1	1	0	0	0	0	0	0	1	1	0	0	0	0	0	2	3	0	0
3	3	high	suburban	0	0	2	3	5	0	0	0	0	0	0	0	0	0	1	0	4	0	0	0	10	5	0	0	0	1	1	0	1	0	0	1	0	0	0	0	1	0	0	0	0	0	2	3	0	0
3	3	high	suburban	0	0	4	0	5	0	0	0	0	0	1	0	0	0	0	0	3	0	2	0	9	6	0	0	0	1	0	0	1	0	0	1	0	1	0	0	0	0	0	0	1	0	3	2	0	0
3	3	high	suburban	0	0	1	0	5	0	0	0	0	0	0	0	0	0	0	0	3	2	4	0	6	9	0	0	0	1	0	0	1	0	0	1	1	1	0	0	0	0	0	0	0	0	3	2	0	0
3	3	high	suburban	0	0	0	1	0	0	0	0	3	0	0	0	0	2	5	0	0	0	0	4	4	11	0	0	0	0	1	0	0	1	0	0	0	0	1	1	1	0	0	0	0	0	3	2	0	0
3	3	high	suburban	0	0	5	0	2	0	0	0	0	0	0	0	0	3	4	0	1	0	0	0	7	8	0	0	0	1	0	0	1	0	0	1	0	0	0	1	1	0	0	0	0	0	3	2	0	0
2	3	high	suburban	0	0	0	0	5	0	0	3	0	0	0	0	0	0	4	1	0	0	2	0	8	7	0	0	1	0	0	0	1	0	0	0	0	1	0	0	1	1	0	0	0	0	3	2	0	0
2	3	high	suburban	0	0	0	0	5	0	0	3	0	4	0	0	0	0	0	0	0	0	2	1	8	7	0	0	1	0	0	0	1	0	0	0	0	1	1	0	0	0	0	1	0	0	3	2	0	0
2	3	high	suburban	0	0	0	0	3	0	0	1	0	0	2	0	0	0	0	0	4	5	0	0	4	11	0	0	1	0	0	0	1	0	0	1	1	0	0	0	0	0	0	0	1	0	3	2	0	0
3	3	high	suburban	0	0	0	1	0	0	0	0	4	0	2	0	0	0	5	0	0	0	0	3	5	10	0	0	0	0	1	0	0	1	0	0	0	0	1	0	1	0	0	0	1	0	3	2	0	0
3	3	high	suburban	0	0	0	0	0	1	0	4	0	5	2	0	0	3	0	0	0	0	0	0	5	10	0	0	1	0	0	1	0	0	0	0	0	0	0	1	0	0	0	1	1	0	3	2	0	0
3	3	high	suburban	0	0	0	0	5	0	0	0	4	1	0	0	0	0	0	0	3	0	2	0	9	6	0	0	0	0	0	0	1	1	0	1	0	1	0	0	0	0	0	1	0	0	3	2	0	0
2	3	high	suburban	0	0	0	0	2	0	0	0	0	0	0	4	3	0	5	0	1	0	0	0	2	13	0	0	0	0	0	0	1	0	0	1	0	0	0	0	1	0	1	0	0	1	4	1	0	0
1	4	high	exurban	1	5	4	0	0	0	0	0	2	0	0	0	0	0	3	0	0	0	0	0	12	3	1	1	0	1	0	0	0	1	0	0	0	0	0	0	1	0	0	0	0	0	1	4	0	5
1	4	high	exurban	2	0	3	0	0	0	0	1	5	0	0	0	0	0	0	0	0	0	0	4	11	4	1	0	1	1	0	0	0	1	0	0	0	0	1	0	0	0	0	0	0	0	1	4	0	4
1	4	high	exurban	0	0	5	4	0	0	3	0	2	0	0	1	0	0	0	0	0	0	0	0	14	1	0	0	0	1	1	0	0	1	1	0	0	0	0	0	0	0	1	0	0	0	1	4	0	0
1	4	high	exurban	2	0	4	0	0	0	0	1	3	0	0	0	0	0	5	0	0	0	0	0	10	5	1	0	1	1	0	0	0	1	0	0	0	0	0	0	1	0	0	0	0	0	1	4	0	4
1	4	high	exurban	2	0	4	0	0	0	0	5	0	1	0	0	0	3	0	0	0	0	0	0	11	4	1	0	1	1	0	0	0	0	0	0	0	0	0	1	0	0	0	1	0	0	2	3	0	4
1	4	high	exurban	0	0	0	3	5	0	0	0	0	0	0	0	0	0	4	0	0	1	0	2	8	7	0	0	0	0	1	0	1	0	0	0	1	0	1	0	1	0	0	0	0	0	3	2	0	0
1	5	high	exurban	1	0	3	2	4	0	5	0	0	0	0	0	0	0	0	0	0	0	0	0	15	0	1	0	0	1	1	0	1	0	1	0	0	0	0	0	0	0	0	0	0	0	0	5	0	5
2	5	high	exurban	0	1	3	0	5	0	0	2	4	0	0	0	0	0	0	0	0	0	0	0	15	0	0	1	1	1	0	0	1	1	0	0	0	0	0	0	0	0	0	0	0	0	0	5	0	0
2	5	high	exurban	1	2	4	3	0	0	0	0	5	0	0	0	0	0	0	0	0	0	0	0	15	0	1	1	0	1	1	0	0	1	0	0	0	0	0	0	0	0	0	0	0	0	0	5	0	5
3	5	high	exurban	3	0	5	1	0	0	0	2	4	0	0	0	0	0	0	0	0	0	0	0	15	0	1	0	1	1	1	0	0	1	0	0	0	0	0	0	0	0	0	0	0	0	0	5	0	3
3	5	high	exurban	0	4	3	0	2	0	0	5	0	0	0	0	0	0	0	0	1	0	0	0	14	1	0	1	1	1	0	0	1	0	0	1	0	0	0	0	0	0	0	0	0	0	1	4	0	0
1	5	high	exurban	0	0	2	4	0	0	3	5	0	0	0	0	0	0	1	0	0	0	0	0	14	1	0	0	1	1	1	0	0	0	1	0	0	0	0	0	1	0	0	0	0	0	1	4	0	0
1	5	high	exurban	0	0	5	2	3	0	0	4	0	0	0	0	0	0	0	0	0	0	1	0	14	1	0	0	1	1	1	0	1	0	0	0	0	1	0	0	0	0	0	0	0	0	1	4	0	0
2	5	high	exurban	5	4	1	0	0	0	0	0	3	0	0	0	0	0	2	0	0	0	0	0	13	2	1	1	0	1	0	0	0	1	0	0	0	0	0	0	1	0	0	0	0	0	1	4	0	1
3	5	high	exurban	0	5	4	3	2	0	0	0	0	0	0	0	0	0	0	0	1	0	0	0	14	1	0	1	0	1	1	0	1	0	0	1	0	0	0	0	0	0	0	0	0	0	1	4	0	0
3	5	high	exurban	2	1	0	4	0	0	0	0	3	5	0	0	0	0	0	0	0	0	0	0	10	5	1	1	0	0	1	0	0	1	0	0	0	0	0	0	0	0	0	1	0	0	1	4	0	4
3	5	high	exurban	0	0	1	0	3	4	5	0	0	0	0	0	2	0	0	0	0	0	0	0	13	2	0	0	0	1	0	1	1	0	1	0	0	0	0	0	0	0	0	0	0	1	1	4	0	0
1	5	high	exurban	0	4	5	0	1	0	0	0	2	0	0	0	0	0	3	0	0	0	0	0	12	3	0	1	0	1	0	0	1	1	0	0	0	0	0	0	1	0	0	0	0	0	1	4	0	0
3	5	high	exurban	1	2	5	0	4	0	0	0	0	0	0	0	0	3	0	0	0	0	0	0	12	3	1	1	0	1	0	0	1	0	0	0	0	0	0	1	0	0	0	0	0	0	1	4	0	5
3	5	high	exurban	4	1	3	2	0	0	0	0	0	0	0	0	0	0	0	5	0	0	0	0	10	5	1	1	0	1	1	0	0	0	0	0	0	0	0	0	0	1	0	0	0	0	1	4	0	2
1	5	high	exurban	3	0	2	0	5	0	0	4	0	0	1	0	0	0	0	0	0	0	0	0	14	1	1	0	1	1	0	0	1	0	0	0	0	0	0	0	0	0	0	0	1	0	1	4	0	3
2	5	high	exurban	0	0	5	1	0	0	0	0	4	0	0	0	0	0	3	0	0	0	0	2	10	5	0	0	0	1	1	0	0	1	0	0	0	0	1	0	1	0	0	0	0	0	2	3	0	0
1	5	high	exurban	3	0	0	0	5	0	1	0	0	0	0	0	2	0	0	0	4	0	0	0	9	6	1	0	0	0	0	0	1	0	1	1	0	0	0	0	0	0	0	0	0	1	2	3	0	3
3	5	high	exurban	2	0	5	0	1	0	0	0	0	4	0	0	0	0	3	0	0	0	0	0	8	7	1	0	0	1	0	0	1	0	0	0	0	0	0	0	1	0	0	1	0	0	2	3	0	4
1	5	high	exurban	0	0	4	0	5	0	0	2	0	0	0	0	0	3	0	0	0	0	0	1	11	4	0	0	1	1	0	0	1	0	0	0	0	0	1	1	0	0	0	0	0	0	2	3	0	0
2	5	high	exurban	0	0	0	4	3	0	0	2	0	0	0	0	0	0	0	0	0	1	5	0	9	6	0	0	1	0	1	0	1	0	0	0	1	1	0	0	0	0	0	0	0	0	2	3	0	0
3	5	high	exurban	0	0	0	0	5	0	0	1	4	0	0	0	0	0	0	0	3	0	2	0	10	5	0	0	1	0	0	0	1	1	0	1	0	1	0	0	0	0	0	0	0	0	2	3	0	0
1	5	high	exurban	0	0	5	0	4	0	0	0	2	0	0	0	0	0	0	3	0	0	0	1	11	4	0	0	0	1	0	0	1	1	0	0	0	0	1	0	0	1	0	0	0	0	2	3	0	0
1	5	high	exurban	0	0	0	1	5	0	0	3	0	0	4	0	0	0	0	0	0	0	2	0	9	6	0	0	1	0	1	0	1	0	0	0	0	1	0	0	0	0	0	0	1	0	2	3	0	0
3	5	high	exurban	0	0	3	0	5	0	0	1	0	0	2	0	0	0	0	0	4	0	0	0	9	6	0	0	1	1	0	0	1	0	0	1	0	0	0	0	0	0	0	0	1	0	2	3	0	0
3	5	high	exurban	4	0	0	0	3	0	0	0	5	0	0	0	0	2	0	1	0	0	0	0	12	3	1	0	0	0	0	0	1	1	0	0	0	0	0	1	0	1	0	0	0	0	2	3	0	2
2	5	high	exurban	5	0	0	0	1	0	0	4	0	0	0	0	0	0	3	2	0	0	0	0	10	5	1	0	1	0	0	0	1	0	0	0	0	0	0	0	1	1	0	0	0	0	2	3	0	1
1	5	high	exurban	3	2	0	0	0	0	0	0	5	4	0	0	0	0	0	0	0	1	0	0	10	5	1	1	0	0	0	0	0	1	0	0	1	0	0	0	0	0	0	1	0	0	2	3	0	3
2	5	high	exurban	0	0	1	0	2	3	0	0	0	5	4	0	0	0	0	0	0	0	0	0	6	9	0	0	0	1	0	1	1	0	0	0	0	0	0	0	0	0	0	1	1	0	2	3	0	0
3	5	high	exurban	0	0	4	0	5	0	0	0	0	0	0	0	0	0	3	0	2	1	0	0	9	6	0	0	0	1	0	0	1	0	0	1	1	0	0	0	1	0	0	0	0	0	3	2	0	0
1	5	high	exurban	0	0	0	0	5	0	0	1	0	2	4	0	0	0	0	0	3	0	0	0	6	9	0	0	1	0	0	0	1	0	0	1	0	0	0	0	0	0	0	1	1	0	3	2	0	0
2	5	high	exurban	0	0	0	0	2	0	0	5	0	4	3	1	0	0	0	0	0	0	0	0	7	8	0	0	1	0	0	0	1	0	0	0	0	0	0	0	0	0	1	1	1	0	3	2	0	0
2	5	high	exurban	0	0	0	0	0	0	1	5	0	0	0	0	0	0	4	0	3	0	2	0	6	9	0	0	1	0	0	0	0	0	1	1	0	1	0	0	1	0	0	0	0	0	3	2	0	0
2	5	high	exurban	0	0	0	0	4	0	0	0	3	0	2	0	0	0	0	0	5	0	0	1	7	8	0	0	0	0	0	0	1	1	0	1	0	0	1	0	0	0	0	0	1	0	3	2	0	0
1	5	high	exurban	0	0	0	2	5	0	0	0	0	4	3	0	0	0	0	0	1	0	0	0	7	8	0	0	0	0	1	0	1	0	0	1	0	0	0	0	0	0	0	1	1	0	3	2	0	0
1	5	high	exurban	0	0	0	0	5	3	0	0	0	2	1	0	0	0	0	0	4	0	0	0	8	7	0	0	0	0	0	1	1	0	0	1	0	0	0	0	0	0	0	1	1	0	3	2	0	0
3	5	high	exurban	0	0	0	4	0	0	0	5	0	2	1	0	0	0	0	0	0	0	3	0	9	6	0	0	1	0	1	0	0	0	0	0	0	1	0	0	0	0	0	1	1	0	3	2	0	0
3	5	high	exurban	0	2	0	0	0	0	0	5	0	0	4	0	0	0	1	0	0	3	0	0	7	8	0	1	1	0	0	0	0	0	0	0	1	0	0	0	1	0	0	0	1	0	3	2	0	0
2	5	high	exurban	0	0	0	0	5	0	0	4	0	3	1	0	0	0	0	0	0	0	2	0	9	6	0	0	1	0	0	0	1	0	0	0	0	1	0	0	0	0	0	1	1	0	3	2	0	0
1	5	high	exurban	0	0	0	0	5	0	1	0	0	0	0	0	0	4	3	0	0	2	0	0	6	9	0	0	0	0	0	0	1	0	1	0	1	0	0	1	1	0	0	0	0	0	3	2	0	0
2	5	high	exurban	3	0	0	0	0	0	0	0	0	2	0	0	0	0	0	0	1	0	5	4	3	12	1	0	0	0	0	0	0	0	0	1	0	1	1	0	0	0	0	1	0	0	4	1	0	3
1	5	high	exurban	0	0	0	0	0	5	0	0	0	3	0	0	0	1	2	0	0	0	0	4	5	10	0	0	0	0	0	1	0	0	0	0	0	0	1	1	1	0	0	1	0	0	4	1	0	0
1	5	high	exurban	0	0	3	4	5	0	0	1	0	0	0	0	0	0	0	0	0	0	2	0	13	2	0	0	1	1	1	0	1	0	0	0	0	1	0	0	0	0	0	0	0	0	1	4	0	0
1	6	medium	suburban	0	1	4	0	2	0	0	0	3	0	0	0	0	0	0	0	0	0	5	0	10	5	0	1	0	1	0	0	1	1	0	0	0	1	0	0	0	0	0	0	0	0	1	4	0	0
1	6	medium	suburban	0	0	0	4	2	0	0	5	1	0	0	0	0	0	0	0	0	0	3	0	12	3	0	0	1	0	1	0	1	1	0	0	0	1	0	0	0	0	0	0	0	0	1	4	0	0
1	6	medium	suburban	5	0	4	0	1	0	0	0	0	0	0	0	0	0	3	0	2	0	0	0	10	5	1	0	0	1	0	0	1	0	0	1	0	0	0	0	1	0	0	0	0	0	2	3	0	1
1	6	medium	suburban	0	0	0	1	5	0	0	3	0	4	0	0	0	0	0	0	0	0	0	2	9	6	0	0	1	0	1	0	1	0	0	0	0	0	1	0	0	0	0	1	0	0	2	3	0	0
1	6	medium	suburban	1	0	0	0	0	0	0	5	0	4	0	0	0	0	0	0	2	3	0	0	6	9	1	0	1	0	0	0	0	0	0	1	1	0	0	0	0	0	0	1	0	0	3	2	0	5
1	6	medium	suburban	0	0	0	0	4	0	0	5	0	2	3	0	0	0	0	0	1	0	0	0	9	6	0	0	1	0	0	0	1	0	0	1	0	0	0	0	0	0	0	1	1	0	3	2	0	0
1	6	medium	suburban	0	0	4	0	0	0	0	0	1	5	0	0	0	0	0	0	0	2	0	3	5	10	0	0	0	1	0	0	0	1	0	0	1	0	1	0	0	0	0	1	0	0	3	2	0	0
2	7	medium	exurban	2	0	3	0	1	0	0	4	5	0	0	0	0	0	0	0	0	0	0	0	15	0	1	0	1	1	0	0	1	1	0	0	0	0	0	0	0	0	0	0	0	0	0	5	0	4
2	7	medium	exurban	0	4	0	0	2	0	0	5	3	1	0	0	0	0	0	0	0	0	0	0	14	1	0	1	1	0	0	0	1	1	0	0	0	0	0	0	0	0	0	1	0	0	1	4	0	0
2	7	medium	exurban	1	0	2	0	0	0	5	0	3	0	0	0	0	0	0	0	0	4	0	0	11	4	1	0	0	1	0	0	0	1	1	0	1	0	0	0	0	0	0	0	0	0	1	4	0	5
2	7	medium	exurban	5	0	0	2	0	0	0	3	1	4	0	0	0	0	0	0	0	0	0	0	11	4	1	0	1	0	1	0	0	1	0	0	0	0	0	0	0	0	0	1	0	0	1	4	0	1
2	7	medium	exurban	1	3	0	0	5	0	0	4	0	0	0	0	0	0	0	0	2	0	0	0	13	2	1	1	1	0	0	0	1	0	0	1	0	0	0	0	0	0	0	0	0	0	1	4	0	5
2	7	medium	exurban	4	0	0	1	0	0	0	0	5	0	0	0	0	3	2	0	0	0	0	0	10	5	1	0	0	0	1	0	0	1	0	0	0	0	0	1	1	0	0	0	0	0	2	3	0	2
2	7	medium	exurban	3	0	0	1	0	0	0	0	5	0	0	0	0	0	0	0	2	0	0	4	9	6	1	0	0	0	1	0	0	1	0	1	0	0	1	0	0	0	0	0	0	0	2	3	0	3
2	7	medium	exurban	0	0	0	1	4	0	0	0	3	0	0	0	0	5	0	0	0	0	2	0	8	7	0	0	0	0	1	0	1	1	0	0	0	1	0	1	0	0	0	0	0	0	2	3	0	0
2	7	medium	exurban	0	0	5	0	0	0	0	0	4	0	0	0	0	0	1	0	0	0	3	2	9	6	0	0	0	1	0	0	0	1	0	0	0	1	1	0	1	0	0	0	0	0	3	2	0	0
2	7	medium	exurban	0	0	0	0	4	0	0	0	5	0	0	0	3	0	0	0	1	0	0	2	9	6	0	0	0	0	0	0	1	1	0	1	0	0	1	0	0	0	0	0	0	1	3	2	0	0
2	7	medium	exurban	0	0	0	0	0	0	0	0	3	0	0	0	0	5	4	0	0	0	2	1	3	12	0	0	0	0	0	0	0	1	0	0	0	1	1	1	1	0	0	0	0	0	4	1	0	0
1	8	medium	suburban	0	4	0	0	3	0	1	5	2	0	0	0	0	0	0	0	0	0	0	0	15	0	0	1	1	0	0	0	1	1	1	0	0	0	0	0	0	0	0	0	0	0	0	5	0	0
1	8	medium	suburban	0	1	5	0	4	0	2	0	3	0	0	0	0	0	0	0	0	0	0	0	15	0	0	1	0	1	0	0	1	1	1	0	0	0	0	0	0	0	0	0	0	0	0	5	0	0
1	8	medium	suburban	2	1	0	0	0	3	0	5	4	0	0	0	0	0	0	0	0	0	0	0	15	0	1	1	1	0	0	1	0	1	0	0	0	0	0	0	0	0	0	0	0	0	0	5	0	4
1	8	medium	suburban	1	0	5	2	0	0	0	0	4	0	0	0	0	0	3	0	0	0	0	0	12	3	1	0	0	1	1	0	0	1	0	0	0	0	0	0	1	0	0	0	0	0	1	4	0	5
1	8	medium	suburban	5	0	3	0	2	0	0	0	1	0	0	0	0	0	4	0	0	0	0	0	11	4	1	0	0	1	0	0	1	1	0	0	0	0	0	0	1	0	0	0	0	0	1	4	0	1
1	8	medium	suburban	0	0	4	1	3	0	0	5	0	0	0	0	0	0	0	0	0	0	0	2	13	2	0	0	1	1	1	0	1	0	0	0	0	0	1	0	0	0	0	0	0	0	1	4	0	0
1	8	medium	suburban	3	2	0	0	4	0	0	0	5	1	0	0	0	0	0	0	0	0	0	0	14	1	1	1	0	0	0	0	1	1	0	0	0	0	0	0	0	0	0	1	0	0	1	4	0	3
1	8	medium	suburban	0	0	0	2	0	0	3	5	4	1	0	0	0	0	0	0	0	0	0	0	14	1	0	0	1	0	1	0	0	1	1	0	0	0	0	0	0	0	0	1	0	0	1	4	0	0
1	8	medium	suburban	0	0	1	4	2	0	0	5	0	0	0	0	0	0	0	0	0	0	3	0	12	3	0	0	1	1	1	0	1	0	0	0	0	1	0	0	0	0	0	0	0	0	1	4	0	0
1	8	medium	suburban	0	0	4	0	0	0	1	0	5	0	0	0	0	0	2	0	0	0	3	0	10	5	0	0	0	1	0	0	0	1	1	0	0	1	0	0	1	0	0	0	0	0	2	3	0	0
1	8	medium	suburban	0	0	1	0	2	0	0	0	3	0	0	0	0	0	0	0	0	0	4	5	6	9	0	0	0	1	0	0	1	1	0	0	0	1	1	0	0	0	0	0	0	0	2	3	0	0
1	8	medium	suburban	5	0	0	3	0	0	0	4	0	0	0	0	0	0	2	1	0	0	0	0	12	3	1	0	1	0	1	0	0	0	0	0	0	0	0	0	1	1	0	0	0	0	2	3	0	1
1	8	medium	suburban	0	2	0	0	5	0	0	4	0	0	0	0	0	3	1	0	0	0	0	0	11	4	0	1	1	0	0	0	1	0	0	0	0	0	0	1	1	0	0	0	0	0	2	3	0	0
1	8	medium	suburban	0	0	5	3	0	0	1	0	0	0	0	0	0	4	0	0	0	0	2	0	9	6	0	0	0	1	1	0	0	0	1	0	0	1	0	1	0	0	0	0	0	0	2	3	0	0
1	8	medium	suburban	0	0	4	0	0	0	2	0	3	0	0	0	0	0	5	0	0	0	0	1	9	6	0	0	0	1	0	0	0	1	1	0	0	0	1	0	1	0	0	0	0	0	2	3	0	0
1	8	medium	suburban	0	0	2	0	0	0	0	5	1	3	0	0	0	0	0	0	0	0	4	0	8	7	0	0	1	1	0	0	0	1	0	0	0	1	0	0	0	0	0	1	0	0	2	3	0	0
1	8	medium	suburban	0	0	0	0	3	0	0	1	4	2	0	0	0	0	0	0	0	0	5	0	8	7	0	0	1	0	0	0	1	1	0	0	0	1	0	0	0	0	0	1	0	0	2	3	0	0
1	8	medium	suburban	0	0	4	0	0	0	0	1	5	0	0	0	0	0	0	0	0	2	0	3	10	5	0	0	1	1	0	0	0	1	0	0	1	0	1	0	0	0	0	0	0	0	2	3	0	0
1	8	medium	suburban	0	0	0	0	0	1	0	5	2	4	0	0	0	0	3	0	0	0	0	0	8	7	0	0	1	0	0	1	0	1	0	0	0	0	0	0	1	0	0	1	0	0	2	3	0	0
1	8	medium	suburban	0	0	0	0	5	0	0	1	2	0	0	0	0	0	0	0	4	0	3	0	8	7	0	0	1	0	0	0	1	1	0	1	0	1	0	0	0	0	0	0	0	0	2	3	0	0
1	8	medium	suburban	0	0	0	0	2	0	0	0	4	0	0	0	0	1	0	0	3	0	0	5	6	9	0	0	0	0	0	0	1	1	0	1	0	0	1	1	0	0	0	0	0	0	3	2	0	0
1	8	medium	suburban	0	0	0	0	4	0	1	0	0	3	2	0	0	0	0	0	5	0	0	0	5	10	0	0	0	0	0	0	1	0	1	1	0	0	0	0	0	0	0	1	1	0	3	2	0	0
1	8	medium	suburban	0	0	5	0	0	0	0	3	0	0	0	0	0	0	4	0	2	1	0	0	8	7	0	0	1	1	0	0	0	0	0	1	1	0	0	0	1	0	0	0	0	0	3	2	0	0
3	9	medium	rural	4	3	5	0	0	0	1	0	0	0	0	0	0	0	2	0	0	0	0	0	13	2	1	1	0	1	0	0	0	0	1	0	0	0	0	0	1	0	0	0	0	0	1	4	0	2
2	9	medium	rural	0	0	5	0	0	4	3	0	2	0	0	0	1	0	0	0	0	0	0	0	14	1	0	0	0	1	0	1	0	1	1	0	0	0	0	0	0	0	0	0	0	1	1	4	0	0
3	9	medium	rural	0	5	0	1	3	0	0	0	2	0	0	0	0	4	0	0	0	0	0	0	11	4	0	1	0	0	1	0	1	1	0	0	0	0	0	1	0	0	0	0	0	0	1	4	0	0
2	9	medium	rural	0	0	0	0	5	1	0	4	0	2	0	0	0	3	0	0	0	0	0	0	10	5	0	0	1	0	0	1	1	0	0	0	0	0	0	1	0	0	0	1	0	0	2	3	0	0
2	9	medium	rural	1	2	0	4	0	0	0	0	0	0	0	3	0	0	0	5	0	0	0	0	7	8	1	1	0	0	1	0	0	0	0	0	0	0	0	0	0	1	1	0	0	0	2	3	0	5
3	9	medium	rural	0	0	5	0	0	0	3	0	4	0	0	0	0	1	0	0	0	0	2	0	12	3	0	0	0	1	0	0	0	1	1	0	0	1	0	1	0	0	0	0	0	0	2	3	0	0
3	9	medium	rural	0	0	5	0	4	0	0	1	0	0	0	0	0	0	2	0	0	0	3	0	10	5	0	0	1	1	0	0	1	0	0	0	0	1	0	0	1	0	0	0	0	0	2	3	0	0
2	9	medium	rural	0	2	0	0	0	0	0	0	4	0	1	0	0	5	0	0	0	0	0	3	6	9	0	1	0	0	0	0	0	1	0	0	0	0	1	1	0	0	0	0	1	0	3	2	0	0
2	9	medium	rural	0	0	0	0	5	0	0	4	0	3	2	0	0	0	0	0	1	0	0	0	9	6	0	0	1	0	0	0	1	0	0	1	0	0	0	0	0	0	0	1	1	0	3	2	0	0
2	9	medium	rural	1	0	0	0	5	0	0	0	0	0	4	0	0	0	0	0	3	2	0	0	6	9	1	0	0	0	0	0	1	0	0	1	1	0	0	0	0	0	0	0	1	0	3	2	0	5
2	9	medium	rural	5	0	0	0	3	0	0	0	0	0	0	0	0	4	0	0	2	0	1	0	8	7	1	0	0	0	0	0	1	0	0	1	0	1	0	1	0	0	0	0	0	0	3	2	0	1
3	9	medium	rural	0	4	0	0	0	0	5	0	0	0	0	0	0	3	2	0	0	0	1	0	9	6	0	1	0	0	0	0	0	0	1	0	0	1	0	1	1	0	0	0	0	0	3	2	0	0
2	9	medium	rural	0	0	0	4	5	0	0	0	0	0	3	0	0	0	0	0	2	0	1	0	9	6	0	0	0	0	1	0	1	0	0	1	0	1	0	0	0	0	0	0	1	0	3	2	0	0
3	9	medium	rural	0	0	0	0	0	0	0	3	2	0	0	0	4	1	0	0	0	0	5	0	5	10	0	0	1	0	0	0	0	1	0	0	0	1	0	1	0	0	0	0	0	1	3	2	0	0
2	9	medium	rural	0	0	2	0	5	0	0	0	0	0	4	0	0	0	1	0	3	0	0	0	7	8	0	0	0	1	0	0	1	0	0	1	0	0	0	0	1	0	0	0	1	0	3	2	0	0
2	9	medium	rural	0	0	0	0	2	0	0	0	3	0	0	0	0	1	0	0	4	0	5	0	5	10	0	0	0	0	0	0	1	1	0	1	0	1	0	1	0	0	0	0	0	0	3	2	0	0
2	9	medium	rural	0	0	0	0	5	0	0	0	0	2	0	0	0	3	1	0	0	0	4	0	5	10	0	0	0	0	0	0	1	0	0	0	0	1	0	1	1	0	0	1	0	0	4	1	0	0
3	10	medium	suburban	0	0	1	0	5	0	2	0	4	0	0	0	0	0	0	0	0	0	3	0	12	3	0	0	0	1	0	0	1	1	1	0	0	1	0	0	0	0	0	0	0	0	1	4	0	0
3	10	medium	suburban	0	0	2	0	4	0	0	5	3	0	0	0	0	0	0	0	0	0	1	0	14	1	0	0	1	1	0	0	1	1	0	0	0	1	0	0	0	0	0	0	0	0	1	4	0	0
3	10	medium	suburban	0	0	1	2	3	4	0	0	0	5	0	0	0	0	0	0	0	0	0	0	10	5	0	0	0	1	1	1	1	0	0	0	0	0	0	0	0	0	0	1	0	0	1	4	0	0
3	10	medium	suburban	3	4	5	0	1	0	0	0	0	0	0	0	0	0	0	2	0	0	0	0	13	2	1	1	0	1	0	0	1	0	0	0	0	0	0	0	0	1	0	0	0	0	1	4	0	3
3	10	medium	suburban	0	0	1	0	5	0	0	2	0	0	0	0	0	0	0	0	4	0	3	0	8	7	0	0	1	1	0	0	1	0	0	1	0	1	0	0	0	0	0	0	0	0	2	3	0	0
3	10	medium	suburban	0	0	5	0	0	0	2	0	4	0	0	0	0	0	1	0	0	0	3	0	11	4	0	0	0	1	0	0	0	1	1	0	0	1	0	0	1	0	0	0	0	0	2	3	0	0
3	10	medium	suburban	2	0	0	0	5	0	0	4	0	0	1	0	0	0	0	0	3	0	0	0	11	4	1	0	1	0	0	0	1	0	0	1	0	0	0	0	0	0	0	0	1	0	2	3	0	4
3	10	medium	suburban	1	2	0	0	0	0	0	5	0	3	4	0	0	0	0	0	0	0	0	0	8	7	1	1	1	0	0	0	0	0	0	0	0	0	0	0	0	0	0	1	1	0	2	3	0	5
3	10	medium	suburban	1	4	3	0	0	0	0	0	0	0	0	0	0	0	0	0	2	0	0	5	8	7	1	1	0	1	0	0	0	0	0	1	0	0	1	0	0	0	0	0	0	0	2	3	0	5
3	10	medium	suburban	0	0	0	0	5	0	0	1	3	2	0	0	0	0	0	0	0	0	4	0	9	6	0	0	1	0	0	0	1	1	0	0	0	1	0	0	0	0	0	1	0	0	2	3	0	0
3	10	medium	suburban	0	4	5	0	0	0	0	0	0	0	0	0	0	0	0	2	0	0	1	3	9	6	0	1	0	1	0	0	0	0	0	0	0	1	1	0	0	1	0	0	0	0	3	2	0	0
3	10	medium	suburban	2	0	0	0	5	0	0	0	0	0	0	0	0	0	4	0	0	0	1	3	7	8	1	0	0	0	0	0	1	0	0	0	0	1	1	0	1	0	0	0	0	0	3	2	0	4
3	10	medium	suburban	0	0	0	0	3	0	0	0	5	0	0	2	0	0	0	1	0	4	0	0	8	7	0	0	0	0	0	0	1	1	0	0	1	0	0	0	0	1	1	0	0	0	3	2	0	0
3	10	medium	suburban	0	0	1	0	5	0	0	0	0	0	0	0	3	0	0	0	4	2	0	0	6	9	0	0	0	1	0	0	1	0	0	1	1	0	0	0	0	0	0	0	0	1	3	2	0	0
2	11	low	suburban	1	0	5	0	2	3	0	0	0	0	0	0	0	0	4	0	0	0	0	0	11	4	1	0	0	1	0	1	1	0	0	0	0	0	0	0	1	0	0	0	0	0	1	4	0	5
1	11	low	suburban	3	0	1	0	0	0	2	0	5	0	0	0	0	0	0	0	4	0	0	0	11	4	1	0	0	1	0	0	0	1	1	1	0	0	0	0	0	0	0	0	0	0	1	4	0	3
1	11	low	suburban	0	0	3	1	0	0	0	4	5	0	0	0	0	0	0	0	0	0	2	0	13	2	0	0	1	1	1	0	0	1	0	0	0	1	0	0	0	0	0	0	0	0	1	4	0	0
1	11	low	suburban	5	0	2	0	0	0	1	4	0	0	0	0	0	3	0	0	0	0	0	0	12	3	1	0	1	1	0	0	0	0	1	0	0	0	0	1	0	0	0	0	0	0	1	4	0	1
2	11	low	suburban	0	0	3	0	4	0	0	2	0	0	0	0	0	1	0	0	0	0	5	0	9	6	0	0	1	1	0	0	1	0	0	0	0	1	0	1	0	0	0	0	0	0	2	3	0	0
2	11	low	suburban	1	0	5	0	0	0	0	2	0	0	0	0	0	0	4	0	0	0	3	0	8	7	1	0	1	1	0	0	0	0	0	0	0	1	0	0	1	0	0	0	0	0	2	3	0	5
1	11	low	suburban	0	0	5	1	0	0	2	0	0	0	0	0	3	0	0	0	0	4	0	0	8	7	0	0	0	1	1	0	0	0	1	0	1	0	0	0	0	0	0	0	0	1	2	3	0	0
2	11	low	suburban	0	4	3	0	0	0	0	2	0	0	0	0	0	0	0	1	0	0	5	0	9	6	0	1	1	1	0	0	0	0	0	0	0	1	0	0	0	1	0	0	0	0	2	3	0	0
1	11	low	suburban	0	0	0	0	1	0	0	2	5	0	4	0	0	0	0	0	3	0	0	0	8	7	0	0	1	0	0	0	1	1	0	1	0	0	0	0	0	0	0	0	1	0	2	3	0	0
2	11	low	suburban	0	1	3	0	0	0	0	0	4	0	0	0	0	2	0	0	0	0	0	5	8	7	0	1	0	1	0	0	0	1	0	0	0	0	1	1	0	0	0	0	0	0	2	3	0	0
2	11	low	suburban	0	0	5	0	0	0	0	0	4	0	0	0	0	3	2	1	0	0	0	0	9	6	0	0	0	1	0	0	0	1	0	0	0	0	0	1	1	1	0	0	0	0	3	2	0	0
1	11	low	suburban	0	0	0	0	5	0	0	1	0	0	3	0	0	0	0	0	4	2	0	0	6	9	0	0	1	0	0	0	1	0	0	1	1	0	0	0	0	0	0	0	1	0	3	2	0	0
2	11	low	suburban	0	0	5	0	0	0	0	0	0	0	1	0	3	0	4	0	0	0	2	0	5	10	0	0	0	1	0	0	0	0	0	0	0	1	0	0	1	0	0	0	1	1	4	1	0	0
2	12	medium	suburban	3	0	4	0	5	0	0	2	1	0	0	0	0	0	0	0	0	0	0	0	15	0	1	0	1	1	0	0	1	1	0	0	0	0	0	0	0	0	0	0	0	0	0	5	0	3
2	12	medium	suburban	2	0	3	5	0	0	0	1	4	0	0	0	0	0	0	0	0	0	0	0	15	0	1	0	1	1	1	0	0	1	0	0	0	0	0	0	0	0	0	0	0	0	0	5	0	4
2	12	medium	suburban	4	0	5	0	0	0	0	0	1	3	0	0	0	0	2	0	0	0	0	0	10	5	1	0	0	1	0	0	0	1	0	0	0	0	0	0	1	0	0	1	0	0	2	3	0	2
2	12	medium	suburban	4	0	5	0	0	0	0	1	0	3	0	0	0	0	0	0	0	0	2	0	10	5	1	0	1	1	0	0	0	0	0	0	0	1	0	0	0	0	0	1	0	0	2	3	0	2
1	13	high	exurban	1	0	2	0	0	3	0	4	5	0	0	0	0	0	0	0	0	0	0	0	15	0	1	0	1	1	0	1	0	1	0	0	0	0	0	0	0	0	0	0	0	0	0	5	0	5
1	13	high	exurban	1	0	0	5	0	2	0	3	4	0	0	0	0	0	0	0	0	0	0	0	15	0	1	0	1	0	1	1	0	1	0	0	0	0	0	0	0	0	0	0	0	0	0	5	0	5
1	13	high	exurban	4	2	3	0	5	0	0	0	1	0	0	0	0	0	0	0	0	0	0	0	15	0	1	1	0	1	0	0	1	1	0	0	0	0	0	0	0	0	0	0	0	0	0	5	0	2
1	13	high	exurban	3	0	2	0	4	0	0	5	0	0	0	0	0	0	0	0	0	0	1	0	14	1	1	0	1	1	0	0	1	0	0	0	0	1	0	0	0	0	0	0	0	0	1	4	0	3
1	13	high	exurban	0	0	0	0	4	0	2	5	1	0	0	0	0	0	0	0	0	0	3	0	12	3	0	0	1	0	0	0	1	1	1	0	0	1	0	0	0	0	0	0	0	0	1	4	0	0
1	13	high	exurban	3	0	0	0	5	4	0	2	0	0	0	0	0	1	0	0	0	0	0	0	14	1	1	0	1	0	0	1	1	0	0	0	0	0	0	1	0	0	0	0	0	0	1	4	0	3
1	13	high	exurban	1	0	0	4	2	0	0	5	0	0	3	0	0	0	0	0	0	0	0	0	12	3	1	0	1	0	1	0	1	0	0	0	0	0	0	0	0	0	0	0	1	0	1	4	0	5
1	13	high	exurban	1	0	3	0	4	0	0	5	0	0	0	0	2	0	0	0	0	0	0	0	13	2	1	0	1	1	0	0	1	0	0	0	0	0	0	0	0	0	0	0	0	1	1	4	0	5
1	13	high	exurban	1	0	2	0	0	0	0	4	3	0	0	0	0	0	5	0	0	0	0	0	10	5	1	0	1	1	0	0	0	1	0	0	0	0	0	0	1	0	0	0	0	0	1	4	0	5
1	13	high	exurban	5	0	4	0	0	0	0	1	0	0	0	0	0	0	3	0	0	0	0	2	10	5	1	0	1	1	0	0	0	0	0	0	0	0	1	0	1	0	0	0	0	0	2	3	0	1
1	13	high	exurban	0	2	4	0	0	0	0	0	1	0	0	0	0	0	5	0	0	0	0	3	7	8	0	1	0	1	0	0	0	1	0	0	0	0	1	0	1	0	0	0	0	0	2	3	0	0
1	13	high	exurban	0	4	0	0	0	0	1	5	0	0	0	0	0	3	0	0	0	0	2	0	10	5	0	1	1	0	0	0	0	0	1	0	0	1	0	1	0	0	0	0	0	0	2	3	0	0
1	13	high	exurban	0	0	1	0	4	0	0	5	0	2	0	0	0	0	0	0	0	0	3	0	10	5	0	0	1	1	0	0	1	0	0	0	0	1	0	0	0	0	0	1	0	0	2	3	0	0
1	13	high	exurban	0	0	0	2	4	0	0	5	0	0	1	0	0	0	0	0	0	0	3	0	11	4	0	0	1	0	1	0	1	0	0	0	0	1	0	0	0	0	0	0	1	0	2	3	0	0
1	13	high	exurban	0	0	3	0	2	0	0	5	0	1	4	0	0	0	0	0	0	0	0	0	10	5	0	0	1	1	0	0	1	0	0	0	0	0	0	0	0	0	0	1	1	0	2	3	0	0
1	13	high	exurban	0	0	3	1	0	0	0	0	5	0	0	0	0	0	4	0	0	0	0	2	9	6	0	0	0	1	1	0	0	1	0	0	0	0	1	0	1	0	0	0	0	0	2	3	0	0
1	13	high	exurban	0	0	4	5	0	0	0	0	2	0	0	0	0	0	3	0	0	0	1	0	11	4	0	0	0	1	1	0	0	1	0	0	0	1	0	0	1	0	0	0	0	0	2	3	0	0
1	13	high	exurban	0	0	0	0	2	5	0	3	0	4	0	0	0	0	0	0	1	0	0	0	10	5	0	0	1	0	0	1	1	0	0	1	0	0	0	0	0	0	0	1	0	0	2	3	0	0
1	13	high	exurban	0	0	3	0	4	0	0	2	0	1	0	0	0	5	0	0	0	0	0	0	9	6	0	0	1	1	0	0	1	0	0	0	0	0	0	1	0	0	0	1	0	0	2	3	0	0
1	13	high	exurban	0	0	0	0	5	0	0	4	2	0	0	0	0	0	0	0	1	0	3	0	11	4	0	0	1	0	0	0	1	1	0	1	0	1	0	0	0	0	0	0	0	0	2	3	0	0
1	13	high	exurban	2	0	0	0	5	0	0	0	1	4	0	0	0	0	3	0	0	0	0	0	8	7	1	0	0	0	0	0	1	1	0	0	0	0	0	0	1	0	0	1	0	0	2	3	0	4
1	13	high	exurban	0	0	0	1	5	0	0	4	0	2	0	0	0	0	0	0	0	0	0	3	10	5	0	0	1	0	1	0	1	0	0	0	0	0	1	0	0	0	0	1	0	0	2	3	0	0
1	13	high	exurban	0	0	4	0	0	1	0	0	0	0	0	0	0	2	5	0	0	0	0	3	5	10	0	0	0	1	0	1	0	0	0	0	0	0	1	1	1	0	0	0	0	0	3	2	0	0
1	13	high	exurban	0	0	2	0	0	0	0	3	0	0	0	0	0	5	1	0	0	0	4	0	5	10	0	0	1	1	0	0	0	0	0	0	0	1	0	1	1	0	0	0	0	0	3	2	0	0
1	13	high	exurban	3	0	0	0	0	0	0	0	5	0	0	0	1	0	0	0	4	2	0	0	8	7	1	0	0	0	0	0	0	1	0	1	1	0	0	0	0	0	0	0	0	1	3	2	0	3
1	13	high	exurban	0	0	0	0	5	0	0	4	0	3	0	0	0	0	0	0	2	0	1	0	9	6	0	0	1	0	0	0	1	0	0	1	0	1	0	0	0	0	0	1	0	0	3	2	0	0
1	13	high	exurban	0	0	0	0	3	0	0	5	0	4	1	0	0	0	0	0	0	0	2	0	8	7	0	0	1	0	0	0	1	0	0	0	0	1	0	0	0	0	0	1	1	0	3	2	0	0
1	13	high	exurban	0	0	0	4	5	0	0	0	0	0	2	0	0	0	0	0	1	0	3	0	9	6	0	0	0	0	1	0	1	0	0	1	0	1	0	0	0	0	0	0	1	0	3	2	0	0
1	13	high	exurban	0	0	0	0	4	0	0	0	5	0	1	0	0	0	3	0	0	0	2	0	9	6	0	0	0	0	0	0	1	1	0	0	0	1	0	0	1	0	0	0	1	0	3	2	0	0
1	13	high	exurban	0	0	0	0	3	0	0	2	0	0	0	0	0	4	5	1	0	0	0	0	5	10	0	0	1	0	0	0	1	0	0	0	0	0	0	1	1	1	0	0	0	0	3	2	0	0
1	13	high	exurban	0	0	0	0	3	0	0	5	0	4	1	0	0	0	0	0	0	0	2	0	8	7	0	0	1	0	0	0	1	0	0	0	0	1	0	0	0	0	0	1	1	0	3	2	0	0
1	13	high	exurban	0	0	0	0	5	0	0	3	0	1	2	0	0	0	0	0	0	0	0	4	8	7	0	0	1	0	0	0	1	0	0	0	0	0	1	0	0	0	0	1	1	0	3	2	0	0
1	13	high	exurban	0	0	0	0	5	0	0	4	0	3	1	0	0	0	0	0	2	0	0	0	9	6	0	0	1	0	0	0	1	0	0	1	0	0	0	0	0	0	0	1	1	0	3	2	0	0
1	13	high	exurban	0	0	0	0	0	0	0	5	0	4	0	0	0	3	0	1	0	0	2	0	5	10	0	0	1	0	0	0	0	0	0	0	0	1	0	1	0	1	0	1	0	0	4	1	0	0
1	14	medium	exurban	2	5	4	0	0	1	0	0	3	0	0	0	0	0	0	0	0	0	0	0	15	0	1	1	0	1	0	1	0	1	0	0	0	0	0	0	0	0	0	0	0	0	0	5	0	4
1	14	medium	exurban	0	0	3	0	4	1	2	5	0	0	0	0	0	0	0	0	0	0	0	0	15	0	0	0	1	1	0	1	1	0	1	0	0	0	0	0	0	0	0	0	0	0	0	5	0	0
2	14	medium	exurban	1	0	3	0	0	0	4	2	5	0	0	0	0	0	0	0	0	0	0	0	15	0	1	0	1	1	0	0	0	1	1	0	0	0	0	0	0	0	0	0	0	0	0	5	0	5
1	14	medium	exurban	4	3	5	0	0	1	0	2	0	0	0	0	0	0	0	0	0	0	0	0	15	0	1	1	1	1	0	1	0	0	0	0	0	0	0	0	0	0	0	0	0	0	0	5	0	2
1	14	medium	exurban	2	3	4	0	0	0	1	0	5	0	0	0	0	0	0	0	0	0	0	0	15	0	1	1	0	1	0	0	0	1	1	0	0	0	0	0	0	0	0	0	0	0	0	5	0	4
1	14	medium	exurban	0	0	5	3	1	0	0	4	0	0	0	0	0	0	0	0	2	0	0	0	13	2	0	0	1	1	1	0	1	0	0	1	0	0	0	0	0	0	0	0	0	0	1	4	0	0
1	14	medium	exurban	3	0	0	5	1	4	0	0	0	0	0	0	0	0	2	0	0	0	0	0	13	2	1	0	0	0	1	1	1	0	0	0	0	0	0	0	1	0	0	0	0	0	1	4	0	3
1	14	medium	exurban	0	1	0	0	4	0	0	5	3	0	0	0	0	0	2	0	0	0	0	0	13	2	0	1	1	0	0	0	1	1	0	0	0	0	0	0	1	0	0	0	0	0	1	4	0	0
1	14	medium	exurban	0	4	3	0	0	0	0	2	5	0	0	0	0	1	0	0	0	0	0	0	14	1	0	1	1	1	0	0	0	1	0	0	0	0	0	1	0	0	0	0	0	0	1	4	0	0
2	14	medium	exurban	0	0	0	4	5	0	0	2	3	1	0	0	0	0	0	0	0	0	0	0	14	1	0	0	1	0	1	0	1	1	0	0	0	0	0	0	0	0	0	1	0	0	1	4	0	0
2	14	medium	exurban	2	4	3	0	0	0	0	1	0	0	0	0	0	0	0	5	0	0	0	0	10	5	1	1	1	1	0	0	0	0	0	0	0	0	0	0	0	1	0	0	0	0	1	4	0	4
1	14	medium	exurban	0	2	0	1	0	3	0	5	0	0	0	0	0	4	0	0	0	0	0	0	11	4	0	1	1	0	1	1	0	0	0	0	0	0	0	1	0	0	0	0	0	0	1	4	0	0
2	14	medium	exurban	0	0	5	2	4	0	0	3	0	0	0	0	0	0	0	0	0	0	1	0	14	1	0	0	1	1	1	0	1	0	0	0	0	1	0	0	0	0	0	0	0	0	1	4	0	0
2	14	medium	exurban	0	0	5	3	0	0	0	1	2	0	0	0	0	4	0	0	0	0	0	0	11	4	0	0	1	1	1	0	0	1	0	0	0	0	0	1	0	0	0	0	0	0	1	4	0	0
1	14	medium	exurban	2	0	0	3	0	1	0	5	0	0	4	0	0	0	0	0	0	0	0	0	11	4	1	0	1	0	1	1	0	0	0	0	0	0	0	0	0	0	0	0	1	0	1	4	0	4
1	14	medium	exurban	0	0	1	0	2	0	0	5	3	0	0	0	0	0	4	0	0	0	0	0	11	4	0	0	1	1	0	0	1	1	0	0	0	0	0	0	1	0	0	0	0	0	1	4	0	0
1	14	medium	exurban	2	0	4	3	0	0	0	1	0	0	0	0	0	0	5	0	0	0	0	0	10	5	1	0	1	1	1	0	0	0	0	0	0	0	0	0	1	0	0	0	0	0	1	4	0	4
1	14	medium	exurban	1	0	3	0	4	0	0	0	2	0	0	0	0	0	0	0	0	0	5	0	10	5	1	0	0	1	0	0	1	1	0	0	0	1	0	0	0	0	0	0	0	0	1	4	0	5
1	14	medium	exurban	2	3	0	0	0	0	0	4	5	0	0	0	0	0	1	0	0	0	0	0	14	1	1	1	1	0	0	0	0	1	0	0	0	0	0	0	1	0	0	0	0	0	1	4	0	4
1	14	medium	exurban	0	0	5	1	0	3	4	0	0	2	0	0	0	0	0	0	0	0	0	0	13	2	0	0	0	1	1	1	0	0	1	0	0	0	0	0	0	0	0	1	0	0	1	4	0	0
1	14	medium	exurban	0	0	0	0	5	0	1	4	2	0	0	0	0	0	0	0	0	0	3	0	12	3	0	0	1	0	0	0	1	1	1	0	0	1	0	0	0	0	0	0	0	0	1	4	0	0
1	14	medium	exurban	5	0	1	0	0	0	0	0	4	0	0	0	0	3	2	0	0	0	0	0	10	5	1	0	0	1	0	0	0	1	0	0	0	0	0	1	1	0	0	0	0	0	2	3	0	1
1	14	medium	exurban	3	2	5	0	0	0	0	0	0	0	0	0	0	0	1	0	0	0	0	4	10	5	1	1	0	1	0	0	0	0	0	0	0	0	1	0	1	0	0	0	0	0	2	3	0	3
1	14	medium	exurban	0	0	0	0	4	0	0	5	3	0	0	0	0	0	0	0	2	0	1	0	12	3	0	0	1	0	0	0	1	1	0	1	0	1	0	0	0	0	0	0	0	0	2	3	0	0
1	14	medium	exurban	0	0	0	0	3	0	0	5	4	0	0	0	0	2	0	0	0	0	1	0	12	3	0	0	1	0	0	0	1	1	0	0	0	1	0	1	0	0	0	0	0	0	2	3	0	0
2	14	medium	exurban	1	0	0	0	5	0	0	4	0	2	0	0	0	0	0	0	0	0	3	0	10	5	1	0	1	0	0	0	1	0	0	0	0	1	0	0	0	0	0	1	0	0	2	3	0	5
1	14	medium	exurban	0	0	0	2	5	0	0	4	0	3	0	0	0	0	0	0	0	0	1	0	11	4	0	0	1	0	1	0	1	0	0	0	0	1	0	0	0	0	0	1	0	0	2	3	0	0
1	14	medium	exurban	0	1	0	0	5	0	0	4	0	3	2	0	0	0	0	0	0	0	0	0	10	5	0	1	1	0	0	0	1	0	0	0	0	0	0	0	0	0	0	1	1	0	2	3	0	0
2	14	medium	exurban	2	0	0	0	4	0	0	0	5	0	0	0	0	0	3	0	0	0	0	1	11	4	1	0	0	0	0	0	1	1	0	0	0	0	1	0	1	0	0	0	0	0	2	3	0	4
1	14	medium	exurban	0	4	0	0	0	0	1	5	0	0	0	0	0	0	0	0	3	0	2	0	10	5	0	1	1	0	0	0	0	0	1	1	0	1	0	0	0	0	0	0	0	0	2	3	0	0
1	14	medium	exurban	4	0	0	0	5	0	0	0	3	1	0	0	0	0	0	0	0	0	2	0	12	3	1	0	0	0	0	0	1	1	0	0	0	1	0	0	0	0	0	1	0	0	2	3	0	2
1	14	medium	exurban	3	0	0	0	0	0	0	4	5	2	0	0	0	0	1	0	0	0	0	0	12	3	1	0	1	0	0	0	0	1	0	0	0	0	0	0	1	0	0	1	0	0	2	3	0	3
1	14	medium	exurban	5	4	0	2	0	0	0	0	0	0	0	0	0	3	0	1	0	0	0	0	11	4	1	1	0	0	1	0	0	0	0	0	0	0	0	1	0	1	0	0	0	0	2	3	0	1
1	14	medium	exurban	0	0	4	0	0	0	0	2	5	0	0	0	0	0	3	1	0	0	0	0	11	4	0	0	1	1	0	0	0	1	0	0	0	0	0	0	1	1	0	0	0	0	2	3	0	0
2	14	medium	exurban	0	0	5	0	0	0	0	1	3	0	0	0	2	4	0	0	0	0	0	0	9	6	0	0	1	1	0	0	0	1	0	0	0	0	0	1	0	0	0	0	0	1	2	3	0	0
1	14	medium	exurban	0	0	0	1	5	0	0	0	4	3	2	0	0	0	0	0	0	0	0	0	10	5	0	0	0	0	1	0	1	1	0	0	0	0	0	0	0	0	0	1	1	0	2	3	0	0
1	14	medium	exurban	0	0	3	0	2	0	0	4	0	0	5	0	1	0	0	0	0	0	0	0	9	6	0	0	1	1	0	0	1	0	0	0	0	0	0	0	0	0	0	0	1	1	2	3	0	0
2	14	medium	exurban	0	0	2	1	5	0	0	0	0	0	0	0	0	0	0	0	4	0	3	0	8	7	0	0	0	1	1	0	1	0	0	1	0	1	0	0	0	0	0	0	0	0	2	3	0	0
1	14	medium	exurban	0	0	0	0	0	1	0	4	5	0	2	0	0	0	0	0	0	0	3	0	10	5	0	0	1	0	0	1	0	1	0	0	0	1	0	0	0	0	0	0	1	0	2	3	0	0
1	14	medium	exurban	0	0	0	1	5	0	0	4	0	2	0	0	0	0	0	0	0	0	3	0	10	5	0	0	1	0	1	0	1	0	0	0	0	1	0	0	0	0	0	1	0	0	2	3	0	0
2	14	medium	exurban	5	4	0	0	0	0	0	2	0	3	1	0	0	0	0	0	0	0	0	0	11	4	1	1	1	0	0	0	0	0	0	0	0	0	0	0	0	0	0	1	1	0	2	3	0	1
1	14	medium	exurban	0	0	0	1	3	0	0	4	0	5	0	0	0	0	0	0	0	0	2	0	8	7	0	0	1	0	1	0	1	0	0	0	0	1	0	0	0	0	0	1	0	0	2	3	0	0
1	14	medium	exurban	0	0	2	0	0	5	0	0	1	0	0	0	0	4	3	0	0	0	0	0	8	7	0	0	0	1	0	1	0	1	0	0	0	0	0	1	1	0	0	0	0	0	2	3	0	0
2	14	medium	exurban	0	0	5	0	2	0	0	4	0	0	0	0	0	3	0	0	0	0	1	0	11	4	0	0	1	1	0	0	1	0	0	0	0	1	0	1	0	0	0	0	0	0	2	3	0	0
1	14	medium	exurban	0	0	0	0	2	3	0	0	0	0	0	0	0	4	0	0	5	0	0	1	5	10	0	0	0	0	0	1	1	0	0	1	0	0	1	1	0	0	0	0	0	0	3	2	0	0
2	14	medium	exurban	0	0	0	3	0	0	4	0	0	0	1	0	0	2	0	0	5	0	0	0	7	8	0	0	0	0	1	0	0	0	1	1	0	0	0	1	0	0	0	0	1	0	3	2	0	0
1	14	medium	exurban	0	0	2	0	0	0	0	5	0	4	0	0	0	3	0	0	0	0	1	0	7	8	0	0	1	1	0	0	0	0	0	0	0	1	0	1	0	0	0	1	0	0	3	2	0	0
1	14	medium	exurban	0	0	0	0	4	0	0	2	0	0	5	0	0	1	0	0	0	0	0	3	6	9	0	0	1	0	0	0	1	0	0	0	0	0	1	1	0	0	0	0	1	0	3	2	0	0
1	14	medium	exurban	0	0	5	0	0	0	0	2	0	3	0	0	0	0	4	0	0	0	0	1	7	8	0	0	1	1	0	0	0	0	0	0	0	0	1	0	1	0	0	1	0	0	3	2	0	0
2	14	medium	exurban	0	0	4	0	5	0	0	0	0	0	0	0	0	0	0	1	0	2	3	0	9	6	0	0	0	1	0	0	1	0	0	0	1	1	0	0	0	1	0	0	0	0	3	2	0	0
1	14	medium	exurban	0	0	2	0	4	0	0	0	0	0	3	0	5	0	0	0	0	0	0	1	6	9	0	0	0	1	0	0	1	0	0	0	0	0	1	0	0	0	0	0	1	1	3	2	0	0
1	14	medium	exurban	0	0	4	0	0	0	0	5	0	0	0	0	3	0	0	2	0	1	0	0	9	6	0	0	1	1	0	0	0	0	0	0	1	0	0	0	0	1	0	0	0	1	3	2	0	0
1	14	medium	exurban	0	0	0	0	0	0	0	5	4	2	3	0	0	0	0	0	0	0	1	0	9	6	0	0	1	0	0	0	0	1	0	0	0	1	0	0	0	0	0	1	1	0	3	2	0	0
1	14	medium	exurban	0	0	0	0	4	0	0	5	0	1	2	0	0	0	0	0	0	0	3	0	9	6	0	0	1	0	0	0	1	0	0	0	0	1	0	0	0	0	0	1	1	0	3	2	0	0
1	14	medium	exurban	3	0	5	0	0	0	0	0	0	0	0	0	0	2	4	0	0	1	0	0	8	7	1	0	0	1	0	0	0	0	0	0	1	0	0	1	1	0	0	0	0	0	3	2	0	3
2	14	medium	exurban	0	0	0	0	5	0	0	3	0	0	2	0	0	0	0	0	4	0	1	0	8	7	0	0	1	0	0	0	1	0	0	1	0	1	0	0	0	0	0	0	1	0	3	2	0	0
2	14	medium	exurban	0	0	0	0	5	0	1	0	0	0	0	0	0	0	3	0	4	0	2	0	6	9	0	0	0	0	0	0	1	0	1	1	0	1	0	0	1	0	0	0	0	0	3	2	0	0
1	14	medium	exurban	0	0	3	0	0	0	0	0	4	0	0	0	0	0	5	0	1	0	0	2	7	8	0	0	0	1	0	0	0	1	0	1	0	0	1	0	1	0	0	0	0	0	3	2	0	0
1	14	medium	exurban	0	0	0	0	5	0	1	0	0	0	0	0	4	0	3	0	2	0	0	0	6	9	0	0	0	0	0	0	1	0	1	1	0	0	0	0	1	0	0	0	0	1	3	2	0	0
1	14	medium	exurban	0	0	0	0	5	0	0	3	0	1	2	0	0	0	0	0	4	0	0	0	8	7	0	0	1	0	0	0	1	0	0	1	0	0	0	0	0	0	0	1	1	0	3	2	0	0
1	14	medium	exurban	5	0	0	0	0	0	0	0	0	0	0	3	1	0	0	0	4	0	0	2	5	10	1	0	0	0	0	0	0	0	0	1	0	0	1	0	0	0	1	0	0	1	4	1	0	1
1	14	medium	exurban	0	0	0	0	2	0	0	0	0	0	3	0	0	4	0	1	0	0	5	0	2	13	0	0	0	0	0	0	1	0	0	0	0	1	0	1	0	1	0	0	1	0	4	1	0	0
2	15	high	suburban	4	0	5	3	0	2	1	0	0	0	0	0	0	0	0	0	0	0	0	0	15	0	1	0	0	1	1	1	0	0	1	0	0	0	0	0	0	0	0	0	0	0	0	5	0	2
2	15	high	suburban	1	0	4	0	2	0	0	0	5	0	0	0	0	0	0	0	0	0	0	3	12	3	1	0	0	1	0	0	1	1	0	0	0	0	1	0	0	0	0	0	0	0	1	4	0	5
2	15	high	suburban	5	0	4	3	1	0	0	0	0	0	0	0	0	0	0	0	0	0	2	0	13	2	1	0	0	1	1	0	1	0	0	0	0	1	0	0	0	0	0	0	0	0	1	4	0	1
2	15	high	suburban	0	3	5	2	1	0	0	0	0	4	0	0	0	0	0	0	0	0	0	0	11	4	0	1	0	1	1	0	1	0	0	0	0	0	0	0	0	0	0	1	0	0	1	4	0	0
2	15	high	suburban	0	3	2	0	0	0	5	0	0	0	0	0	0	1	4	0	0	0	0	0	10	5	0	1	0	1	0	0	0	0	1	0	0	0	0	1	1	0	0	0	0	0	2	3	0	0
2	15	high	suburban	1	0	5	0	0	0	0	0	3	0	0	0	0	2	4	0	0	0	0	0	9	6	1	0	0	1	0	0	0	1	0	0	0	0	0	1	1	0	0	0	0	0	2	3	0	5
2	15	high	suburban	0	0	2	0	5	0	1	0	0	4	0	0	0	0	3	0	0	0	0	0	8	7	0	0	0	1	0	0	1	0	1	0	0	0	0	0	1	0	0	1	0	0	2	3	0	0
1	15	high	suburban	0	0	5	4	0	3	0	0	1	0	0	0	0	0	0	0	0	0	2	0	13	2	0	0	0	1	1	1	0	1	0	0	0	1	0	0	0	0	0	0	0	0	1	4	0	0
1	15	high	suburban	0	0	2	0	4	0	0	5	1	0	0	0	0	0	0	0	3	0	0	0	12	3	0	0	1	1	0	0	1	1	0	1	0	0	0	0	0	0	0	0	0	0	1	4	0	0
1	15	high	suburban	0	0	0	0	3	0	1	5	0	0	0	0	0	0	2	0	0	0	4	0	9	6	0	0	1	0	0	0	1	0	1	0	0	1	0	0	1	0	0	0	0	0	2	3	0	0
1	15	high	suburban	4	0	3	0	5	0	0	0	0	2	0	0	0	0	0	0	1	0	0	0	12	3	1	0	0	1	0	0	1	0	0	1	0	0	0	0	0	0	0	1	0	0	2	3	0	2
1	15	high	suburban	0	0	0	1	3	0	0	5	0	0	2	0	0	0	0	0	4	0	0	0	9	6	0	0	1	0	1	0	1	0	0	1	0	0	0	0	0	0	0	0	1	0	2	3	0	0
1	15	high	suburban	0	0	3	0	0	0	0	5	0	0	0	0	0	4	0	0	0	1	2	0	8	7	0	0	1	1	0	0	0	0	0	0	1	1	0	1	0	0	0	0	0	0	3	2	0	0
1	15	high	suburban	0	1	3	2	5	0	4	0	0	0	0	0	0	0	0	0	0	0	0	0	15	0	0	1	0	1	1	0	1	0	1	0	0	0	0	0	0	0	0	0	0	0	0	5	0	0
1	15	high	suburban	1	0	0	0	5	0	0	0	3	0	0	0	0	0	0	0	4	0	2	0	9	6	1	0	0	0	0	0	1	1	0	1	0	1	0	0	0	0	0	0	0	0	2	3	0	5
1	15	high	suburban	0	0	0	0	3	4	0	2	0	0	1	0	0	0	0	0	5	0	0	0	9	6	0	0	1	0	0	1	1	0	0	1	0	0	0	0	0	0	0	0	1	0	2	3	0	0
1	15	high	suburban	4	1	0	0	0	0	0	0	3	0	0	0	0	0	2	0	5	0	0	0	8	7	1	1	0	0	0	0	0	1	0	1	0	0	0	0	1	0	0	0	0	0	2	3	0	2
1	15	high	suburban	0	0	0	0	5	4	0	0	0	0	2	0	0	0	1	0	0	3	0	0	9	6	0	0	0	0	0	1	1	0	0	0	1	0	0	0	1	0	0	0	1	0	3	2	0	0
1	15	high	suburban	0	0	0	0	0	0	0	5	2	4	0	0	0	3	0	0	0	0	1	0	7	8	0	0	1	0	0	0	0	1	0	0	0	1	0	1	0	0	0	1	0	0	3	2	0	0
1	16	low	suburban	5	0	0	1	4	3	2	0	0	0	0	0	0	0	0	0	0	0	0	0	15	0	1	0	0	0	1	1	1	0	1	0	0	0	0	0	0	0	0	0	0	0	0	5	0	1
1	16	low	suburban	0	0	0	5	2	0	0	1	4	0	0	0	0	0	0	0	0	0	3	0	12	3	0	0	1	0	1	0	1	1	0	0	0	1	0	0	0	0	0	0	0	0	1	4	0	0
1	16	low	suburban	1	0	2	4	5	0	0	0	0	0	0	0	0	0	3	0	0	0	0	0	12	3	1	0	0	1	1	0	1	0	0	0	0	0	0	0	1	0	0	0	0	0	1	4	0	5
1	16	low	suburban	5	0	0	0	3	0	0	4	1	0	0	0	0	0	0	0	0	0	2	0	13	2	1	0	1	0	0	0	1	1	0	0	0	1	0	0	0	0	0	0	0	0	1	4	0	1
1	16	low	suburban	0	0	5	0	0	1	0	0	3	0	0	0	0	0	2	0	0	0	4	0	9	6	0	0	0	1	0	1	0	1	0	0	0	1	0	0	1	0	0	0	0	0	2	3	0	0
1	16	low	suburban	0	0	0	0	3	0	0	5	4	0	0	0	0	1	0	0	0	0	2	0	12	3	0	0	1	0	0	0	1	1	0	0	0	1	0	1	0	0	0	0	0	0	2	3	0	0
1	16	low	suburban	0	0	1	0	4	0	0	5	0	0	0	0	0	0	0	0	3	2	0	0	10	5	0	0	1	1	0	0	1	0	0	1	1	0	0	0	0	0	0	0	0	0	2	3	0	0
1	16	low	suburban	0	0	0	0	4	0	0	3	5	0	0	0	0	0	2	0	1	0	0	0	12	3	0	0	1	0	0	0	1	1	0	1	0	0	0	0	1	0	0	0	0	0	2	3	0	0
1	16	low	suburban	0	0	0	0	4	0	0	2	5	0	3	0	0	0	0	0	0	0	0	1	11	4	0	0	1	0	0	0	1	1	0	0	0	0	1	0	0	0	0	0	1	0	2	3	0	0
1	16	low	suburban	0	0	0	0	0	1	0	4	3	0	0	0	0	0	2	0	0	0	0	5	8	7	0	0	1	0	0	1	0	1	0	0	0	0	1	0	1	0	0	0	0	0	2	3	0	0
1	16	low	suburban	0	0	5	1	4	0	0	0	0	0	0	0	0	0	0	0	2	0	3	0	10	5	0	0	0	1	1	0	1	0	0	1	0	1	0	0	0	0	0	0	0	0	2	3	0	0
1	16	low	suburban	0	0	0	0	0	1	0	5	0	4	3	0	0	0	2	0	0	0	0	0	6	9	0	0	1	0	0	1	0	0	0	0	0	0	0	0	1	0	0	1	1	0	3	2	0	0
1	16	low	suburban	0	0	0	0	0	4	0	0	5	0	0	0	3	1	2	0	0	0	0	0	9	6	0	0	0	0	0	1	0	1	0	0	0	0	0	1	1	0	0	0	0	1	3	2	0	0
1	16	low	suburban	0	5	2	0	0	0	0	0	0	4	0	0	0	0	3	0	1	0	0	0	7	8	0	1	0	1	0	0	0	0	0	1	0	0	0	0	1	0	0	1	0	0	3	2	0	0
1	16	low	suburban	0	0	1	0	5	0	0	0	0	3	0	0	0	2	0	0	0	4	0	0	6	9	0	0	0	1	0	0	1	0	0	0	1	0	0	1	0	0	0	1	0	0	3	2	0	0
1	16	low	suburban	0	0	0	0	5	0	0	0	0	1	3	0	2	0	0	0	4	0	0	0	5	10	0	0	0	0	0	0	1	0	0	1	0	0	0	0	0	0	0	1	1	1	4	1	0	0
1	16	low	suburban	0	0	0	0	5	0	0	4	1	0	2	0	0	0	0	0	3	0	0	0	10	5	0	0	1	0	0	0	1	1	0	1	0	0	0	0	0	0	0	0	1	0	2	3	0	0
1	16	low	suburban	5	0	3	0	1	0	0	0	0	4	0	0	2	0	0	0	0	0	0	0	9	6	1	0	0	1	0	0	1	0	0	0	0	0	0	0	0	0	0	1	0	1	2	3	0	1
1	16	low	suburban	0	0	5	0	0	0	0	0	1	0	0	0	0	3	4	0	0	0	0	2	6	9	0	0	0	1	0	0	0	1	0	0	0	0	1	1	1	0	0	0	0	0	3	2	0	0
3	16	low	suburban	0	0	1	0	0	5	4	0	0	2	3	0	0	0	0	0	0	0	0	0	10	5	0	0	0	1	0	1	0	0	1	0	0	0	0	0	0	0	0	1	1	0	2	3	0	0
3	16	low	suburban	0	2	5	0	3	0	0	0	0	0	0	1	0	0	4	0	0	0	0	0	10	5	0	1	0	1	0	0	1	0	0	0	0	0	0	0	1	0	1	0	0	0	2	3	0	0
3	16	low	suburban	0	0	0	1	3	0	5	0	0	0	0	0	0	2	4	0	0	0	0	0	9	6	0	0	0	0	1	0	1	0	1	0	0	0	0	1	1	0	0	0	0	0	2	3	0	0
3	16	low	suburban	0	0	3	1	5	0	2	0	0	0	4	0	0	0	0	0	0	0	0	0	11	4	0	0	0	1	1	0	1	0	1	0	0	0	0	0	0	0	0	0	1	0	1	4	0	0
3	16	low	suburban	0	2	0	0	5	4	0	0	0	1	0	3	0	0	0	0	0	0	0	0	11	4	0	1	0	0	0	1	1	0	0	0	0	0	0	0	0	0	1	1	0	0	2	3	0	0
3	16	low	suburban	0	0	5	0	4	2	0	0	0	0	0	0	0	3	0	0	0	1	0	0	11	4	0	0	0	1	0	1	1	0	0	0	1	0	0	1	0	0	0	0	0	0	2	3	0	0
3	16	low	suburban	0	0	3	0	2	0	0	0	0	0	0	0	0	0	4	1	0	0	0	5	5	10	0	0	0	1	0	0	1	0	0	0	0	0	1	0	1	1	0	0	0	0	3	2	0	0
1	17	medium	suburban	1	3	0	2	5	0	0	4	0	0	0	0	0	0	0	0	0	0	0	0	15	0	1	1	1	0	1	0	1	0	0	0	0	0	0	0	0	0	0	0	0	0	0	5	0	5
1	17	medium	suburban	3	0	2	0	5	0	0	1	4	0	0	0	0	0	0	0	0	0	0	0	15	0	1	0	1	1	0	0	1	1	0	0	0	0	0	0	0	0	0	0	0	0	0	5	0	3
1	17	medium	suburban	5	0	2	0	4	0	0	1	3	0	0	0	0	0	0	0	0	0	0	0	15	0	1	0	1	1	0	0	1	1	0	0	0	0	0	0	0	0	0	0	0	0	0	5	0	1
1	17	medium	suburban	0	3	4	0	2	1	0	5	0	0	0	0	0	0	0	0	0	0	0	0	15	0	0	1	1	1	0	1	1	0	0	0	0	0	0	0	0	0	0	0	0	0	0	5	0	0
1	17	medium	suburban	1	0	3	0	0	0	2	5	0	0	0	0	0	0	0	0	0	0	4	0	11	4	1	0	1	1	0	0	0	0	1	0	0	1	0	0	0	0	0	0	0	0	1	4	0	5
1	17	medium	suburban	0	3	2	0	0	0	0	4	1	0	0	0	0	0	0	0	0	0	5	0	10	5	0	1	1	1	0	0	0	1	0	0	0	1	0	0	0	0	0	0	0	0	1	4	0	0
1	17	medium	suburban	5	3	4	0	0	1	0	0	0	0	0	0	2	0	0	0	0	0	0	0	13	2	1	1	0	1	0	1	0	0	0	0	0	0	0	0	0	0	0	0	0	1	1	4	0	1
1	17	medium	suburban	0	0	0	3	4	0	1	5	0	0	0	0	0	0	0	0	2	0	0	0	13	2	0	0	1	0	1	0	1	0	1	1	0	0	0	0	0	0	0	0	0	0	1	4	0	0
1	17	medium	suburban	0	0	3	2	0	0	4	0	5	0	0	0	0	0	0	0	0	0	1	0	14	1	0	0	0	1	1	0	0	1	1	0	0	1	0	0	0	0	0	0	0	0	1	4	0	0
1	17	medium	suburban	5	4	2	1	0	0	0	0	0	0	0	0	0	3	0	0	0	0	0	0	12	3	1	1	0	1	1	0	0	0	0	0	0	0	0	1	0	0	0	0	0	0	1	4	0	1
1	17	medium	suburban	0	2	0	0	3	0	0	5	1	4	0	0	0	0	0	0	0	0	0	0	11	4	0	1	1	0	0	0	1	1	0	0	0	0	0	0	0	0	0	1	0	0	1	4	0	0
1	17	medium	suburban	1	0	0	0	5	0	0	0	3	0	0	0	0	0	0	0	2	0	4	0	9	6	1	0	0	0	0	0	1	1	0	1	0	1	0	0	0	0	0	0	0	0	2	3	0	5
1	17	medium	suburban	0	1	3	0	0	0	0	0	4	0	0	0	0	0	2	0	0	0	0	5	8	7	0	1	0	1	0	0	0	1	0	0	0	0	1	0	1	0	0	0	0	0	2	3	0	0
1	17	medium	suburban	0	0	1	0	3	0	0	5	0	4	0	0	0	0	0	0	0	2	0	0	9	6	0	0	1	1	0	0	1	0	0	0	1	0	0	0	0	0	0	1	0	0	2	3	0	0
1	17	medium	suburban	0	0	0	0	0	1	5	4	0	0	3	0	2	0	0	0	0	0	0	0	10	5	0	0	1	0	0	1	0	0	1	0	0	0	0	0	0	0	0	0	1	1	2	3	0	0
1	17	medium	suburban	0	0	0	3	4	0	0	2	0	0	0	0	0	0	0	0	5	1	0	0	9	6	0	0	1	0	1	0	1	0	0	1	1	0	0	0	0	0	0	0	0	0	2	3	0	0
1	17	medium	suburban	0	0	3	0	1	0	0	5	0	2	0	0	0	0	4	0	0	0	0	0	9	6	0	0	1	1	0	0	1	0	0	0	0	0	0	0	1	0	0	1	0	0	2	3	0	0
1	17	medium	suburban	1	2	0	0	5	0	0	0	0	0	4	0	0	3	0	0	0	0	0	0	8	7	1	1	0	0	0	0	1	0	0	0	0	0	0	1	0	0	0	0	1	0	2	3	0	5
1	17	medium	suburban	0	0	3	0	0	0	2	0	0	0	0	0	0	0	4	0	5	0	0	1	5	10	0	0	0	1	0	0	0	0	1	1	0	0	1	0	1	0	0	0	0	0	3	2	0	0
1	17	medium	suburban	0	0	3	0	5	0	0	0	0	0	2	0	0	0	0	0	0	1	4	0	8	7	0	0	0	1	0	0	1	0	0	0	1	1	0	0	0	0	0	0	1	0	3	2	0	0
1	17	medium	suburban	0	0	0	0	2	0	0	0	0	0	0	0	0	5	0	0	4	1	0	3	2	13	0	0	0	0	0	0	1	0	0	1	1	0	1	1	0	0	0	0	0	0	4	1	0	0
3	18	low	suburban	4	1	5	0	0	0	2	0	3	0	0	0	0	0	0	0	0	0	0	0	15	0	1	1	0	1	0	0	0	1	1	0	0	0	0	0	0	0	0	0	0	0	0	5	0	2
3	18	low	suburban	3	0	4	0	2	0	0	0	5	0	0	0	0	0	1	0	0	0	0	0	14	1	1	0	0	1	0	0	1	1	0	0	0	0	0	0	1	0	0	0	0	0	1	4	0	3
3	18	low	suburban	0	0	4	3	1	0	0	5	0	2	0	0	0	0	0	0	0	0	0	0	13	2	0	0	1	1	1	0	1	0	0	0	0	0	0	0	0	0	0	1	0	0	1	4	0	0
3	18	low	suburban	0	0	3	4	0	0	5	1	0	0	0	0	0	0	2	0	0	0	0	0	13	2	0	0	1	1	1	0	0	0	1	0	0	0	0	0	1	0	0	0	0	0	1	4	0	0
3	18	low	suburban	2	0	0	0	0	0	0	1	4	5	0	0	0	0	0	0	0	0	3	0	7	8	1	0	1	0	0	0	0	1	0	0	0	1	0	0	0	0	0	1	0	0	2	3	0	4
3	18	low	suburban	5	0	0	0	0	0	0	0	3	1	0	4	0	0	0	0	0	0	0	2	8	7	1	0	0	0	0	0	0	1	0	0	0	0	1	0	0	0	1	1	0	0	3	2	0	1
3	18	low	suburban	0	0	0	0	0	3	0	0	0	0	0	2	1	0	4	0	0	0	0	5	3	12	0	0	0	0	0	1	0	0	0	0	0	0	1	0	1	0	1	0	0	1	4	1	0	0
3	20	medium	suburban	0	0	1	0	3	0	5	2	4	0	0	0	0	0	0	0	0	0	0	0	15	0	0	0	1	1	0	0	1	1	1	0	0	0	0	0	0	0	0	0	0	0	0	5	0	0
3	20	medium	suburban	0	0	1	0	4	0	5	2	3	0	0	0	0	0	0	0	0	0	0	0	15	0	0	0	1	1	0	0	1	1	1	0	0	0	0	0	0	0	0	0	0	0	0	5	0	0
3	20	medium	suburban	0	0	5	3	2	0	0	4	1	0	0	0	0	0	0	0	0	0	0	0	15	0	0	0	1	1	1	0	1	1	0	0	0	0	0	0	0	0	0	0	0	0	0	5	0	0
2	20	medium	suburban	3	0	0	0	0	0	2	5	4	0	1	0	0	0	0	0	0	0	0	0	14	1	1	0	1	0	0	0	0	1	1	0	0	0	0	0	0	0	0	0	1	0	1	4	0	3
2	20	medium	suburban	3	0	5	2	4	0	0	0	0	0	0	0	0	0	0	0	1	0	0	0	14	1	1	0	0	1	1	0	1	0	0	1	0	0	0	0	0	0	0	0	0	0	1	4	0	3
2	20	medium	suburban	0	0	5	0	4	0	0	2	3	0	0	0	0	0	1	0	0	0	0	0	14	1	0	0	1	1	0	0	1	1	0	0	0	0	0	0	1	0	0	0	0	0	1	4	0	0
3	20	medium	suburban	2	1	5	0	0	0	0	0	4	0	0	0	0	0	3	0	0	0	0	0	12	3	1	1	0	1	0	0	0	1	0	0	0	0	0	0	1	0	0	0	0	0	1	4	0	4
2	20	medium	suburban	0	0	2	5	1	0	0	4	0	0	3	0	0	0	0	0	0	0	0	0	12	3	0	0	1	1	1	0	1	0	0	0	0	0	0	0	0	0	0	0	1	0	1	4	0	0
2	20	medium	suburban	0	1	3	0	0	5	0	0	4	0	2	0	0	0	0	0	0	0	0	0	13	2	0	1	0	1	0	1	0	1	0	0	0	0	0	0	0	0	0	0	1	0	1	4	0	0
2	20	medium	suburban	0	0	2	0	3	0	0	1	4	0	0	0	0	0	0	0	0	0	5	0	10	5	0	0	1	1	0	0	1	1	0	0	0	1	0	0	0	0	0	0	0	0	1	4	0	0
3	20	medium	suburban	1	0	3	0	0	0	0	4	2	0	0	0	0	0	5	0	0	0	0	0	10	5	1	0	1	1	0	0	0	1	0	0	0	0	0	0	1	0	0	0	0	0	1	4	0	5
3	20	medium	suburban	0	0	5	0	4	0	1	2	0	0	0	0	0	0	0	0	3	0	0	0	12	3	0	0	1	1	0	0	1	0	1	1	0	0	0	0	0	0	0	0	0	0	1	4	0	0
3	20	medium	suburban	0	0	3	0	5	0	0	0	1	0	0	0	0	0	2	0	0	0	4	0	9	6	0	0	0	1	0	0	1	1	0	0	0	1	0	0	1	0	0	0	0	0	2	3	0	0
2	20	medium	suburban	0	2	3	0	5	0	0	0	0	1	0	0	0	0	0	0	0	0	0	4	10	5	0	1	0	1	0	0	1	0	0	0	0	0	1	0	0	0	0	1	0	0	2	3	0	0
2	20	medium	suburban	0	0	1	0	4	0	0	5	0	2	0	0	0	0	0	0	0	0	3	0	10	5	0	0	1	1	0	0	1	0	0	0	0	1	0	0	0	0	0	1	0	0	2	3	0	0
3	20	medium	suburban	1	2	0	3	0	0	0	0	0	0	0	0	0	0	4	0	0	5	0	0	6	9	1	1	0	0	1	0	0	0	0	0	1	0	0	0	1	0	0	0	0	0	2	3	0	5
2	20	medium	suburban	2	1	5	0	0	0	0	0	0	0	0	0	0	3	0	0	0	0	0	4	8	7	1	1	0	1	0	0	0	0	0	0	0	0	1	1	0	0	0	0	0	0	2	3	0	4
3	20	medium	suburban	0	0	5	0	4	0	1	0	0	0	0	0	0	2	0	0	3	0	0	0	10	5	0	0	0	1	0	0	1	0	1	1	0	0	0	1	0	0	0	0	0	0	2	3	0	0
3	20	medium	suburban	0	0	2	5	0	0	0	0	0	1	0	0	0	3	4	0	0	0	0	0	7	8	0	0	0	1	1	0	0	0	0	0	0	0	0	1	1	0	0	1	0	0	3	2	0	0
3	20	medium	suburban	0	0	2	5	0	0	0	0	0	1	0	0	0	3	4	0	0	0	0	0	7	8	0	0	0	1	1	0	0	0	0	0	0	0	0	1	1	0	0	1	0	0	3	2	0	0
3	20	medium	suburban	0	0	0	0	4	0	0	0	2	0	3	0	0	0	0	1	5	0	0	0	6	9	0	0	0	0	0	0	1	1	0	1	0	0	0	0	0	1	0	0	1	0	3	2	0	0
2	20	medium	suburban	0	0	5	0	0	0	0	3	0	0	0	0	0	4	1	0	0	0	2	0	8	7	0	0	1	1	0	0	0	0	0	0	0	1	0	1	1	0	0	0	0	0	3	2	0	0
3	20	medium	suburban	0	1	3	0	0	0	0	0	0	0	0	0	0	2	5	0	0	0	0	4	4	11	0	1	0	1	0	0	0	0	0	0	0	0	1	1	1	0	0	0	0	0	3	2	0	0
2	20	medium	suburban	0	0	5	0	0	0	0	4	0	0	3	0	0	0	0	0	2	0	1	0	9	6	0	0	1	1	0	0	0	0	0	1	0	1	0	0	0	0	0	0	1	0	3	2	0	0
3	20	medium	suburban	0	0	5	0	2	0	0	0	0	4	0	0	0	0	1	0	3	0	0	0	7	8	0	0	0	1	0	0	1	0	0	1	0	0	0	0	1	0	0	1	0	0	3	2	0	0
2	20	medium	suburban	0	0	5	0	0	0	0	1	0	0	0	0	3	0	4	2	0	0	0	0	6	9	0	0	1	1	0	0	0	0	0	0	0	0	0	0	1	1	0	0	0	1	3	2	0	0
3	20	medium	suburban	5	0	0	2	0	0	0	0	0	3	0	0	0	0	4	0	0	1	0	0	7	8	1	0	0	0	1	0	0	0	0	0	1	0	0	0	1	0	0	1	0	0	3	2	0	1
3	20	medium	suburban	2	0	5	0	0	0	0	0	0	3	1	0	0	0	4	0	0	0	0	0	7	8	1	0	0	1	0	0	0	0	0	0	0	0	0	0	1	0	0	1	1	0	3	2	0	4
2	20	medium	suburban	1	0	0	0	5	0	0	0	0	0	4	0	0	0	0	0	3	0	2	0	6	9	1	0	0	0	0	0	1	0	0	1	0	1	0	0	0	0	0	0	1	0	3	2	0	5
2	20	medium	suburban	0	0	0	0	0	0	0	5	2	3	4	0	0	0	0	0	0	0	0	1	7	8	0	0	1	0	0	0	0	1	0	0	0	0	1	0	0	0	0	1	1	0	3	2	0	0
2	20	medium	suburban	0	0	0	0	3	0	0	4	0	5	2	0	0	0	0	0	0	0	1	0	7	8	0	0	1	0	0	0	1	0	0	0	0	1	0	0	0	0	0	1	1	0	3	2	0	0
2	20	medium	suburban	0	0	0	1	5	0	0	0	0	2	4	0	0	0	0	0	3	0	0	0	6	9	0	0	0	0	1	0	1	0	0	1	0	0	0	0	0	0	0	1	1	0	3	2	0	0
3	21	high	suburban	4	3	2	0	0	0	0	5	1	0	0	0	0	0	0	0	0	0	0	0	15	0	1	1	1	1	0	0	0	1	0	0	0	0	0	0	0	0	0	0	0	0	0	5	0	2
3	21	high	suburban	0	0	5	4	2	3	0	1	0	0	0	0	0	0	0	0	0	0	0	0	15	0	0	0	1	1	1	1	1	0	0	0	0	0	0	0	0	0	0	0	0	0	0	5	0	0
3	21	high	suburban	2	0	5	3	0	0	1	0	0	0	0	0	0	0	4	0	0	0	0	0	11	4	1	0	0	1	1	0	0	0	1	0	0	0	0	0	1	0	0	0	0	0	1	4	0	4
3	21	high	suburban	2	3	4	0	0	0	0	5	0	0	0	0	0	0	0	0	0	1	0	0	14	1	1	1	1	1	0	0	0	0	0	0	1	0	0	0	0	0	0	0	0	0	1	4	0	4
3	21	high	suburban	5	0	4	0	3	0	0	0	2	0	0	0	0	0	0	0	0	0	1	0	14	1	1	0	0	1	0	0	1	1	0	0	0	1	0	0	0	0	0	0	0	0	1	4	0	1
3	21	high	suburban	2	0	0	0	5	0	1	3	0	4	0	0	0	0	0	0	0	0	0	0	11	4	1	0	1	0	0	0	1	0	1	0	0	0	0	0	0	0	0	1	0	0	1	4	0	4
3	21	high	suburban	3	0	5	2	0	0	1	0	0	0	0	0	0	0	4	0	0	0	0	0	11	4	1	0	0	1	1	0	0	0	1	0	0	0	0	0	1	0	0	0	0	0	1	4	0	3
3	21	high	suburban	0	0	4	2	5	0	1	0	0	0	0	0	0	3	0	0	0	0	0	0	12	3	0	0	0	1	1	0	1	0	1	0	0	0	0	1	0	0	0	0	0	0	1	4	0	0
3	21	high	suburban	0	0	2	0	5	0	3	1	0	0	0	0	0	0	0	0	0	0	4	0	11	4	0	0	1	1	0	0	1	0	1	0	0	1	0	0	0	0	0	0	0	0	1	4	0	0
3	21	high	suburban	1	0	2	0	5	0	0	4	0	0	3	0	0	0	0	0	0	0	0	0	12	3	1	0	1	1	0	0	1	0	0	0	0	0	0	0	0	0	0	0	1	0	1	4	0	5
3	21	high	suburban	2	0	5	0	4	0	0	3	0	0	1	0	0	0	0	0	0	0	0	0	14	1	1	0	1	1	0	0	1	0	0	0	0	0	0	0	0	0	0	0	1	0	1	4	0	4
3	21	high	suburban	0	0	4	2	1	0	3	0	0	0	0	0	0	5	0	0	0	0	0	0	10	5	0	0	0	1	1	0	1	0	1	0	0	0	0	1	0	0	0	0	0	0	1	4	0	0
3	21	high	suburban	2	0	0	0	5	0	0	4	1	0	0	0	0	0	3	0	0	0	0	0	12	3	1	0	1	0	0	0	1	1	0	0	0	0	0	0	1	0	0	0	0	0	1	4	0	4
3	21	high	suburban	0	0	5	0	0	0	0	2	4	0	0	0	0	0	1	0	0	0	3	0	11	4	0	0	1	1	0	0	0	1	0	0	0	1	0	0	1	0	0	0	0	0	2	3	0	0
3	21	high	suburban	0	0	0	0	5	0	0	4	1	0	0	0	0	0	0	0	3	0	2	0	10	5	0	0	1	0	0	0	1	1	0	1	0	1	0	0	0	0	0	0	0	0	2	3	0	0
3	21	high	suburban	0	0	0	0	0	2	0	1	5	0	0	0	0	0	0	0	0	0	3	4	8	7	0	0	1	0	0	1	0	1	0	0	0	1	1	0	0	0	0	0	0	0	2	3	0	0
3	21	high	suburban	1	0	4	0	0	2	0	0	0	0	0	0	0	0	5	0	0	0	0	3	7	8	1	0	0	1	0	1	0	0	0	0	0	0	1	0	1	0	0	0	0	0	2	3	0	5
3	21	high	suburban	0	0	0	0	4	0	3	5	0	0	0	1	0	0	0	0	0	0	2	0	12	3	0	0	1	0	0	0	1	0	1	0	0	1	0	0	0	0	1	0	0	0	2	3	0	0
3	21	high	suburban	3	0	5	0	0	0	0	0	0	0	0	0	0	2	4	0	0	0	1	0	8	7	1	0	0	1	0	0	0	0	0	0	0	1	0	1	1	0	0	0	0	0	3	2	0	3
3	21	high	suburban	0	0	5	0	0	0	0	0	2	0	0	0	0	4	3	0	0	0	1	0	7	8	0	0	0	1	0	0	0	1	0	0	0	1	0	1	1	0	0	0	0	0	3	2	0	0
3	21	high	suburban	0	0	1	0	0	0	0	4	0	2	0	3	0	5	0	0	0	0	0	0	5	10	0	0	1	1	0	0	0	0	0	0	0	0	0	1	0	0	1	1	0	0	3	2	0	0
3	21	high	suburban	1	0	4	0	0	0	0	0	0	0	0	0	0	2	5	0	0	0	0	3	5	10	1	0	0	1	0	0	0	0	0	0	0	0	1	1	1	0	0	0	0	0	3	2	0	5
3	21	high	suburban	0	0	0	0	5	0	0	0	0	1	3	0	0	2	0	0	4	0	0	0	5	10	0	0	0	0	0	0	1	0	0	1	0	0	0	1	0	0	0	1	1	0	4	1	0	0
3	22	medium	exurban	3	2	5	0	0	0	4	1	0	0	0	0	0	0	0	0	0	0	0	0	15	0	1	1	1	1	0	0	0	0	1	0	0	0	0	0	0	0	0	0	0	0	0	5	0	3
3	22	medium	exurban	0	0	0	3	4	0	0	2	0	0	1	0	0	0	0	0	5	0	0	0	9	6	0	0	1	0	1	0	1	0	0	1	0	0	0	0	0	0	0	0	1	0	2	3	0	0
3	22	medium	exurban	0	0	5	0	0	3	4	0	0	0	0	0	0	0	0	1	0	0	0	2	12	3	0	0	0	1	0	1	0	0	1	0	0	0	1	0	0	1	0	0	0	0	2	3	0	0
3	22	medium	exurban	0	0	5	0	2	0	0	1	0	0	0	0	0	3	4	0	0	0	0	0	8	7	0	0	1	1	0	0	1	0	0	0	0	0	0	1	1	0	0	0	0	0	2	3	0	0
3	22	medium	exurban	0	0	0	0	0	5	0	0	0	1	0	0	0	2	0	0	3	0	0	4	5	10	0	0	0	0	0	1	0	0	0	1	0	0	1	1	0	0	0	1	0	0	4	1	0	0
3	1	low	suburban	1	2	0	0	0	5	0	0	4	0	0	0	0	0	3	0	0	0	0	0	12	3	1	1	0	0	0	1	0	1	0	0	0	0	0	0	1	0	0	0	0	0	1	4	0	5
3	1	low	suburban	0	1	2	0	0	0	0	0	3	0	0	0	0	5	4	0	0	0	0	0	6	9	0	1	0	1	0	0	0	1	0	0	0	0	0	1	1	0	0	0	0	0	2	3	0	0
3	1	low	suburban	0	5	3	0	0	0	2	0	0	0	0	0	0	4	1	0	0	0	0	0	10	5	0	1	0	1	0	0	0	0	1	0	0	0	0	1	1	0	0	0	0	0	2	3	0	0
3	1	low	suburban	5	0	0	0	0	0	1	0	0	0	0	0	0	3	4	0	2	0	0	0	6	9	1	0	0	0	0	0	0	0	1	1	0	0	0	1	1	0	0	0	0	0	3	2	0	1
3	1	low	suburban	0	0	2	0	0	0	0	4	0	3	0	0	0	0	0	0	5	0	1	0	6	9	0	0	1	1	0	0	0	0	0	1	0	1	0	0	0	0	0	1	0	0	3	2	0	0
3	2	high	suburban	3	2	4	0	0	0	0	0	1	0	0	0	0	0	5	0	0	0	0	0	10	5	1	1	0	1	0	0	0	1	0	0	0	0	0	0	1	0	0	0	0	0	1	4	0	3
3	2	high	suburban	0	0	1	0	2	0	4	3	0	0	0	0	0	0	5	0	0	0	0	0	10	5	0	0	1	1	0	0	1	0	1	0	0	0	0	0	1	0	0	0	0	0	1	4	0	0
3	2	high	suburban	5	4	3	0	0	0	0	0	2	0	0	0	0	0	0	0	0	0	1	0	14	1	1	1	0	1	0	0	0	1	0	0	0	1	0	0	0	0	0	0	0	0	1	4	0	1
3	2	high	suburban	0	0	2	0	4	0	0	5	0	1	3	0	0	0	0	0	0	0	0	0	11	4	0	0	1	1	0	0	1	0	0	0	0	0	0	0	0	0	0	1	1	0	2	3	0	0
3	2	high	suburban	0	5	0	0	2	4	0	0	0	0	0	0	0	1	3	0	0	0	0	0	11	4	0	1	0	0	0	1	1	0	0	0	0	0	0	1	1	0	0	0	0	0	2	3	0	0
3	2	high	suburban	0	0	1	0	0	0	0	0	0	0	0	0	0	0	5	0	3	4	2	0	1	14	0	0	0	1	0	0	0	0	0	1	1	1	0	0	1	0	0	0	0	0	4	1	0	0
2	3	high	suburban	0	1	4	0	0	0	2	0	3	0	0	0	0	0	5	0	0	0	0	0	10	5	0	1	0	1	0	0	0	1	1	0	0	0	0	0	1	0	0	0	0	0	1	4	0	0
3	3	high	suburban	0	2	5	0	0	0	4	0	3	0	0	0	0	0	1	0	0	0	0	0	14	1	0	1	0	1	0	0	0	1	1	0	0	0	0	0	1	0	0	0	0	0	1	4	0	0
3	3	high	suburban	0	0	5	0	0	1	2	4	0	0	0	0	0	3	0	0	0	0	0	0	12	3	0	0	1	1	0	1	0	0	1	0	0	0	0	1	0	0	0	0	0	0	1	4	0	0
2	3	high	suburban	2	3	5	0	0	0	0	0	4	0	0	0	0	0	1	0	0	0	0	0	14	1	1	1	0	1	0	0	0	1	0	0	0	0	0	0	1	0	0	0	0	0	1	4	0	4
3	3	high	suburban	3	4	1	0	0	0	0	5	0	0	0	0	0	0	0	0	2	0	0	0	13	2	1	1	1	1	0	0	0	0	0	1	0	0	0	0	0	0	0	0	0	0	1	4	0	3
2	3	high	suburban	2	3	4	0	0	0	0	0	5	0	0	0	0	0	1	0	0	0	0	0	14	1	1	1	0	1	0	0	0	1	0	0	0	0	0	0	1	0	0	0	0	0	1	4	0	4
3	3	high	suburban	1	3	5	0	0	0	0	4	0	0	0	0	0	0	2	0	0	0	0	0	13	2	1	1	1	1	0	0	0	0	0	0	0	0	0	0	1	0	0	0	0	0	1	4	0	5
2	3	high	suburban	0	0	5	0	4	0	0	2	1	0	0	0	0	0	3	0	0	0	0	0	12	3	0	0	1	1	0	0	1	1	0	0	0	0	0	0	1	0	0	0	0	0	1	4	0	0
2	3	high	suburban	0	2	3	0	0	0	0	0	4	0	0	0	0	0	5	0	0	0	0	1	9	6	0	1	0	1	0	0	0	1	0	0	0	0	1	0	1	0	0	0	0	0	2	3	0	0
2	3	high	suburban	0	2	0	0	5	0	3	0	0	0	0	0	0	0	4	0	0	0	1	0	10	5	0	1	0	0	0	0	1	0	1	0	0	1	0	0	1	0	0	0	0	0	2	3	0	0
2	3	high	suburban	0	2	5	0	0	0	0	0	3	0	0	0	0	0	4	0	0	0	0	1	10	5	0	1	0	1	0	0	0	1	0	0	0	0	1	0	1	0	0	0	0	0	2	3	0	0
3	3	high	suburban	0	3	5	0	0	0	0	0	2	0	0	0	0	4	0	0	0	0	1	0	10	5	0	1	0	1	0	0	0	1	0	0	0	1	0	1	0	0	0	0	0	0	2	3	0	0
2	3	high	suburban	0	2	5	0	0	0	0	0	4	0	0	0	0	0	3	0	0	0	1	0	11	4	0	1	0	1	0	0	0	1	0	0	0	1	0	0	1	0	0	0	0	0	2	3	0	0
2	3	high	suburban	0	0	5	2	0	0	4	0	0	0	0	0	0	3	0	0	0	0	1	0	11	4	0	0	0	1	1	0	0	0	1	0	0	1	0	1	0	0	0	0	0	0	2	3	0	0
2	3	high	suburban	0	0	0	1	2	0	5	0	0	0	0	0	0	0	0	0	3	0	4	0	8	7	0	0	0	0	1	0	1	0	1	1	0	1	0	0	0	0	0	0	0	0	2	3	0	0
3	3	high	suburban	0	0	5	0	0	0	0	1	4	0	0	0	0	0	3	0	0	2	0	0	10	5	0	0	1	1	0	0	0	1	0	0	1	0	0	0	1	0	0	0	0	0	2	3	0	0
3	3	high	suburban	2	1	5	0	0	0	0	0	0	0	0	0	0	3	4	0	0	0	0	0	8	7	1	1	0	1	0	0	0	0	0	0	0	0	0	1	1	0	0	0	0	0	2	3	0	4
3	3	high	suburban	0	0	5	0	0	0	0	2	4	0	1	0	0	0	3	0	0	0	0	0	11	4	0	0	1	1	0	0	0	1	0	0	0	0	0	0	1	0	0	0	1	0	2	3	0	0
3	3	high	suburban	0	3	5	0	0	0	0	0	2	0	0	0	0	0	4	1	0	0	0	0	10	5	0	1	0	1	0	0	0	1	0	0	0	0	0	0	1	1	0	0	0	0	2	3	0	0
3	3	high	suburban	0	0	5	0	0	0	3	0	2	1	0	0	0	0	0	0	0	0	0	4	10	5	0	0	0	1	0	0	0	1	1	0	0	0	1	0	0	0	0	1	0	0	2	3	0	0
3	3	high	suburban	0	5	2	0	0	0	0	0	1	3	0	0	0	0	4	0	0	0	0	0	8	7	0	1	0	1	0	0	0	1	0	0	0	0	0	0	1	0	0	1	0	0	2	3	0	0
3	3	high	suburban	1	0	0	0	2	0	0	0	3	5	0	0	0	0	0	0	0	0	4	0	6	9	1	0	0	0	0	0	1	1	0	0	0	1	0	0	0	0	0	1	0	0	2	3	0	5
2	3	high	suburban	0	0	5	0	2	0	1	0	0	0	0	0	0	4	3	0	0	0	0	0	8	7	0	0	0	1	0	0	1	0	1	0	0	0	0	1	1	0	0	0	0	0	2	3	0	0
3	3	high	suburban	0	0	5	0	2	0	0	3	0	4	0	0	0	0	0	0	1	0	0	0	10	5	0	0	1	1	0	0	1	0	0	1	0	0	0	0	0	0	0	1	0	0	2	3	0	0
3	3	high	suburban	0	2	3	0	5	0	0	0	0	0	0	0	0	1	0	0	0	0	4	0	10	5	0	1	0	1	0	0	1	0	0	0	0	1	0	1	0	0	0	0	0	0	2	3	0	0
3	3	high	suburban	1	2	4	0	0	0	0	0	0	0	0	0	0	3	5	0	0	0	0	0	7	8	1	1	0	1	0	0	0	0	0	0	0	0	0	1	1	0	0	0	0	0	2	3	0	5
2	3	high	suburban	0	0	4	0	0	0	5	0	2	0	0	0	0	0	3	0	0	0	1	0	11	4	0	0	0	1	0	0	0	1	1	0	0	1	0	0	1	0	0	0	0	0	2	3	0	0
2	3	high	suburban	0	0	4	0	5	0	0	0	2	0	1	0	0	0	0	0	3	0	0	0	11	4	0	0	0	1	0	0	1	1	0	1	0	0	0	0	0	0	0	0	1	0	2	3	0	0
3	3	high	suburban	0	0	3	0	1	0	0	5	0	4	0	0	0	0	2	0	0	0	0	0	9	6	0	0	1	1	0	0	1	0	0	0	0	0	0	0	1	0	0	1	0	0	2	3	0	0
2	3	high	suburban	0	0	4	0	0	0	1	0	2	0	0	0	0	3	5	0	0	0	0	0	7	8	0	0	0	1	0	0	0	1	1	0	0	0	0	1	1	0	0	0	0	0	2	3	0	0
3	3	high	suburban	3	0	5	0	0	0	0	0	4	2	0	0	0	0	1	0	0	0	0	0	12	3	1	0	0	1	0	0	0	1	0	0	0	0	0	0	1	0	0	1	0	0	2	3	0	3
2	3	high	suburban	0	0	4	0	5	0	0	0	0	0	0	0	0	2	3	0	1	0	0	0	9	6	0	0	0	1	0	0	1	0	0	1	0	0	0	1	1	0	0	0	0	0	3	2	0	0
3	3	high	suburban	0	0	4	0	0	0	0	0	1	0	0	0	0	2	3	0	0	0	5	0	5	10	0	0	0	1	0	0	0	1	0	0	0	1	0	1	1	0	0	0	0	0	3	2	0	0
3	3	high	suburban	0	5	0	0	2	0	0	0	0	0	3	0	0	0	4	0	1	0	0	0	7	8	0	1	0	0	0	0	1	0	0	1	0	0	0	0	1	0	0	0	1	0	3	2	0	0
2	3	high	suburban	0	0	5	0	0	0	1	0	0	0	0	0	0	0	4	0	3	0	0	2	6	9	0	0	0	1	0	0	0	0	1	1	0	0	1	0	1	0	0	0	0	0	3	2	0	0
2	3	high	suburban	0	0	4	0	1	0	0	0	0	0	0	0	0	2	3	0	0	5	0	0	5	10	0	0	0	1	0	0	1	0	0	0	1	0	0	1	1	0	0	0	0	0	3	2	0	0
3	3	high	suburban	0	0	0	0	0	0	1	0	4	5	0	0	0	0	3	0	0	0	0	2	5	10	0	0	0	0	0	0	0	1	1	0	0	0	1	0	1	0	0	1	0	0	3	2	0	0
2	3	high	suburban	0	0	3	0	2	0	0	0	0	0	0	0	0	4	5	0	0	1	0	0	5	10	0	0	0	1	0	0	1	0	0	0	1	0	0	1	1	0	0	0	0	0	3	2	0	0
2	3	high	suburban	0	0	4	0	0	0	0	0	0	0	0	0	2	0	3	1	5	0	0	0	4	11	0	0	0	1	0	0	0	0	0	1	0	0	0	0	1	1	0	0	0	1	4	1	0	0
2	3	high	suburban	0	0	0	0	1	0	0	0	0	0	0	0	0	5	2	0	4	3	0	0	1	14	0	0	0	0	0	0	1	0	0	1	1	0	0	1	1	0	0	0	0	0	4	1	0	0
1	4	high	exurban	0	5	4	0	0	0	1	2	3	0	0	0	0	0	0	0	0	0	0	0	15	0	0	1	1	1	0	0	0	1	1	0	0	0	0	0	0	0	0	0	0	0	0	5	0	0
1	4	high	exurban	1	5	4	0	0	0	2	0	3	0	0	0	0	0	0	0	0	0	0	0	15	0	1	1	0	1	0	0	0	1	1	0	0	0	0	0	0	0	0	0	0	0	0	5	0	5
1	4	high	exurban	0	3	0	0	2	0	1	4	0	0	0	0	0	0	5	0	0	0	0	0	10	5	0	1	1	0	0	0	1	0	1	0	0	0	0	0	1	0	0	0	0	0	1	4	0	0
1	4	high	exurban	5	0	2	0	1	0	3	0	0	4	0	0	0	0	0	0	0	0	0	0	11	4	1	0	0	1	0	0	1	0	1	0	0	0	0	0	0	0	0	1	0	0	1	4	0	1
1	4	high	exurban	0	5	4	0	0	0	0	2	1	0	0	0	0	0	3	0	0	0	0	0	12	3	0	1	1	1	0	0	0	1	0	0	0	0	0	0	1	0	0	0	0	0	1	4	0	0
1	4	high	exurban	0	3	2	0	0	0	5	0	4	0	0	0	0	0	0	0	0	0	0	1	14	1	0	1	0	1	0	0	0	1	1	0	0	0	1	0	0	0	0	0	0	0	1	4	0	0
1	4	high	exurban	0	0	0	0	2	0	4	5	3	0	0	0	0	0	0	0	0	0	1	0	14	1	0	0	1	0	0	0	1	1	1	0	0	1	0	0	0	0	0	0	0	0	1	4	0	0
1	4	high	exurban	0	2	5	0	0	0	0	0	3	0	0	0	0	0	4	0	0	0	0	1	10	5	0	1	0	1	0	0	0	1	0	0	0	0	1	0	1	0	0	0	0	0	2	3	0	0
1	4	high	exurban	0	5	3	0	0	0	0	0	2	0	0	0	0	4	0	0	0	0	0	1	10	5	0	1	0	1	0	0	0	1	0	0	0	0	1	1	0	0	0	0	0	0	2	3	0	0
1	4	high	exurban	0	5	3	0	0	0	0	0	1	0	0	0	0	2	4	0	0	0	0	0	9	6	0	1	0	1	0	0	0	1	0	0	0	0	0	1	1	0	0	0	0	0	2	3	0	0
1	4	high	exurban	0	1	5	0	3	0	0	0	0	0	0	0	0	2	0	0	4	0	0	0	9	6	0	1	0	1	0	0	1	0	0	1	0	0	0	1	0	0	0	0	0	0	2	3	0	0
1	4	high	exurban	0	5	3	0	0	0	1	0	0	0	0	0	2	0	4	0	0	0	0	0	9	6	0	1	0	1	0	0	0	0	1	0	0	0	0	0	1	0	0	0	0	1	2	3	0	0
1	4	high	exurban	0	0	4	0	0	2	0	0	5	3	0	0	0	0	0	0	0	1	0	0	11	4	0	0	0	1	0	1	0	1	0	0	1	0	0	0	0	0	0	1	0	0	2	3	0	0
1	4	high	exurban	5	0	1	0	2	0	0	0	0	0	0	0	0	3	4	0	0	0	0	0	8	7	1	0	0	1	0	0	1	0	0	0	0	0	0	1	1	0	0	0	0	0	2	3	0	1
1	4	high	exurban	3	2	5	0	0	0	0	0	0	0	0	0	0	1	4	0	0	0	0	0	10	5	1	1	0	1	0	0	0	0	0	0	0	0	0	1	1	0	0	0	0	0	2	3	0	3
1	4	high	exurban	4	0	0	0	0	0	0	5	0	0	0	0	0	0	3	1	0	0	0	2	9	6	1	0	1	0	0	0	0	0	0	0	0	0	1	0	1	1	0	0	0	0	3	2	0	2
1	4	high	exurban	0	0	0	0	4	0	2	0	0	0	0	0	0	5	0	1	3	0	0	0	6	9	0	0	0	0	0	0	1	0	1	1	0	0	0	1	0	1	0	0	0	0	3	2	0	0
1	5	high	exurban	1	4	5	0	0	0	2	3	0	0	0	0	0	0	0	0	0	0	0	0	15	0	1	1	1	1	0	0	0	0	1	0	0	0	0	0	0	0	0	0	0	0	0	5	0	5
1	5	high	exurban	4	5	3	0	0	0	1	0	2	0	0	0	0	0	0	0	0	0	0	0	15	0	1	1	0	1	0	0	0	1	1	0	0	0	0	0	0	0	0	0	0	0	0	5	0	2
1	5	high	exurban	5	4	2	0	0	0	0	3	1	0	0	0	0	0	0	0	0	0	0	0	15	0	1	1	1	1	0	0	0	1	0	0	0	0	0	0	0	0	0	0	0	0	0	5	0	1
3	5	high	exurban	2	3	4	0	1	0	0	0	5	0	0	0	0	0	0	0	0	0	0	0	15	0	1	1	0	1	0	0	1	1	0	0	0	0	0	0	0	0	0	0	0	0	0	5	0	4
2	5	high	exurban	1	2	3	0	0	0	0	0	4	0	0	0	0	0	5	0	0	0	0	0	10	5	1	1	0	1	0	0	0	1	0	0	0	0	0	0	1	0	0	0	0	0	1	4	0	5
3	5	high	exurban	1	5	4	0	0	0	0	2	0	0	0	0	0	0	0	0	0	0	0	3	12	3	1	1	1	1	0	0	0	0	0	0	0	0	1	0	0	0	0	0	0	0	1	4	0	5
1	5	high	exurban	4	3	5	0	0	0	0	0	1	0	0	0	0	0	2	0	0	0	0	0	13	2	1	1	0	1	0	0	0	1	0	0	0	0	0	0	1	0	0	0	0	0	1	4	0	2
1	5	high	exurban	0	1	0	0	4	0	3	5	0	0	0	0	0	0	2	0	0	0	0	0	13	2	0	1	1	0	0	0	1	0	1	0	0	0	0	0	1	0	0	0	0	0	1	4	0	0
2	5	high	exurban	1	2	4	0	0	0	0	0	5	0	0	0	0	0	3	0	0	0	0	0	12	3	1	1	0	1	0	0	0	1	0	0	0	0	0	0	1	0	0	0	0	0	1	4	0	5
3	5	high	exurban	0	0	4	0	2	0	0	3	1	0	0	0	0	0	0	0	5	0	0	0	10	5	0	0	1	1	0	0	1	1	0	1	0	0	0	0	0	0	0	0	0	0	1	4	0	0
1	5	high	exurban	0	4	5	0	0	0	2	0	3	0	0	0	0	0	1	0	0	0	0	0	14	1	0	1	0	1	0	0	0	1	1	0	0	0	0	0	1	0	0	0	0	0	1	4	0	0
2	5	high	exurban	0	5	3	0	1	0	0	2	0	0	0	0	0	0	4	0	0	0	0	0	11	4	0	1	1	1	0	0	1	0	0	0	0	0	0	0	1	0	0	0	0	0	1	4	0	0
3	5	high	exurban	0	4	5	0	0	0	0	1	2	0	0	0	0	0	3	0	0	0	0	0	12	3	0	1	1	1	0	0	0	1	0	0	0	0	0	0	1	0	0	0	0	0	1	4	0	0
2	5	high	exurban	5	4	0	0	1	0	0	0	2	0	0	0	0	0	3	0	0	0	0	0	12	3	1	1	0	0	0	0	1	1	0	0	0	0	0	0	1	0	0	0	0	0	1	4	0	1
3	5	high	exurban	5	0	4	0	0	0	1	0	2	0	0	0	0	0	3	0	0	0	0	0	12	3	1	0	0	1	0	0	0	1	1	0	0	0	0	0	1	0	0	0	0	0	1	4	0	1
1	5	high	exurban	5	4	0	0	0	0	0	1	0	3	0	0	2	0	0	0	0	0	0	0	10	5	1	1	1	0	0	0	0	0	0	0	0	0	0	0	0	0	0	1	0	1	2	3	0	1
1	5	high	exurban	0	2	4	0	5	0	0	0	0	0	0	0	0	3	1	0	0	0	0	0	11	4	0	1	0	1	0	0	1	0	0	0	0	0	0	1	1	0	0	0	0	0	2	3	0	0
2	5	high	exurban	0	0	4	0	1	0	0	3	0	0	0	0	0	2	0	0	0	0	5	0	8	7	0	0	1	1	0	0	1	0	0	0	0	1	0	1	0	0	0	0	0	0	2	3	0	0
3	5	high	exurban	0	0	5	0	1	0	3	0	0	0	0	0	0	4	2	0	0	0	0	0	9	6	0	0	0	1	0	0	1	0	1	0	0	0	0	1	1	0	0	0	0	0	2	3	0	0
1	5	high	exurban	0	3	4	0	0	0	0	0	5	0	2	0	0	0	0	0	0	0	1	0	12	3	0	1	0	1	0	0	0	1	0	0	0	1	0	0	0	0	0	0	1	0	2	3	0	0
1	5	high	exurban	0	0	4	0	3	0	1	0	0	0	0	0	0	0	5	0	0	0	2	0	8	7	0	0	0	1	0	0	1	0	1	0	0	1	0	0	1	0	0	0	0	0	2	3	0	0
1	5	high	exurban	0	5	1	0	0	0	0	0	2	0	0	0	0	3	4	0	0	0	0	0	8	7	0	1	0	1	0	0	0	1	0	0	0	0	0	1	1	0	0	0	0	0	2	3	0	0
3	5	high	exurban	1	0	4	0	0	0	0	0	3	0	0	0	0	5	0	0	0	0	2	0	8	7	1	0	0	1	0	0	0	1	0	0	0	1	0	1	0	0	0	0	0	0	2	3	0	5
3	5	high	exurban	0	3	5	0	0	0	0	0	0	0	0	0	0	4	2	0	0	0	1	0	8	7	0	1	0	1	0	0	0	0	0	0	0	1	0	1	1	0	0	0	0	0	3	2	0	0
1	5	high	exurban	0	0	2	0	0	0	0	0	4	0	0	0	1	0	5	0	0	0	0	3	6	9	0	0	0	1	0	0	0	1	0	0	0	0	1	0	1	0	0	0	0	1	3	2	0	0
2	5	high	exurban	0	4	0	0	3	0	0	0	0	0	0	0	0	0	5	0	0	0	2	1	7	8	0	1	0	0	0	0	1	0	0	0	0	1	1	0	1	0	0	0	0	0	3	2	0	0
2	5	high	exurban	0	0	5	0	0	0	0	0	2	0	0	0	0	3	0	0	0	0	1	4	7	8	0	0	0	1	0	0	0	1	0	0	0	1	1	1	0	0	0	0	0	0	3	2	0	0
3	5	high	exurban	0	0	5	0	0	0	3	0	0	0	0	0	0	0	4	0	0	0	1	2	8	7	0	0	0	1	0	0	0	0	1	0	0	1	1	0	1	0	0	0	0	0	3	2	0	0
3	5	high	exurban	0	2	5	0	0	0	0	0	0	0	0	0	0	3	4	0	0	0	0	1	7	8	0	1	0	1	0	0	0	0	0	0	0	0	1	1	1	0	0	0	0	0	3	2	0	0
1	5	high	exurban	0	0	0	0	5	0	0	0	2	0	3	0	0	1	0	0	4	0	0	0	7	8	0	0	0	0	0	0	1	1	0	1	0	0	0	1	0	0	0	0	1	0	3	2	0	0
2	5	high	exurban	0	3	5	0	0	0	0	0	0	0	0	0	1	0	4	0	2	0	0	0	8	7	0	1	0	1	0	0	0	0	0	1	0	0	0	0	1	0	0	0	0	1	3	2	0	0
2	5	high	exurban	0	4	5	0	0	0	0	0	0	0	0	0	3	0	0	0	0	0	1	2	9	6	0	1	0	1	0	0	0	0	0	0	0	1	1	0	0	0	0	0	0	1	3	2	0	0
3	5	high	exurban	2	0	4	0	0	0	0	0	0	1	0	0	0	0	5	0	0	0	0	3	6	9	1	0	0	1	0	0	0	0	0	0	0	0	1	0	1	0	0	1	0	0	3	2	0	4
2	5	high	exurban	0	0	2	0	0	0	0	5	0	4	3	0	0	0	0	0	0	1	0	0	7	8	0	0	1	1	0	0	0	0	0	0	1	0	0	0	0	0	0	1	1	0	3	2	0	0
3	5	high	exurban	0	0	5	0	0	0	4	0	0	1	0	0	0	2	0	0	0	0	3	0	9	6	0	0	0	1	0	0	0	0	1	0	0	1	0	1	0	0	0	1	0	0	3	2	0	0
2	5	high	exurban	0	0	5	0	0	0	0	0	0	0	0	3	0	0	4	0	0	0	1	2	5	10	0	0	0	1	0	0	0	0	0	0	0	1	1	0	1	0	1	0	0	0	4	1	0	0
3	5	high	exurban	5	4	2	0	0	0	0	0	1	0	0	0	0	0	3	0	0	0	0	0	12	3	1	1	0	1	0	0	0	1	0	0	0	0	0	0	1	0	0	0	0	0	1	4	0	1
1	6	medium	suburban	1	2	4	0	5	0	0	3	0	0	0	0	0	0	0	0	0	0	0	0	15	0	1	1	1	1	0	0	1	0	0	0	0	0	0	0	0	0	0	0	0	0	0	5	0	5
1	6	medium	suburban	0	3	1	0	0	0	4	0	5	0	0	0	0	0	2	0	0	0	0	0	13	2	0	1	0	1	0	0	0	1	1	0	0	0	0	0	1	0	0	0	0	0	1	4	0	0
1	6	medium	suburban	0	5	3	0	0	0	0	0	4	0	0	0	0	1	2	0	0	0	0	0	12	3	0	1	0	1	0	0	0	1	0	0	0	0	0	1	1	0	0	0	0	0	2	3	0	0
1	6	medium	suburban	0	0	2	0	5	0	0	0	4	0	0	0	0	0	3	0	0	0	0	1	11	4	0	0	0	1	0	0	1	1	0	0	0	0	1	0	1	0	0	0	0	0	2	3	0	0
1	6	medium	suburban	0	5	0	0	2	0	0	4	0	0	0	0	0	0	3	0	0	0	0	1	11	4	0	1	1	0	0	0	1	0	0	0	0	0	1	0	1	0	0	0	0	0	2	3	0	0
1	6	medium	suburban	0	4	5	0	0	0	0	3	0	0	0	0	0	0	2	0	0	1	0	0	12	3	0	1	1	1	0	0	0	0	0	0	1	0	0	0	1	0	0	0	0	0	2	3	0	0
1	6	medium	suburban	0	0	5	0	0	0	3	0	0	0	0	0	0	0	2	1	0	0	4	0	8	7	0	0	0	1	0	0	0	0	1	0	0	1	0	0	1	1	0	0	0	0	3	2	0	0
1	6	medium	suburban	0	0	0	0	2	0	0	4	0	0	0	0	0	3	5	1	0	0	0	0	6	9	0	0	1	0	0	0	1	0	0	0	0	0	0	1	1	1	0	0	0	0	3	2	0	0
2	7	medium	exurban	0	5	3	0	0	0	1	0	2	0	0	0	0	0	4	0	0	0	0	0	11	4	0	1	0	1	0	0	0	1	1	0	0	0	0	0	1	0	0	0	0	0	1	4	0	0
2	7	medium	exurban	0	1	5	0	0	0	4	0	2	0	0	0	0	0	3	0	0	0	0	0	12	3	0	1	0	1	0	0	0	1	1	0	0	0	0	0	1	0	0	0	0	0	1	4	0	0
2	7	medium	exurban	3	0	0	0	0	0	5	4	1	0	0	0	0	0	0	0	0	0	2	0	13	2	1	0	1	0	0	0	0	1	1	0	0	1	0	0	0	0	0	0	0	0	1	4	0	3
2	7	medium	exurban	0	5	3	0	2	0	0	0	0	0	0	0	0	0	4	0	0	0	1	0	10	5	0	1	0	1	0	0	1	0	0	0	0	1	0	0	1	0	0	0	0	0	2	3	0	0
2	7	medium	exurban	0	0	0	0	4	0	2	5	0	0	1	0	0	0	0	0	0	0	3	0	11	4	0	0	1	0	0	0	1	0	1	0	0	1	0	0	0	0	0	0	1	0	2	3	0	0
2	7	medium	exurban	0	2	5	0	0	0	0	0	4	1	0	0	0	0	3	0	0	0	0	0	11	4	0	1	0	1	0	0	0	1	0	0	0	0	0	0	1	0	0	1	0	0	2	3	0	0
2	7	medium	exurban	0	5	2	0	0	0	1	0	0	0	0	0	0	3	4	0	0	0	0	0	8	7	0	1	0	1	0	0	0	0	1	0	0	0	0	1	1	0	0	0	0	0	2	3	0	0
2	7	medium	exurban	0	0	2	0	5	0	0	3	0	0	4	0	0	0	0	0	0	0	1	0	10	5	0	0	1	1	0	0	1	0	0	0	0	1	0	0	0	0	0	0	1	0	2	3	0	0
2	7	medium	exurban	0	0	1	0	3	0	0	0	5	0	2	0	0	0	0	0	4	0	0	0	9	6	0	0	0	1	0	0	1	1	0	1	0	0	0	0	0	0	0	0	1	0	2	3	0	0
2	7	medium	exurban	0	0	3	0	4	0	0	0	5	0	0	0	0	0	0	0	0	1	0	2	12	3	0	0	0	1	0	0	1	1	0	0	1	0	1	0	0	0	0	0	0	0	2	3	0	0
2	7	medium	exurban	0	0	0	0	3	0	1	0	0	0	0	0	0	5	4	0	2	0	0	0	4	11	0	0	0	0	0	0	1	0	1	1	0	0	0	1	1	0	0	0	0	0	3	2	0	0
2	7	medium	exurban	5	0	0	0	2	0	0	0	0	0	4	0	0	3	0	0	0	0	1	0	7	8	1	0	0	0	0	0	1	0	0	0	0	1	0	1	0	0	0	0	1	0	3	2	0	1
2	7	medium	exurban	0	4	0	0	0	0	0	0	0	0	3	1	0	2	5	0	0	0	0	0	4	11	0	1	0	0	0	0	0	0	0	0	0	0	0	1	1	0	1	0	1	0	4	1	0	0
2	7	medium	exurban	0	0	1	0	0	0	0	0	0	4	0	0	2	3	0	0	0	0	5	0	1	14	0	0	0	1	0	0	0	0	0	0	0	1	0	1	0	0	0	1	0	1	4	1	0	0
1	8	medium	suburban	1	3	5	0	0	0	2	0	0	0	0	0	0	0	4	0	0	0	0	0	11	4	1	1	0	1	0	0	0	0	1	0	0	0	0	0	1	0	0	0	0	0	1	4	0	5
1	8	medium	suburban	0	4	3	0	0	0	0	1	5	0	0	0	0	0	2	0	0	0	0	0	13	2	0	1	1	1	0	0	0	1	0	0	0	0	0	0	1	0	0	0	0	0	1	4	0	0
1	8	medium	suburban	2	0	0	0	0	0	1	3	5	0	0	0	0	4	0	0	0	0	0	0	11	4	1	0	1	0	0	0	0	1	1	0	0	0	0	1	0	0	0	0	0	0	1	4	0	4
1	8	medium	suburban	5	4	3	0	0	0	0	0	1	0	0	0	0	0	2	0	0	0	0	0	13	2	1	1	0	1	0	0	0	1	0	0	0	0	0	0	1	0	0	0	0	0	1	4	0	1
1	8	medium	suburban	3	2	5	0	0	0	0	4	0	0	0	0	0	0	0	0	0	0	1	0	14	1	1	1	1	1	0	0	0	0	0	0	0	1	0	0	0	0	0	0	0	0	1	4	0	3
1	8	medium	suburban	5	0	0	0	0	0	3	4	1	0	0	0	0	0	2	0	0	0	0	0	13	2	1	0	1	0	0	0	0	1	1	0	0	0	0	0	1	0	0	0	0	0	1	4	0	1
1	8	medium	suburban	1	3	5	0	2	0	0	0	0	0	0	0	0	0	4	0	0	0	0	0	11	4	1	1	0	1	0	0	1	0	0	0	0	0	0	0	1	0	0	0	0	0	1	4	0	5
1	8	medium	suburban	0	0	3	0	1	0	0	5	2	0	0	0	0	0	4	0	0	0	0	0	11	4	0	0	1	1	0	0	1	1	0	0	0	0	0	0	1	0	0	0	0	0	1	4	0	0
1	8	medium	suburban	0	5	4	0	0	0	0	1	2	0	0	0	0	0	0	0	3	0	0	0	12	3	0	1	1	1	0	0	0	1	0	1	0	0	0	0	0	0	0	0	0	0	1	4	0	0
1	8	medium	suburban	0	4	3	0	1	0	0	0	2	0	0	0	0	5	0	0	0	0	0	0	10	5	0	1	0	1	0	0	1	1	0	0	0	0	0	1	0	0	0	0	0	0	1	4	0	0
1	8	medium	suburban	5	4	2	0	0	0	0	0	3	0	0	0	0	0	1	0	0	0	0	0	14	1	1	1	0	1	0	0	0	1	0	0	0	0	0	0	1	0	0	0	0	0	1	4	0	1
1	8	medium	suburban	1	2	4	0	0	0	5	0	0	0	0	0	0	0	3	0	0	0	0	0	12	3	1	1	0	1	0	0	0	0	1	0	0	0	0	0	1	0	0	0	0	0	1	4	0	5
1	8	medium	suburban	0	5	3	0	0	0	0	0	2	0	0	0	0	1	4	0	0	0	0	0	10	5	0	1	0	1	0	0	0	1	0	0	0	0	0	1	1	0	0	0	0	0	2	3	0	0
1	8	medium	suburban	0	0	5	0	3	0	0	4	0	0	0	0	0	0	2	0	0	0	0	1	12	3	0	0	1	1	0	0	1	0	0	0	0	0	1	0	1	0	0	0	0	0	2	3	0	0
1	8	medium	suburban	0	5	2	0	0	0	0	4	0	0	0	0	0	0	3	1	0	0	0	0	11	4	0	1	1	1	0	0	0	0	0	0	0	0	0	0	1	1	0	0	0	0	2	3	0	0
1	8	medium	suburban	1	2	0	0	0	0	0	3	0	0	0	0	0	4	5	0	0	0	0	0	6	9	1	1	1	0	0	0	0	0	0	0	0	0	0	1	1	0	0	0	0	0	2	3	0	5
1	8	medium	suburban	0	0	5	0	0	3	0	4	0	0	0	0	0	0	0	0	1	2	0	0	12	3	0	0	1	1	0	1	0	0	0	1	1	0	0	0	0	0	0	0	0	0	2	3	0	0
1	8	medium	suburban	3	2	4	0	0	0	0	0	0	0	0	0	0	0	0	1	0	0	5	0	9	6	1	1	0	1	0	0	0	0	0	0	0	1	0	0	0	1	0	0	0	0	2	3	0	3
1	8	medium	suburban	0	4	3	0	0	0	0	0	5	0	0	0	0	1	2	0	0	0	0	0	12	3	0	1	0	1	0	0	0	1	0	0	0	0	0	1	1	0	0	0	0	0	2	3	0	0
1	8	medium	suburban	0	3	0	0	2	0	0	0	0	0	0	0	0	5	4	0	0	0	0	1	5	10	0	1	0	0	0	0	1	0	0	0	0	0	1	1	1	0	0	0	0	0	3	2	0	0
1	8	medium	suburban	0	0	5	0	0	0	1	0	0	0	0	0	0	2	0	0	0	0	3	4	6	9	0	0	0	1	0	0	0	0	1	0	0	1	1	1	0	0	0	0	0	0	3	2	0	0
1	8	medium	suburban	0	5	3	0	0	0	0	0	0	0	0	1	0	0	4	0	0	0	0	2	8	7	0	1	0	1	0	0	0	0	0	0	0	0	1	0	1	0	1	0	0	0	3	2	0	0
1	8	medium	suburban	0	0	5	0	4	0	0	0	0	1	0	0	0	0	3	0	0	0	0	2	9	6	0	0	0	1	0	0	1	0	0	0	0	0	1	0	1	0	0	1	0	0	3	2	0	0
1	8	medium	suburban	0	0	5	0	0	0	0	0	3	0	1	0	0	0	4	2	0	0	0	0	8	7	0	0	0	1	0	0	0	1	0	0	0	0	0	0	1	1	0	0	1	0	3	2	0	0
2	9	medium	rural	1	2	5	0	0	0	0	0	3	0	0	0	0	0	4	0	0	0	0	0	11	4	1	1	0	1	0	0	0	1	0	0	0	0	0	0	1	0	0	0	0	0	1	4	0	5
3	9	medium	rural	0	1	4	0	0	0	2	0	3	0	0	0	0	0	5	0	0	0	0	0	10	5	0	1	0	1	0	0	0	1	1	0	0	0	0	0	1	0	0	0	0	0	1	4	0	0
2	9	medium	rural	3	2	0	4	1	0	0	0	0	0	0	0	0	5	0	0	0	0	0	0	10	5	1	1	0	0	1	0	1	0	0	0	0	0	0	1	0	0	0	0	0	0	1	4	0	3
3	9	medium	rural	0	0	4	1	0	0	5	2	0	0	0	0	0	3	0	0	0	0	0	0	12	3	0	0	1	1	1	0	0	0	1	0	0	0	0	1	0	0	0	0	0	0	1	4	0	0
3	9	medium	rural	3	4	0	0	0	0	0	5	2	0	0	0	0	0	0	1	0	0	0	0	14	1	1	1	1	0	0	0	0	1	0	0	0	0	0	0	0	1	0	0	0	0	1	4	0	3
2	9	medium	rural	0	3	5	0	0	0	1	0	4	0	0	0	0	0	2	0	0	0	0	0	13	2	0	1	0	1	0	0	0	1	1	0	0	0	0	0	1	0	0	0	0	0	1	4	0	0
2	9	medium	rural	0	5	3	0	0	0	0	0	4	0	0	0	0	0	2	0	0	0	0	1	12	3	0	1	0	1	0	0	0	1	0	0	0	0	1	0	1	0	0	0	0	0	2	3	0	0
3	9	medium	rural	1	4	0	0	0	0	5	0	0	3	0	0	0	0	2	0	0	0	0	0	10	5	1	1	0	0	0	0	0	0	1	0	0	0	0	0	1	0	0	1	0	0	2	3	0	5
2	9	medium	rural	0	0	5	0	0	0	2	1	0	0	0	0	0	3	4	0	0	0	0	0	8	7	0	0	1	1	0	0	0	0	1	0	0	0	0	1	1	0	0	0	0	0	2	3	0	0
3	9	medium	rural	0	0	1	0	5	0	0	0	4	0	0	0	0	0	0	0	0	0	3	2	10	5	0	0	0	1	0	0	1	1	0	0	0	1	1	0	0	0	0	0	0	0	2	3	0	0
3	9	medium	rural	5	0	0	0	1	0	0	0	2	0	0	0	0	4	3	0	0	0	0	0	8	7	1	0	0	0	0	0	1	1	0	0	0	0	0	1	1	0	0	0	0	0	2	3	0	1
2	9	medium	rural	0	0	5	0	0	0	0	0	4	0	0	0	0	3	2	0	0	0	0	1	9	6	0	0	0	1	0	0	0	1	0	0	0	0	1	1	1	0	0	0	0	0	3	2	0	0
3	9	medium	rural	0	1	0	0	0	0	0	3	0	2	0	0	0	0	0	0	5	0	0	4	4	11	0	1	1	0	0	0	0	0	0	1	0	0	1	0	0	0	0	1	0	0	3	2	0	0
3	9	medium	rural	0	2	5	0	0	0	0	0	0	0	0	0	0	4	1	0	0	0	0	3	7	8	0	1	0	1	0	0	0	0	0	0	0	0	1	1	1	0	0	0	0	0	3	2	0	0
2	9	medium	rural	0	0	0	0	0	0	0	1	0	0	0	2	4	0	0	5	0	0	3	0	1	14	0	0	1	0	0	0	0	0	0	0	0	1	0	0	0	1	1	0	0	1	4	1	0	0
3	10	medium	suburban	0	3	5	0	4	0	2	0	1	0	0	0	0	0	0	0	0	0	0	0	15	0	0	1	0	1	0	0	1	1	1	0	0	0	0	0	0	0	0	0	0	0	0	5	0	0
3	10	medium	suburban	0	1	3	0	4	0	0	2	5	0	0	0	0	0	0	0	0	0	0	0	15	0	0	1	1	1	0	0	1	1	0	0	0	0	0	0	0	0	0	0	0	0	0	5	0	0
3	10	medium	suburban	2	3	0	0	0	0	0	4	5	0	0	0	0	1	0	0	0	0	0	0	14	1	1	1	1	0	0	0	0	1	0	0	0	0	0	1	0	0	0	0	0	0	1	4	0	4
3	10	medium	suburban	0	0	5	0	2	4	0	3	0	0	0	0	0	0	0	1	0	0	0	0	14	1	0	0	1	1	0	1	1	0	0	0	0	0	0	0	0	1	0	0	0	0	1	4	0	0
3	10	medium	suburban	0	5	0	0	0	0	0	4	2	0	0	0	0	0	0	1	3	0	0	0	11	4	0	1	1	0	0	0	0	1	0	1	0	0	0	0	0	1	0	0	0	0	2	3	0	0
3	10	medium	suburban	1	5	0	0	0	0	0	4	0	3	0	0	0	0	2	0	0	0	0	0	10	5	1	1	1	0	0	0	0	0	0	0	0	0	0	0	1	0	0	1	0	0	2	3	0	5
3	10	medium	suburban	2	0	1	0	0	0	0	0	4	0	0	0	0	0	3	0	0	0	0	5	7	8	1	0	0	1	0	0	0	1	0	0	0	0	1	0	1	0	0	0	0	0	2	3	0	4
3	10	medium	suburban	0	0	4	1	5	0	0	0	0	3	0	0	0	0	0	0	2	0	0	0	10	5	0	0	0	1	1	0	1	0	0	1	0	0	0	0	0	0	0	1	0	0	2	3	0	0
3	10	medium	suburban	0	4	5	0	0	0	0	0	2	0	0	0	0	0	3	0	0	0	1	0	11	4	0	1	0	1	0	0	0	1	0	0	0	1	0	0	1	0	0	0	0	0	2	3	0	0
3	10	medium	suburban	0	0	5	0	0	0	0	0	2	0	0	0	0	3	4	0	0	0	1	0	7	8	0	0	0	1	0	0	0	1	0	0	0	1	0	1	1	0	0	0	0	0	3	2	0	0
3	10	medium	suburban	0	0	2	0	0	1	0	0	0	0	0	0	4	5	3	0	0	0	0	0	3	12	0	0	0	1	0	1	0	0	0	0	0	0	0	1	1	0	0	0	0	1	3	2	0	0
3	10	medium	suburban	0	0	0	0	0	0	0	5	3	2	4	0	0	0	0	0	0	0	1	0	8	7	0	0	1	0	0	0	0	1	0	0	0	1	0	0	0	0	0	1	1	0	3	2	0	0
3	10	medium	suburban	0	0	0	0	3	0	0	0	5	4	0	0	0	0	0	0	0	1	0	2	8	7	0	0	0	0	0	0	1	1	0	0	1	0	1	0	0	0	0	1	0	0	3	2	0	0
1	11	low	suburban	5	1	3	0	0	4	2	0	0	0	0	0	0	0	0	0	0	0	0	0	15	0	1	1	0	1	0	1	0	0	1	0	0	0	0	0	0	0	0	0	0	0	0	5	0	1
1	11	low	suburban	0	0	5	0	1	2	4	0	0	0	0	0	0	0	3	0	0	0	0	0	12	3	0	0	0	1	0	1	1	0	1	0	0	0	0	0	1	0	0	0	0	0	1	4	0	0
1	11	low	suburban	3	0	5	0	0	0	2	0	4	0	0	0	0	0	1	0	0	0	0	0	14	1	1	0	0	1	0	0	0	1	1	0	0	0	0	0	1	0	0	0	0	0	1	4	0	3
1	11	low	suburban	0	0	3	0	0	2	4	5	0	0	0	0	1	0	0	0	0	0	0	0	14	1	0	0	1	1	0	1	0	0	1	0	0	0	0	0	0	0	0	0	0	1	1	4	0	0
2	11	low	suburban	4	0	5	1	0	0	0	3	0	0	0	0	0	0	0	2	0	0	0	0	13	2	1	0	1	1	1	0	0	0	0	0	0	0	0	0	0	1	0	0	0	0	1	4	0	2
1	11	low	suburban	0	1	5	0	0	2	4	0	0	0	0	0	0	3	0	0	0	0	0	0	12	3	0	1	0	1	0	1	0	0	1	0	0	0	0	1	0	0	0	0	0	0	1	4	0	0
2	11	low	suburban	0	0	4	0	0	0	2	1	3	0	0	0	0	0	5	0	0	0	0	0	10	5	0	0	1	1	0	0	0	1	1	0	0	0	0	0	1	0	0	0	0	0	1	4	0	0
2	11	low	suburban	0	0	5	0	4	0	1	0	2	0	0	0	0	0	0	0	0	3	0	0	12	3	0	0	0	1	0	0	1	1	1	0	1	0	0	0	0	0	0	0	0	0	1	4	0	0
1	11	low	suburban	0	0	4	0	5	0	0	0	3	0	0	0	0	0	0	0	2	0	1	0	12	3	0	0	0	1	0	0	1	1	0	1	0	1	0	0	0	0	0	0	0	0	2	3	0	0
2	11	low	suburban	0	0	5	0	1	2	0	0	0	0	0	0	0	0	4	0	3	0	0	0	8	7	0	0	0	1	0	1	1	0	0	1	0	0	0	0	1	0	0	0	0	0	2	3	0	0
2	11	low	suburban	5	0	0	0	3	0	0	0	2	0	0	0	0	0	4	0	1	0	0	0	10	5	1	0	0	0	0	0	1	1	0	1	0	0	0	0	1	0	0	0	0	0	2	3	0	1
2	11	low	suburban	4	3	0	1	0	0	0	0	0	0	0	2	0	0	0	0	0	0	0	5	8	7	1	1	0	0	1	0	0	0	0	0	0	0	1	0	0	0	1	0	0	0	2	3	0	2
2	11	low	suburban	0	0	1	0	5	0	0	4	0	0	0	0	0	2	3	0	0	0	0	0	10	5	0	0	1	1	0	0	1	0	0	0	0	0	0	1	1	0	0	0	0	0	2	3	0	0
2	11	low	suburban	2	0	5	0	0	0	0	3	0	0	1	0	0	0	4	0	0	0	0	0	10	5	1	0	1	1	0	0	0	0	0	0	0	0	0	0	1	0	0	0	1	0	2	3	0	4
1	11	low	suburban	0	0	5	0	4	3	0	0	0	0	0	1	0	0	0	0	0	0	0	2	12	3	0	0	0	1	0	1	1	0	0	0	0	0	1	0	0	0	1	0	0	0	2	3	0	0
2	11	low	suburban	1	2	5	0	0	0	0	0	0	0	0	0	0	0	4	0	0	0	0	3	8	7	1	1	0	1	0	0	0	0	0	0	0	0	1	0	1	0	0	0	0	0	2	3	0	5
1	11	low	suburban	0	4	0	0	0	0	3	0	2	0	0	0	0	0	5	1	0	0	0	0	9	6	0	1	0	0	0	0	0	1	1	0	0	0	0	0	1	1	0	0	0	0	2	3	0	0
2	11	low	suburban	0	2	3	0	0	0	0	5	0	0	0	0	0	0	4	1	0	0	0	0	10	5	0	1	1	1	0	0	0	0	0	0	0	0	0	0	1	1	0	0	0	0	2	3	0	0
2	11	low	suburban	0	0	5	0	0	2	3	0	0	0	0	0	0	0	4	0	1	0	0	0	10	5	0	0	0	1	0	1	0	0	1	1	0	0	0	0	1	0	0	0	0	0	2	3	0	0
1	11	low	suburban	0	0	5	0	1	0	0	4	0	0	0	0	0	0	0	0	2	3	0	0	10	5	0	0	1	1	0	0	1	0	0	1	1	0	0	0	0	0	0	0	0	0	2	3	0	0
2	11	low	suburban	0	0	1	0	0	5	0	0	4	0	0	0	0	0	2	0	3	0	0	0	10	5	0	0	0	1	0	1	0	1	0	1	0	0	0	0	1	0	0	0	0	0	2	3	0	0
1	11	low	suburban	4	5	3	0	0	0	0	0	0	0	0	0	2	0	0	1	0	0	0	0	12	3	1	1	0	1	0	0	0	0	0	0	0	0	0	0	0	1	0	0	0	1	2	3	0	2
2	11	low	suburban	0	0	3	0	2	0	0	0	4	0	0	0	0	0	5	0	0	1	0	0	9	6	0	0	0	1	0	0	1	1	0	0	1	0	0	0	1	0	0	0	0	0	2	3	0	0
1	11	low	suburban	0	0	5	0	0	0	3	0	0	0	0	0	0	0	4	0	0	1	2	0	8	7	0	0	0	1	0	0	0	0	1	0	1	1	0	0	1	0	0	0	0	0	3	2	0	0
2	11	low	suburban	0	1	2	0	0	0	0	0	0	0	0	0	0	4	3	0	0	5	0	0	3	12	0	1	0	1	0	0	0	0	0	0	1	0	0	1	1	0	0	0	0	0	3	2	0	0
1	11	low	suburban	0	0	0	0	0	0	1	0	3	0	0	0	5	0	4	0	0	0	0	2	4	11	0	0	0	0	0	0	0	1	1	0	0	0	1	0	1	0	0	0	0	1	3	2	0	0
2	11	low	suburban	0	0	0	0	0	5	0	1	0	0	0	0	0	4	3	0	0	0	2	0	6	9	0	0	1	0	0	1	0	0	0	0	0	1	0	1	1	0	0	0	0	0	3	2	0	0
2	11	low	suburban	4	0	0	0	5	0	0	0	0	0	2	0	3	0	0	1	0	0	0	0	9	6	1	0	0	0	0	0	1	0	0	0	0	0	0	0	0	1	0	0	1	1	3	2	0	2
2	11	low	suburban	3	0	1	0	0	0	0	0	0	5	0	0	0	2	0	0	0	0	4	0	4	11	1	0	0	1	0	0	0	0	0	0	0	1	0	1	0	0	0	1	0	0	3	2	0	3
2	11	low	suburban	0	0	0	0	1	0	0	4	0	5	3	0	0	0	2	0	0	0	0	0	5	10	0	0	1	0	0	0	1	0	0	0	0	0	0	0	1	0	0	1	1	0	3	2	0	0
2	11	low	suburban	0	0	5	0	0	0	0	0	0	0	0	0	0	1	2	0	4	0	3	0	5	10	0	0	0	1	0	0	0	0	0	1	0	1	0	1	1	0	0	0	0	0	4	1	0	0
1	11	low	suburban	0	2	0	0	0	0	0	0	0	4	0	0	0	0	1	0	5	3	0	0	2	13	0	1	0	0	0	0	0	0	0	1	1	0	0	0	1	0	0	1	0	0	4	1	0	0
2	12	medium	suburban	0	0	4	0	0	0	0	0	3	0	0	0	0	1	5	0	0	0	0	2	7	8	0	0	0	1	0	0	0	1	0	0	0	0	1	1	1	0	0	0	0	0	3	2	0	0
1	13	high	exurban	0	3	5	0	0	0	2	4	1	0	0	0	0	0	0	0	0	0	0	0	15	0	0	1	1	1	0	0	0	1	1	0	0	0	0	0	0	0	0	0	0	0	0	5	0	0
1	13	high	exurban	2	3	5	0	0	0	1	0	4	0	0	0	0	0	0	0	0	0	0	0	15	0	1	1	0	1	0	0	0	1	1	0	0	0	0	0	0	0	0	0	0	0	0	5	0	4
1	13	high	exurban	0	2	3	1	0	0	4	0	5	0	0	0	0	0	0	0	0	0	0	0	15	0	0	1	0	1	1	0	0	1	1	0	0	0	0	0	0	0	0	0	0	0	0	5	0	0
1	13	high	exurban	0	1	4	0	2	0	0	3	5	0	0	0	0	0	0	0	0	0	0	0	15	0	0	1	1	1	0	0	1	1	0	0	0	0	0	0	0	0	0	0	0	0	0	5	0	0
1	13	high	exurban	0	5	4	0	0	3	0	0	1	0	0	0	0	0	0	0	2	0	0	0	13	2	0	1	0	1	0	1	0	1	0	1	0	0	0	0	0	0	0	0	0	0	1	4	0	0
1	13	high	exurban	1	5	4	0	0	0	2	0	0	0	0	0	0	0	3	0	0	0	0	0	12	3	1	1	0	1	0	0	0	0	1	0	0	0	0	0	1	0	0	0	0	0	1	4	0	5
1	13	high	exurban	0	0	4	0	3	0	0	5	2	0	0	0	0	0	0	0	0	1	0	0	14	1	0	0	1	1	0	0	1	1	0	0	1	0	0	0	0	0	0	0	0	0	1	4	0	0
1	13	high	exurban	3	5	4	0	0	0	0	0	2	0	0	0	0	0	0	0	0	0	0	1	14	1	1	1	0	1	0	0	0	1	0	0	0	0	1	0	0	0	0	0	0	0	1	4	0	3
1	13	high	exurban	0	3	4	0	5	0	2	0	0	0	0	0	0	0	0	0	1	0	0	0	14	1	0	1	0	1	0	0	1	0	1	1	0	0	0	0	0	0	0	0	0	0	1	4	0	0
1	13	high	exurban	4	0	3	0	1	0	0	0	5	2	0	0	0	0	0	0	0	0	0	0	13	2	1	0	0	1	0	0	1	1	0	0	0	0	0	0	0	0	0	1	0	0	1	4	0	2
1	13	high	exurban	3	0	0	0	0	1	5	0	4	0	0	0	0	0	2	0	0	0	0	0	13	2	1	0	0	0	0	1	0	1	1	0	0	0	0	0	1	0	0	0	0	0	1	4	0	3
1	13	high	exurban	2	0	3	0	0	0	0	1	4	0	0	0	0	0	5	0	0	0	0	0	10	5	1	0	1	1	0	0	0	1	0	0	0	0	0	0	1	0	0	0	0	0	1	4	0	4
1	13	high	exurban	2	3	5	0	4	0	0	0	0	0	0	0	0	0	0	0	1	0	0	0	14	1	1	1	0	1	0	0	1	0	0	1	0	0	0	0	0	0	0	0	0	0	1	4	0	4
1	13	high	exurban	4	3	5	0	0	0	0	0	1	0	0	0	0	0	0	0	0	0	2	0	13	2	1	1	0	1	0	0	0	1	0	0	0	1	0	0	0	0	0	0	0	0	1	4	0	2
1	13	high	exurban	4	0	3	0	2	0	0	5	0	0	0	0	0	0	0	1	0	0	0	0	14	1	1	0	1	1	0	0	1	0	0	0	0	0	0	0	0	1	0	0	0	0	1	4	0	2
1	13	high	exurban	0	3	4	0	0	0	5	2	0	0	0	0	0	0	0	1	0	0	0	0	14	1	0	1	1	1	0	0	0	0	1	0	0	0	0	0	0	1	0	0	0	0	1	4	0	0
1	13	high	exurban	3	2	5	0	0	0	4	0	0	0	0	0	0	0	0	1	0	0	0	0	14	1	1	1	0	1	0	0	0	0	1	0	0	0	0	0	0	1	0	0	0	0	1	4	0	3
1	13	high	exurban	0	3	1	0	4	0	0	5	0	0	0	0	0	0	2	0	0	0	0	0	13	2	0	1	1	1	0	0	1	0	0	0	0	0	0	0	1	0	0	0	0	0	1	4	0	0
1	13	high	exurban	2	0	4	0	5	0	0	1	0	0	0	0	0	0	3	0	0	0	0	0	12	3	1	0	1	1	0	0	1	0	0	0	0	0	0	0	1	0	0	0	0	0	1	4	0	4
1	13	high	exurban	0	0	2	0	5	0	0	3	1	4	0	0	0	0	0	0	0	0	0	0	11	4	0	0	1	1	0	0	1	1	0	0	0	0	0	0	0	0	0	1	0	0	1	4	0	0
1	13	high	exurban	0	0	4	1	3	0	0	5	0	0	0	0	0	0	0	0	2	0	0	0	13	2	0	0	1	1	1	0	1	0	0	1	0	0	0	0	0	0	0	0	0	0	1	4	0	0
1	13	high	exurban	0	5	0	0	4	0	0	3	0	0	0	0	0	2	0	0	1	0	0	0	12	3	0	1	1	0	0	0	1	0	0	1	0	0	0	1	0	0	0	0	0	0	2	3	0	0
1	13	high	exurban	0	2	5	0	0	0	0	0	3	0	0	0	1	0	4	0	0	0	0	0	10	5	0	1	0	1	0	0	0	1	0	0	0	0	0	0	1	0	0	0	0	1	2	3	0	0
1	13	high	exurban	0	0	1	0	4	0	0	3	0	0	0	0	0	0	2	0	5	0	0	0	8	7	0	0	1	1	0	0	1	0	0	1	0	0	0	0	1	0	0	0	0	0	2	3	0	0
1	13	high	exurban	3	4	5	0	0	0	0	0	0	0	0	0	0	0	2	0	0	0	0	1	12	3	1	1	0	1	0	0	0	0	0	0	0	0	1	0	1	0	0	0	0	0	2	3	0	3
1	13	high	exurban	0	0	2	0	0	0	5	0	4	0	0	0	0	0	3	0	0	0	0	1	11	4	0	0	0	1	0	0	0	1	1	0	0	0	1	0	1	0	0	0	0	0	2	3	0	0
1	13	high	exurban	0	3	0	0	4	0	0	5	0	0	0	0	0	0	2	0	0	1	0	0	12	3	0	1	1	0	0	0	1	0	0	0	1	0	0	0	1	0	0	0	0	0	2	3	0	0
1	13	high	exurban	2	0	3	0	0	0	1	0	0	0	0	0	0	0	5	0	0	0	0	4	6	9	1	0	0	1	0	0	0	0	1	0	0	0	1	0	1	0	0	0	0	0	2	3	0	4
1	13	high	exurban	0	2	0	1	0	0	0	0	4	0	0	0	0	0	5	0	0	0	3	0	7	8	0	1	0	0	1	0	0	1	0	0	0	1	0	0	1	0	0	0	0	0	2	3	0	0
1	13	high	exurban	0	2	0	0	4	0	0	5	0	1	0	0	0	3	0	0	0	0	0	0	11	4	0	1	1	0	0	0	1	0	0	0	0	0	0	1	0	0	0	1	0	0	2	3	0	0
1	13	high	exurban	0	0	4	0	3	0	0	2	0	0	0	0	0	0	5	0	1	0	0	0	9	6	0	0	1	1	0	0	1	0	0	1	0	0	0	0	1	0	0	0	0	0	2	3	0	0
1	13	high	exurban	0	0	0	0	0	0	3	0	2	0	0	4	0	0	0	5	0	0	0	1	5	10	0	0	0	0	0	0	0	1	1	0	0	0	1	0	0	1	1	0	0	0	3	2	0	0
1	13	high	exurban	0	0	1	0	0	0	0	2	0	0	0	0	0	0	0	3	0	0	4	5	3	12	0	0	1	1	0	0	0	0	0	0	0	1	1	0	0	1	0	0	0	0	3	2	0	0
1	13	high	exurban	0	0	4	0	0	1	0	0	0	0	0	0	3	0	5	0	0	0	0	2	5	10	0	0	0	1	0	1	0	0	0	0	0	0	1	0	1	0	0	0	0	1	3	2	0	0
1	13	high	exurban	0	0	0	0	4	0	0	2	0	1	3	0	0	0	0	0	5	0	0	0	6	9	0	0	1	0	0	0	1	0	0	1	0	0	0	0	0	0	0	1	1	0	3	2	0	0
1	13	high	exurban	0	0	3	0	0	0	0	0	0	5	0	0	0	2	0	0	0	4	0	1	3	12	0	0	0	1	0	0	0	0	0	0	1	0	1	1	0	0	0	1	0	0	4	1	0	0
1	13	high	exurban	0	0	0	0	0	0	0	0	4	0	0	3	0	0	1	0	0	5	0	2	4	11	0	0	0	0	0	0	0	1	0	0	1	0	1	0	1	0	1	0	0	0	4	1	0	0
2	14	medium	exurban	2	0	4	0	0	5	1	0	3	0	0	0	0	0	0	0	0	0	0	0	15	0	1	0	0	1	0	1	0	1	1	0	0	0	0	0	0	0	0	0	0	0	0	5	0	4
2	14	medium	exurban	0	1	5	0	0	0	3	2	4	0	0	0	0	0	0	0	0	0	0	0	15	0	0	1	1	1	0	0	0	1	1	0	0	0	0	0	0	0	0	0	0	0	0	5	0	0
1	14	medium	exurban	3	1	5	0	0	0	0	0	2	0	0	0	0	0	4	0	0	0	0	0	11	4	1	1	0	1	0	0	0	1	0	0	0	0	0	0	1	0	0	0	0	0	1	4	0	3
1	14	medium	exurban	4	5	3	0	0	0	1	0	0	0	0	0	0	0	0	0	2	0	0	0	13	2	1	1	0	1	0	0	0	0	1	1	0	0	0	0	0	0	0	0	0	0	1	4	0	2
1	14	medium	exurban	0	1	3	0	0	0	0	4	5	0	0	0	0	0	2	0	0	0	0	0	13	2	0	1	1	1	0	0	0	1	0	0	0	0	0	0	1	0	0	0	0	0	1	4	0	0
1	14	medium	exurban	0	0	4	0	0	2	3	0	5	0	0	0	0	0	1	0	0	0	0	0	14	1	0	0	0	1	0	1	0	1	1	0	0	0	0	0	1	0	0	0	0	0	1	4	0	0
1	14	medium	exurban	0	0	1	0	5	0	0	2	4	0	0	0	0	0	3	0	0	0	0	0	12	3	0	0	1	1	0	0	1	1	0	0	0	0	0	0	1	0	0	0	0	0	1	4	0	0
2	14	medium	exurban	0	5	4	0	0	0	0	1	2	0	0	0	0	0	0	0	0	0	0	3	12	3	0	1	1	1	0	0	0	1	0	0	0	0	1	0	0	0	0	0	0	0	1	4	0	0
2	14	medium	exurban	4	5	2	0	0	0	0	3	0	0	0	0	0	0	0	0	0	0	1	0	14	1	1	1	1	1	0	0	0	0	0	0	0	1	0	0	0	0	0	0	0	0	1	4	0	2
2	14	medium	exurban	0	1	4	0	0	0	0	2	5	0	0	0	0	0	3	0	0	0	0	0	12	3	0	1	1	1	0	0	0	1	0	0	0	0	0	0	1	0	0	0	0	0	1	4	0	0
2	14	medium	exurban	3	0	5	0	0	1	0	0	4	0	0	0	0	0	2	0	0	0	0	0	13	2	1	0	0	1	0	1	0	1	0	0	0	0	0	0	1	0	0	0	0	0	1	4	0	3
1	14	medium	exurban	0	5	2	0	3	0	0	4	0	0	0	0	0	0	0	0	0	0	1	0	14	1	0	1	1	1	0	0	1	0	0	0	0	1	0	0	0	0	0	0	0	0	1	4	0	0
1	14	medium	exurban	0	0	2	0	0	0	5	1	4	0	0	0	0	3	0	0	0	0	0	0	12	3	0	0	1	1	0	0	0	1	1	0	0	0	0	1	0	0	0	0	0	0	1	4	0	0
2	14	medium	exurban	1	0	5	2	4	0	0	0	0	0	0	0	0	0	0	0	3	0	0	0	12	3	1	0	0	1	1	0	1	0	0	1	0	0	0	0	0	0	0	0	0	0	1	4	0	5
2	14	medium	exurban	0	1	5	0	0	0	2	0	3	0	0	0	0	0	4	0	0	0	0	0	11	4	0	1	0	1	0	0	0	1	1	0	0	0	0	0	1	0	0	0	0	0	1	4	0	0
2	14	medium	exurban	0	1	4	0	0	0	2	0	3	0	0	0	0	0	5	0	0	0	0	0	10	5	0	1	0	1	0	0	0	1	1	0	0	0	0	0	1	0	0	0	0	0	1	4	0	0
2	14	medium	exurban	2	3	0	0	0	0	4	0	5	0	0	0	0	1	0	0	0	0	0	0	14	1	1	1	0	0	0	0	0	1	1	0	0	0	0	1	0	0	0	0	0	0	1	4	0	4
1	14	medium	exurban	1	0	5	0	0	4	0	0	2	0	0	0	0	0	3	0	0	0	0	0	12	3	1	0	0	1	0	1	0	1	0	0	0	0	0	0	1	0	0	0	0	0	1	4	0	5
1	14	medium	exurban	0	1	3	0	0	0	2	0	5	0	0	0	0	0	4	0	0	0	0	0	11	4	0	1	0	1	0	0	0	1	1	0	0	0	0	0	1	0	0	0	0	0	1	4	0	0
1	14	medium	exurban	1	0	0	0	0	3	4	0	2	0	0	0	0	0	5	0	0	0	0	0	10	5	1	0	0	0	0	1	0	1	1	0	0	0	0	0	1	0	0	0	0	0	1	4	0	5
1	14	medium	exurban	0	3	5	0	0	0	2	0	1	0	0	0	0	0	4	0	0	0	0	0	11	4	0	1	0	1	0	0	0	1	1	0	0	0	0	0	1	0	0	0	0	0	1	4	0	0
1	14	medium	exurban	0	3	4	0	1	5	0	0	0	0	0	0	0	0	2	0	0	0	0	0	13	2	0	1	0	1	0	1	1	0	0	0	0	0	0	0	1	0	0	0	0	0	1	4	0	0
2	14	medium	exurban	4	5	2	0	0	0	0	0	3	0	0	0	0	0	1	0	0	0	0	0	14	1	1	1	0	1	0	0	0	1	0	0	0	0	0	0	1	0	0	0	0	0	1	4	0	2
1	14	medium	exurban	0	0	1	0	3	0	2	5	0	0	0	0	0	4	0	0	0	0	0	0	11	4	0	0	1	1	0	0	1	0	1	0	0	0	0	1	0	0	0	0	0	0	1	4	0	0
1	14	medium	exurban	4	2	3	0	0	0	0	0	5	0	0	0	0	0	1	0	0	0	0	0	14	1	1	1	0	1	0	0	0	1	0	0	0	0	0	0	1	0	0	0	0	0	1	4	0	2
1	14	medium	exurban	0	0	4	1	5	3	0	0	0	0	0	2	0	0	0	0	0	0	0	0	13	2	0	0	0	1	1	1	1	0	0	0	0	0	0	0	0	0	1	0	0	0	1	4	0	0
1	14	medium	exurban	0	2	5	0	0	0	1	0	4	0	0	0	0	0	3	0	0	0	0	0	12	3	0	1	0	1	0	0	0	1	1	0	0	0	0	0	1	0	0	0	0	0	1	4	0	0
2	14	medium	exurban	0	2	4	0	5	0	0	3	0	0	0	0	0	0	0	0	1	0	0	0	14	1	0	1	1	1	0	0	1	0	0	1	0	0	0	0	0	0	0	0	0	0	1	4	0	0
2	14	medium	exurban	2	0	3	0	0	0	4	5	0	0	0	0	0	0	1	0	0	0	0	0	14	1	1	0	1	1	0	0	0	0	1	0	0	0	0	0	1	0	0	0	0	0	1	4	0	4
2	14	medium	exurban	4	0	3	0	0	0	0	2	5	0	0	0	0	0	0	0	0	0	1	0	14	1	1	0	1	1	0	0	0	1	0	0	0	1	0	0	0	0	0	0	0	0	1	4	0	2
2	14	medium	exurban	2	1	4	0	0	5	0	0	0	0	0	0	3	0	0	0	0	0	0	0	12	3	1	1	0	1	0	1	0	0	0	0	0	0	0	0	0	0	0	0	0	1	1	4	0	4
1	14	medium	exurban	0	1	4	2	0	0	0	5	0	3	0	0	0	0	0	0	0	0	0	0	12	3	0	1	1	1	1	0	0	0	0	0	0	0	0	0	0	0	0	1	0	0	1	4	0	0
2	14	medium	exurban	0	0	5	0	0	3	0	2	4	1	0	0	0	0	0	0	0	0	0	0	14	1	0	0	1	1	0	1	0	1	0	0	0	0	0	0	0	0	0	1	0	0	1	4	0	0
1	14	medium	exurban	0	3	0	0	2	0	0	5	4	0	0	0	0	0	1	0	0	0	0	0	14	1	0	1	1	0	0	0	1	1	0	0	0	0	0	0	1	0	0	0	0	0	1	4	0	0
1	14	medium	exurban	0	5	2	0	0	0	3	0	1	0	0	0	0	0	0	0	0	0	0	4	11	4	0	1	0	1	0	0	0	1	1	0	0	0	1	0	0	0	0	0	0	0	1	4	0	0
1	14	medium	exurban	5	0	4	0	1	0	0	2	0	0	0	0	0	3	0	0	0	0	0	0	12	3	1	0	1	1	0	0	1	0	0	0	0	0	0	1	0	0	0	0	0	0	1	4	0	1
1	14	medium	exurban	0	4	5	0	0	0	1	0	3	0	0	0	0	0	2	0	0	0	0	0	13	2	0	1	0	1	0	0	0	1	1	0	0	0	0	0	1	0	0	0	0	0	1	4	0	0
2	14	medium	exurban	0	1	3	0	5	0	4	0	0	0	0	0	0	0	0	0	0	2	0	0	13	2	0	1	0	1	0	0	1	0	1	0	1	0	0	0	0	0	0	0	0	0	1	4	0	0
1	14	medium	exurban	2	1	3	0	0	4	0	0	0	0	0	0	0	0	5	0	0	0	0	0	10	5	1	1	0	1	0	1	0	0	0	0	0	0	0	0	1	0	0	0	0	0	1	4	0	4
1	14	medium	exurban	0	3	0	0	0	4	2	0	5	0	0	0	0	0	1	0	0	0	0	0	14	1	0	1	0	0	0	1	0	1	1	0	0	0	0	0	1	0	0	0	0	0	1	4	0	0
1	14	medium	exurban	0	1	5	0	0	0	0	4	3	0	0	0	0	0	0	0	0	0	2	0	13	2	0	1	1	1	0	0	0	1	0	0	0	1	0	0	0	0	0	0	0	0	1	4	0	0
2	14	medium	exurban	0	3	5	0	0	0	0	2	4	0	0	0	0	0	1	0	0	0	0	0	14	1	0	1	1	1	0	0	0	1	0	0	0	0	0	0	1	0	0	0	0	0	1	4	0	0
2	14	medium	exurban	0	0	3	0	5	0	0	1	2	0	0	0	0	0	0	0	4	0	0	0	11	4	0	0	1	1	0	0	1	1	0	1	0	0	0	0	0	0	0	0	0	0	1	4	0	0
1	14	medium	exurban	0	5	3	0	0	0	0	4	2	0	0	0	0	0	1	0	0	0	0	0	14	1	0	1	1	1	0	0	0	1	0	0	0	0	0	0	1	0	0	0	0	0	1	4	0	0
1	14	medium	exurban	0	5	3	0	0	0	1	0	4	0	0	0	0	0	2	0	0	0	0	0	13	2	0	1	0	1	0	0	0	1	1	0	0	0	0	0	1	0	0	0	0	0	1	4	0	0
2	14	medium	exurban	0	0	3	0	0	5	1	0	2	0	0	0	0	0	0	0	0	0	0	4	11	4	0	0	0	1	0	1	0	1	1	0	0	0	1	0	0	0	0	0	0	0	1	4	0	0
2	14	medium	exurban	0	1	5	0	0	0	0	4	0	0	0	0	0	0	2	0	0	0	0	3	10	5	0	1	1	1	0	0	0	0	0	0	0	0	1	0	1	0	0	0	0	0	2	3	0	0
1	14	medium	exurban	0	4	0	0	1	0	0	3	0	0	0	0	0	0	5	0	0	0	2	0	8	7	0	1	1	0	0	0	1	0	0	0	0	1	0	0	1	0	0	0	0	0	2	3	0	0
1	14	medium	exurban	0	3	4	0	2	0	0	0	0	0	0	1	0	0	5	0	0	0	0	0	9	6	0	1	0	1	0	0	1	0	0	0	0	0	0	0	1	0	1	0	0	0	2	3	0	0
2	14	medium	exurban	0	0	2	0	0	5	0	0	3	1	0	0	0	0	0	0	4	0	0	0	10	5	0	0	0	1	0	1	0	1	0	1	0	0	0	0	0	0	0	1	0	0	2	3	0	0
1	14	medium	exurban	0	0	5	0	1	0	0	3	0	4	0	0	0	0	0	0	2	0	0	0	9	6	0	0	1	1	0	0	1	0	0	1	0	0	0	0	0	0	0	1	0	0	2	3	0	0
2	14	medium	exurban	0	0	4	0	5	0	0	0	3	0	2	0	0	0	0	0	1	0	0	0	12	3	0	0	0	1	0	0	1	1	0	1	0	0	0	0	0	0	0	0	1	0	2	3	0	0
2	14	medium	exurban	0	0	5	0	0	0	0	2	4	0	3	0	0	0	0	0	0	0	1	0	11	4	0	0	1	1	0	0	0	1	0	0	0	1	0	0	0	0	0	0	1	0	2	3	0	0
1	14	medium	exurban	0	1	4	0	0	0	0	3	0	2	0	0	0	0	5	0	0	0	0	0	8	7	0	1	1	1	0	0	0	0	0	0	0	0	0	0	1	0	0	1	0	0	2	3	0	0
1	14	medium	exurban	0	4	0	0	0	0	5	3	0	0	2	0	0	0	0	0	0	0	1	0	12	3	0	1	1	0	0	0	0	0	1	0	0	1	0	0	0	0	0	0	1	0	2	3	0	0
1	14	medium	exurban	0	2	3	0	0	5	0	0	0	0	0	4	0	0	0	0	0	0	0	1	10	5	0	1	0	1	0	1	0	0	0	0	0	0	1	0	0	0	1	0	0	0	2	3	0	0
1	14	medium	exurban	0	1	3	0	0	5	0	0	0	0	0	0	0	0	2	0	0	0	4	0	9	6	0	1	0	1	0	1	0	0	0	0	0	1	0	0	1	0	0	0	0	0	2	3	0	0
1	14	medium	exurban	0	1	5	0	0	2	0	0	0	0	0	0	0	0	4	0	0	0	3	0	8	7	0	1	0	1	0	1	0	0	0	0	0	1	0	0	1	0	0	0	0	0	2	3	0	0
2	14	medium	exurban	3	5	2	0	0	0	0	0	0	0	0	0	0	1	0	0	4	0	0	0	10	5	1	1	0	1	0	0	0	0	0	1	0	0	0	1	0	0	0	0	0	0	2	3	0	3
2	14	medium	exurban	0	1	4	0	0	0	0	0	2	0	0	0	0	0	5	0	0	0	0	3	7	8	0	1	0	1	0	0	0	1	0	0	0	0	1	0	1	0	0	0	0	0	2	3	0	0
2	14	medium	exurban	0	3	5	0	0	0	0	0	2	0	0	0	0	0	4	0	0	0	1	0	10	5	0	1	0	1	0	0	0	1	0	0	0	1	0	0	1	0	0	0	0	0	2	3	0	0
1	14	medium	exurban	0	3	5	0	0	0	0	0	2	0	0	0	0	0	4	0	0	0	0	1	10	5	0	1	0	1	0	0	0	1	0	0	0	0	1	0	1	0	0	0	0	0	2	3	0	0
2	14	medium	exurban	0	0	3	0	2	0	0	4	0	5	0	0	0	0	0	0	0	0	1	0	9	6	0	0	1	1	0	0	1	0	0	0	0	1	0	0	0	0	0	1	0	0	2	3	0	0
2	14	medium	exurban	0	0	5	0	2	3	0	0	0	0	0	0	0	0	1	0	4	0	0	0	10	5	0	0	0	1	0	1	1	0	0	1	0	0	0	0	1	0	0	0	0	0	2	3	0	0
1	14	medium	exurban	0	5	0	0	0	0	0	1	2	0	0	0	0	0	4	0	0	0	0	3	8	7	0	1	1	0	0	0	0	1	0	0	0	0	1	0	1	0	0	0	0	0	2	3	0	0
2	14	medium	exurban	3	0	5	0	0	0	1	0	0	0	0	0	0	4	2	0	0	0	0	0	9	6	1	0	0	1	0	0	0	0	1	0	0	0	0	1	1	0	0	0	0	0	2	3	0	3
2	14	medium	exurban	4	5	0	0	0	0	0	0	1	3	0	0	0	0	2	0	0	0	0	0	10	5	1	1	0	0	0	0	0	1	0	0	0	0	0	0	1	0	0	1	0	0	2	3	0	2
1	14	medium	exurban	0	0	5	0	4	0	0	0	2	3	1	0	0	0	0	0	0	0	0	0	11	4	0	0	0	1	0	0	1	1	0	0	0	0	0	0	0	0	0	1	1	0	2	3	0	0
1	14	medium	exurban	0	2	4	0	0	0	3	0	0	0	0	0	0	1	5	0	0	0	0	0	9	6	0	1	0	1	0	0	0	0	1	0	0	0	0	1	1	0	0	0	0	0	2	3	0	0
1	14	medium	exurban	2	0	1	0	0	0	0	5	0	0	0	0	0	4	0	0	3	0	0	0	8	7	1	0	1	1	0	0	0	0	0	1	0	0	0	1	0	0	0	0	0	0	2	3	0	4
1	14	medium	exurban	5	0	1	0	0	3	0	0	0	0	0	0	0	2	0	0	0	0	0	4	9	6	1	0	0	1	0	1	0	0	0	0	0	0	1	1	0	0	0	0	0	0	2	3	0	1
1	14	medium	exurban	0	0	0	0	5	0	0	2	1	0	3	0	0	0	0	0	4	0	0	0	8	7	0	0	1	0	0	0	1	1	0	1	0	0	0	0	0	0	0	0	1	0	2	3	0	0
1	14	medium	exurban	0	0	4	0	3	0	0	2	0	5	0	0	0	0	0	1	0	0	0	0	9	6	0	0	1	1	0	0	1	0	0	0	0	0	0	0	0	1	0	1	0	0	2	3	0	0
1	14	medium	exurban	0	0	4	0	5	0	0	2	0	0	0	0	0	0	3	1	0	0	0	0	11	4	0	0	1	1	0	0	1	0	0	0	0	0	0	0	1	1	0	0	0	0	2	3	0	0
1	14	medium	exurban	0	0	0	0	2	0	0	1	0	0	3	0	0	0	5	0	4	0	0	0	3	12	0	0	1	0	0	0	1	0	0	1	0	0	0	0	1	0	0	0	1	0	3	2	0	0
2	14	medium	exurban	5	0	0	0	0	0	0	3	0	0	2	0	0	0	4	1	0	0	0	0	8	7	1	0	1	0	0	0	0	0	0	0	0	0	0	0	1	1	0	0	1	0	3	2	0	1
1	14	medium	exurban	0	1	4	0	0	0	0	0	0	0	0	0	0	2	5	0	0	0	0	3	5	10	0	1	0	1	0	0	0	0	0	0	0	0	1	1	1	0	0	0	0	0	3	2	0	0
1	14	medium	exurban	0	0	1	0	0	3	0	0	0	0	0	0	0	2	0	0	5	0	0	4	4	11	0	0	0	1	0	1	0	0	0	1	0	0	1	1	0	0	0	0	0	0	3	2	0	0
2	14	medium	exurban	0	5	0	0	4	0	0	0	0	0	0	1	0	0	3	0	0	0	2	0	9	6	0	1	0	0	0	0	1	0	0	0	0	1	0	0	1	0	1	0	0	0	3	2	0	0
1	14	medium	exurban	0	5	0	0	0	0	0	0	2	0	0	0	0	0	0	1	3	0	0	4	7	8	0	1	0	0	0	0	0	1	0	1	0	0	1	0	0	1	0	0	0	0	3	2	0	0
1	14	medium	exurban	0	0	5	0	0	0	0	0	4	1	0	0	0	0	3	0	0	0	0	2	9	6	0	0	0	1	0	0	0	1	0	0	0	0	1	0	1	0	0	1	0	0	3	2	0	0
2	14	medium	exurban	1	0	3	0	0	0	0	0	0	2	4	0	5	0	0	0	0	0	0	0	4	11	1	0	0	1	0	0	0	0	0	0	0	0	0	0	0	0	0	1	1	1	3	2	0	5
1	14	medium	exurban	0	0	5	0	0	0	0	0	1	0	0	2	4	0	0	0	0	0	0	3	6	9	0	0	0	1	0	0	0	1	0	0	0	0	1	0	0	0	1	0	0	1	3	2	0	0
1	14	medium	exurban	0	5	3	0	0	0	0	0	0	0	0	0	2	0	4	0	0	0	0	1	8	7	0	1	0	1	0	0	0	0	0	0	0	0	1	0	1	0	0	0	0	1	3	2	0	0
1	14	medium	exurban	0	0	2	0	0	5	0	0	0	0	0	0	1	4	0	0	3	0	0	0	7	8	0	0	0	1	0	1	0	0	0	1	0	0	0	1	0	0	0	0	0	1	3	2	0	0
2	14	medium	exurban	0	2	0	0	0	5	0	0	0	0	3	0	0	0	1	0	4	0	0	0	7	8	0	1	0	0	0	1	0	0	0	1	0	0	0	0	1	0	0	0	1	0	3	2	0	0
2	14	medium	exurban	0	0	0	0	5	0	0	0	0	4	1	0	0	2	0	0	3	0	0	0	5	10	0	0	0	0	0	0	1	0	0	1	0	0	0	1	0	0	0	1	1	0	4	1	0	0
2	14	medium	exurban	0	0	0	0	4	0	0	0	0	0	0	0	5	0	3	0	1	0	0	2	4	11	0	0	0	0	0	0	1	0	0	1	0	0	1	0	1	0	0	0	0	1	4	1	0	0
2	15	high	suburban	0	0	3	0	5	0	0	1	4	0	0	0	0	0	2	0	0	0	0	0	13	2	0	0	1	1	0	0	1	1	0	0	0	0	0	0	1	0	0	0	0	0	1	4	0	0
2	15	high	suburban	1	0	5	0	0	0	0	3	4	0	0	0	0	0	0	0	0	0	2	0	13	2	1	0	1	1	0	0	0	1	0	0	0	1	0	0	0	0	0	0	0	0	1	4	0	5
2	15	high	suburban	0	1	5	0	0	4	0	0	0	0	0	0	0	0	0	0	2	0	0	3	10	5	0	1	0	1	0	1	0	0	0	1	0	0	1	0	0	0	0	0	0	0	2	3	0	0
2	15	high	suburban	1	0	5	0	0	3	0	0	0	0	0	0	0	0	4	0	0	0	0	2	9	6	1	0	0	1	0	1	0	0	0	0	0	0	1	0	1	0	0	0	0	0	2	3	0	5
2	15	high	suburban	0	0	5	0	4	0	0	0	3	2	0	0	0	0	0	0	1	0	0	0	12	3	0	0	0	1	0	0	1	1	0	1	0	0	0	0	0	0	0	1	0	0	2	3	0	0
2	15	high	suburban	1	0	5	0	0	0	0	0	0	0	0	0	0	2	3	0	0	0	0	4	6	9	1	0	0	1	0	0	0	0	0	0	0	0	1	1	1	0	0	0	0	0	3	2	0	5
2	15	high	suburban	0	0	5	0	0	0	0	0	4	2	0	0	0	0	0	0	3	0	0	1	9	6	0	0	0	1	0	0	0	1	0	1	0	0	1	0	0	0	0	1	0	0	3	2	0	0
2	15	high	suburban	0	0	0	0	4	0	0	1	0	2	3	0	0	0	0	0	5	0	0	0	5	10	0	0	1	0	0	0	1	0	0	1	0	0	0	0	0	0	0	1	1	0	3	2	0	0
2	15	high	suburban	0	0	0	0	0	0	0	0	3	0	0	0	0	0	4	0	2	1	0	5	3	12	0	0	0	0	0	0	0	1	0	1	1	0	1	0	1	0	0	0	0	0	4	1	0	0
2	15	high	suburban	0	0	0	0	2	0	0	0	0	0	0	0	0	3	4	0	1	0	0	5	2	13	0	0	0	0	0	0	1	0	0	1	0	0	1	1	1	0	0	0	0	0	4	1	0	0
1	15	high	suburban	5	0	0	3	0	0	1	2	0	0	0	0	0	0	0	0	0	0	4	0	11	4	1	0	1	0	1	0	0	0	1	0	0	1	0	0	0	0	0	0	0	0	1	4	0	1
1	15	high	suburban	0	1	5	0	0	0	2	0	0	0	0	0	0	0	4	0	0	0	3	0	8	7	0	1	0	1	0	0	0	0	1	0	0	1	0	0	1	0	0	0	0	0	2	3	0	0
1	15	high	suburban	0	1	5	0	0	0	0	0	2	0	0	0	0	0	4	0	0	0	3	0	8	7	0	1	0	1	0	0	0	1	0	0	0	1	0	0	1	0	0	0	0	0	2	3	0	0
1	15	high	suburban	2	0	4	0	0	0	0	0	5	0	0	0	0	1	3	0	0	0	0	0	11	4	1	0	0	1	0	0	0	1	0	0	0	0	0	1	1	0	0	0	0	0	2	3	0	4
1	15	high	suburban	0	2	5	0	0	0	0	3	1	0	0	0	0	0	4	0	0	0	0	0	11	4	0	1	1	1	0	0	0	1	0	0	0	0	0	0	1	0	0	0	0	0	1	4	0	0
1	15	high	suburban	1	4	5	0	0	0	3	0	0	0	0	0	0	0	0	2	0	0	0	0	13	2	1	1	0	1	0	0	0	0	1	0	0	0	0	0	0	1	0	0	0	0	1	4	0	5
1	15	high	suburban	4	1	5	0	0	0	0	0	3	0	0	0	0	0	2	0	0	0	0	0	13	2	1	1	0	1	0	0	0	1	0	0	0	0	0	0	1	0	0	0	0	0	1	4	0	2
1	15	high	suburban	0	0	0	0	0	0	3	1	4	5	0	0	0	0	0	0	0	0	2	0	8	7	0	0	1	0	0	0	0	1	1	0	0	1	0	0	0	0	0	1	0	0	2	3	0	0
1	15	high	suburban	0	1	5	0	0	0	2	0	0	0	0	0	0	0	4	0	0	0	3	0	8	7	0	1	0	1	0	0	0	0	1	0	0	1	0	0	1	0	0	0	0	0	2	3	0	0
1	15	high	suburban	0	0	4	0	3	0	0	5	0	0	0	0	0	0	2	0	0	0	1	0	12	3	0	0	1	1	0	0	1	0	0	0	0	1	0	0	1	0	0	0	0	0	2	3	0	0
1	15	high	suburban	0	4	2	0	0	0	0	0	5	1	0	0	0	0	3	0	0	0	0	0	11	4	0	1	0	1	0	0	0	1	0	0	0	0	0	0	1	0	0	1	0	0	2	3	0	0
1	15	high	suburban	0	2	0	0	3	0	0	0	0	0	0	0	0	1	4	0	0	0	0	5	5	10	0	1	0	0	0	0	1	0	0	0	0	0	1	1	1	0	0	0	0	0	3	2	0	0
1	16	low	suburban	2	0	4	0	0	1	0	0	3	0	0	0	0	0	5	0	0	0	0	0	10	5	1	0	0	1	0	1	0	1	0	0	0	0	0	0	1	0	0	0	0	0	1	4	0	4
1	16	low	suburban	0	4	1	0	0	0	2	0	5	0	0	0	0	0	3	0	0	0	0	0	12	3	0	1	0	1	0	0	0	1	1	0	0	0	0	0	1	0	0	0	0	0	1	4	0	0
1	16	low	suburban	0	0	3	0	0	5	0	4	2	0	0	0	0	0	0	0	1	0	0	0	14	1	0	0	1	1	0	1	0	1	0	1	0	0	0	0	0	0	0	0	0	0	1	4	0	0
1	16	low	suburban	3	0	5	0	0	1	0	0	4	0	0	0	0	0	0	0	0	0	0	2	13	2	1	0	0	1	0	1	0	1	0	0	0	0	1	0	0	0	0	0	0	0	1	4	0	3
1	16	low	suburban	2	1	3	0	0	0	0	0	5	0	0	0	0	0	0	0	0	0	0	4	11	4	1	1	0	1	0	0	0	1	0	0	0	0	1	0	0	0	0	0	0	0	1	4	0	4
1	16	low	suburban	0	4	5	0	0	2	0	0	0	0	0	0	0	1	3	0	0	0	0	0	11	4	0	1	0	1	0	1	0	0	0	0	0	0	0	1	1	0	0	0	0	0	2	3	0	0
1	16	low	suburban	1	0	5	0	0	0	0	0	0	0	0	0	0	4	0	0	0	0	3	2	6	9	1	0	0	1	0	0	0	0	0	0	0	1	1	1	0	0	0	0	0	0	3	2	0	5
1	16	low	suburban	0	5	0	0	0	0	0	4	0	0	0	0	0	3	1	0	0	0	2	0	9	6	0	1	1	0	0	0	0	0	0	0	0	1	0	1	1	0	0	0	0	0	3	2	0	0
1	16	low	suburban	0	5	4	0	0	0	0	0	0	0	0	0	0	0	2	0	3	0	1	0	9	6	0	1	0	1	0	0	0	0	0	1	0	1	0	0	1	0	0	0	0	0	3	2	0	0
1	16	low	suburban	0	0	3	0	0	0	2	0	0	5	0	0	0	0	4	0	0	0	0	1	5	10	0	0	0	1	0	0	0	0	1	0	0	0	1	0	1	0	0	1	0	0	3	2	0	0
1	16	low	suburban	0	5	2	0	0	0	0	0	0	0	0	0	0	0	3	0	4	0	0	1	7	8	0	1	0	1	0	0	0	0	0	1	0	0	1	0	1	0	0	0	0	0	3	2	0	0
1	16	low	suburban	0	0	0	0	0	4	0	0	0	0	2	3	0	0	1	0	5	0	0	0	4	11	0	0	0	0	0	1	0	0	0	1	0	0	0	0	1	0	1	0	1	0	4	1	0	0
1	16	low	suburban	0	3	5	0	2	1	0	0	0	0	0	0	0	0	4	0	0	0	0	0	11	4	0	1	0	1	0	1	1	0	0	0	0	0	0	0	1	0	0	0	0	0	1	4	0	0
3	16	low	suburban	0	0	3	0	5	1	0	4	2	0	0	0	0	0	0	0	0	0	0	0	15	0	0	0	1	1	0	1	1	1	0	0	0	0	0	0	0	0	0	0	0	0	0	5	0	0
3	16	low	suburban	0	4	0	0	3	0	0	5	1	0	0	0	0	0	2	0	0	0	0	0	13	2	0	1	1	0	0	0	1	1	0	0	0	0	0	0	1	0	0	0	0	0	1	4	0	0
3	16	low	suburban	0	1	0	0	4	0	0	5	2	3	0	0	0	0	0	0	0	0	0	0	12	3	0	1	1	0	0	0	1	1	0	0	0	0	0	0	0	0	0	1	0	0	1	4	0	0
3	16	low	suburban	0	0	1	0	5	0	0	3	0	2	0	4	0	0	0	0	0	0	0	0	9	6	0	0	1	1	0	0	1	0	0	0	0	0	0	0	0	0	1	1	0	0	2	3	0	0
3	16	low	suburban	0	0	5	0	0	0	0	0	0	0	0	0	0	1	4	0	3	0	2	0	5	10	0	0	0	1	0	0	0	0	0	1	0	1	0	1	1	0	0	0	0	0	4	1	0	0
3	16	low	suburban	0	3	5	0	0	4	0	0	0	0	0	0	2	0	0	1	0	0	0	0	12	3	0	1	0	1	0	1	0	0	0	0	0	0	0	0	0	1	0	0	0	1	2	3	0	0
1	17	medium	suburban	2	4	3	0	0	0	0	1	5	0	0	0	0	0	0	0	0	0	0	0	15	0	1	1	1	1	0	0	0	1	0	0	0	0	0	0	0	0	0	0	0	0	0	5	0	4
1	17	medium	suburban	4	5	0	0	0	0	2	1	3	0	0	0	0	0	0	0	0	0	0	0	15	0	1	1	1	0	0	0	0	1	1	0	0	0	0	0	0	0	0	0	0	0	0	5	0	2
1	17	medium	suburban	3	4	5	0	0	1	0	0	2	0	0	0	0	0	0	0	0	0	0	0	15	0	1	1	0	1	0	1	0	1	0	0	0	0	0	0	0	0	0	0	0	0	0	5	0	3
1	17	medium	suburban	0	0	0	1	5	0	0	3	4	0	0	2	0	0	0	0	0	0	0	0	13	2	0	0	1	0	1	0	1	1	0	0	0	0	0	0	0	0	1	0	0	0	1	4	0	0
1	17	medium	suburban	0	1	3	0	0	0	5	0	2	0	0	0	0	0	4	0	0	0	0	0	11	4	0	1	0	1	0	0	0	1	1	0	0	0	0	0	1	0	0	0	0	0	1	4	0	0
1	17	medium	suburban	4	2	5	0	0	0	0	0	1	0	0	0	0	0	3	0	0	0	0	0	12	3	1	1	0	1	0	0	0	1	0	0	0	0	0	0	1	0	0	0	0	0	1	4	0	2
1	17	medium	suburban	0	5	4	1	0	0	0	0	2	0	0	0	0	0	3	0	0	0	0	0	12	3	0	1	0	1	1	0	0	1	0	0	0	0	0	0	1	0	0	0	0	0	1	4	0	0
1	17	medium	suburban	0	0	1	0	4	0	0	5	3	2	0	0	0	0	0	0	0	0	0	0	13	2	0	0	1	1	0	0	1	1	0	0	0	0	0	0	0	0	0	1	0	0	1	4	0	0
1	17	medium	suburban	3	4	0	0	0	0	5	0	1	0	0	0	0	0	2	0	0	0	0	0	13	2	1	1	0	0	0	0	0	1	1	0	0	0	0	0	1	0	0	0	0	0	1	4	0	3
1	17	medium	suburban	0	4	2	0	0	0	5	0	1	0	0	0	0	0	3	0	0	0	0	0	12	3	0	1	0	1	0	0	0	1	1	0	0	0	0	0	1	0	0	0	0	0	1	4	0	0
1	17	medium	suburban	0	1	5	0	3	0	4	0	0	0	0	0	0	0	0	0	2	0	0	0	13	2	0	1	0	1	0	0	1	0	1	1	0	0	0	0	0	0	0	0	0	0	1	4	0	0
1	17	medium	suburban	5	0	3	0	0	0	1	4	0	0	0	2	0	0	0	0	0	0	0	0	13	2	1	0	1	1	0	0	0	0	1	0	0	0	0	0	0	0	1	0	0	0	1	4	0	1
1	17	medium	suburban	4	3	0	0	0	0	1	0	2	0	0	0	0	0	5	0	0	0	0	0	10	5	1	1	0	0	0	0	0	1	1	0	0	0	0	0	1	0	0	0	0	0	1	4	0	2
1	17	medium	suburban	2	0	3	0	5	0	0	4	0	0	0	0	0	0	0	0	0	0	0	1	14	1	1	0	1	1	0	0	1	0	0	0	0	0	1	0	0	0	0	0	0	0	1	4	0	4
1	17	medium	suburban	0	3	2	0	0	0	1	0	5	0	0	0	0	0	4	0	0	0	0	0	11	4	0	1	0	1	0	0	0	1	1	0	0	0	0	0	1	0	0	0	0	0	1	4	0	0
1	17	medium	suburban	2	1	5	0	0	0	0	0	4	0	0	0	0	0	3	0	0	0	0	0	12	3	1	1	0	1	0	0	0	1	0	0	0	0	0	0	1	0	0	0	0	0	1	4	0	4
1	17	medium	suburban	5	4	0	0	0	0	1	0	0	0	0	0	0	3	2	0	0	0	0	0	10	5	1	1	0	0	0	0	0	0	1	0	0	0	0	1	1	0	0	0	0	0	2	3	0	1
1	17	medium	suburban	0	5	2	0	0	0	0	0	4	0	0	0	0	0	3	0	0	0	1	0	11	4	0	1	0	1	0	0	0	1	0	0	0	1	0	0	1	0	0	0	0	0	2	3	0	0
1	17	medium	suburban	0	2	4	0	0	0	5	0	0	0	0	0	0	1	3	0	0	0	0	0	11	4	0	1	0	1	0	0	0	0	1	0	0	0	0	1	1	0	0	0	0	0	2	3	0	0
1	17	medium	suburban	0	1	4	0	0	0	3	0	0	0	0	0	0	2	5	0	0	0	0	0	8	7	0	1	0	1	0	0	0	0	1	0	0	0	0	1	1	0	0	0	0	0	2	3	0	0
1	17	medium	suburban	0	0	0	0	5	0	0	4	1	0	0	0	0	2	0	0	3	0	0	0	10	5	0	0	1	0	0	0	1	1	0	1	0	0	0	1	0	0	0	0	0	0	2	3	0	0
1	17	medium	suburban	0	2	4	0	0	0	0	0	3	5	0	0	0	0	0	1	0	0	0	0	9	6	0	1	0	1	0	0	0	1	0	0	0	0	0	0	0	1	0	1	0	0	2	3	0	0
1	17	medium	suburban	0	0	3	0	0	5	2	0	0	0	0	0	0	1	0	0	4	0	0	0	10	5	0	0	0	1	0	1	0	0	1	1	0	0	0	1	0	0	0	0	0	0	2	3	0	0
1	17	medium	suburban	3	0	4	0	0	0	0	0	5	0	0	0	0	0	0	0	0	1	0	2	12	3	1	0	0	1	0	0	0	1	0	0	1	0	1	0	0	0	0	0	0	0	2	3	0	3
1	17	medium	suburban	0	3	5	0	0	0	0	2	0	0	0	0	0	0	4	1	0	0	0	0	10	5	0	1	1	1	0	0	0	0	0	0	0	0	0	0	1	1	0	0	0	0	2	3	0	0
1	17	medium	suburban	0	3	0	0	0	4	0	2	0	0	0	0	0	0	1	0	5	0	0	0	9	6	0	1	1	0	0	1	0	0	0	1	0	0	0	0	1	0	0	0	0	0	2	3	0	0
1	17	medium	suburban	0	0	1	0	3	0	0	5	0	0	0	0	0	0	2	0	4	0	0	0	9	6	0	0	1	1	0	0	1	0	0	1	0	0	0	0	1	0	0	0	0	0	2	3	0	0
1	17	medium	suburban	0	0	3	0	0	0	0	2	4	0	0	0	0	0	5	0	0	0	0	1	9	6	0	0	1	1	0	0	0	1	0	0	0	0	1	0	1	0	0	0	0	0	2	3	0	0
1	17	medium	suburban	0	4	5	0	0	0	0	0	0	0	1	0	0	0	3	0	2	0	0	0	9	6	0	1	0	1	0	0	0	0	0	1	0	0	0	0	1	0	0	0	1	0	3	2	0	0
1	17	medium	suburban	0	0	4	0	0	2	0	0	0	0	0	3	0	0	5	1	0	0	0	0	6	9	0	0	0	1	0	1	0	0	0	0	0	0	0	0	1	1	1	0	0	0	3	2	0	0
1	17	medium	suburban	2	0	5	0	0	0	0	0	0	1	0	0	0	0	4	0	3	0	0	0	7	8	1	0	0	1	0	0	0	0	0	1	0	0	0	0	1	0	0	1	0	0	3	2	0	4
1	17	medium	suburban	0	0	0	0	1	0	3	0	0	0	0	0	2	0	5	0	0	4	0	0	4	11	0	0	0	0	0	0	1	0	1	0	1	0	0	0	1	0	0	0	0	1	3	2	0	0
1	17	medium	suburban	0	0	0	0	5	0	0	0	0	0	0	0	0	3	0	0	1	0	4	2	5	10	0	0	0	0	0	0	1	0	0	1	0	1	1	1	0	0	0	0	0	0	4	1	0	0
3	18	low	suburban	3	4	2	0	0	0	0	5	0	0	0	0	0	0	0	0	0	0	1	0	14	1	1	1	1	1	0	0	0	0	0	0	0	1	0	0	0	0	0	0	0	0	1	4	0	3
3	18	low	suburban	1	3	2	0	0	0	0	0	5	0	0	0	0	0	4	0	0	0	0	0	11	4	1	1	0	1	0	0	0	1	0	0	0	0	0	0	1	0	0	0	0	0	1	4	0	5
3	18	low	suburban	4	0	3	0	0	0	1	0	5	0	0	0	0	0	2	0	0	0	0	0	13	2	1	0	0	1	0	0	0	1	1	0	0	0	0	0	1	0	0	0	0	0	1	4	0	2
3	18	low	suburban	0	0	5	0	0	0	3	2	1	0	0	0	0	0	4	0	0	0	0	0	11	4	0	0	1	1	0	0	0	1	1	0	0	0	0	0	1	0	0	0	0	0	1	4	0	0
3	18	low	suburban	0	3	4	0	0	0	0	2	0	0	0	0	0	0	5	0	0	0	1	0	9	6	0	1	1	1	0	0	0	0	0	0	0	1	0	0	1	0	0	0	0	0	2	3	0	0
3	18	low	suburban	0	0	0	0	4	0	2	0	5	0	0	0	0	0	1	0	3	0	0	0	11	4	0	0	0	0	0	0	1	1	1	1	0	0	0	0	1	0	0	0	0	0	2	3	0	0
3	18	low	suburban	0	0	2	0	0	5	0	0	3	1	0	0	0	0	0	0	0	0	4	0	10	5	0	0	0	1	0	1	0	1	0	0	0	1	0	0	0	0	0	1	0	0	2	3	0	0
3	18	low	suburban	0	2	0	0	5	3	0	0	0	1	4	0	0	0	0	0	0	0	0	0	10	5	0	1	0	0	0	1	1	0	0	0	0	0	0	0	0	0	0	1	1	0	2	3	0	0
3	18	low	suburban	0	2	4	0	0	0	3	0	0	0	0	0	0	0	5	0	0	0	1	0	9	6	0	1	0	1	0	0	0	0	1	0	0	1	0	0	1	0	0	0	0	0	2	3	0	0
3	18	low	suburban	0	4	3	0	5	0	0	0	0	0	0	0	0	0	0	0	2	0	0	1	12	3	0	1	0	1	0	0	1	0	0	1	0	0	1	0	0	0	0	0	0	0	2	3	0	0
3	18	low	suburban	0	0	5	0	4	0	0	0	0	1	0	0	0	2	3	0	0	0	0	0	9	6	0	0	0	1	0	0	1	0	0	0	0	0	0	1	1	0	0	1	0	0	3	2	0	0
3	18	low	suburban	0	0	3	0	0	0	0	0	4	1	2	0	0	0	5	0	0	0	0	0	7	8	0	0	0	1	0	0	0	1	0	0	0	0	0	0	1	0	0	1	1	0	3	2	0	0
3	18	low	suburban	0	0	0	0	0	5	0	3	0	0	0	0	0	0	2	1	4	0	0	0	8	7	0	0	1	0	0	1	0	0	0	1	0	0	0	0	1	1	0	0	0	0	3	2	0	0
3	19	low	suburban	0	0	1	0	3	4	0	0	0	0	0	0	0	0	0	0	2	0	5	0	8	7	0	0	0	1	0	1	1	0	0	1	0	1	0	0	0	0	0	0	0	0	2	3	0	0
2	20	medium	suburban	4	1	5	0	0	0	2	0	0	0	0	0	0	0	0	0	3	0	0	0	12	3	1	1	0	1	0	0	0	0	1	1	0	0	0	0	0	0	0	0	0	0	1	4	0	2
3	20	medium	suburban	0	0	4	0	5	0	2	0	3	0	0	0	0	1	0	0	0	0	0	0	14	1	0	0	0	1	0	0	1	1	1	0	0	0	0	1	0	0	0	0	0	0	1	4	0	0
3	20	medium	suburban	3	5	0	0	0	0	2	0	4	0	0	0	0	0	0	1	0	0	0	0	14	1	1	1	0	0	0	0	0	1	1	0	0	0	0	0	0	1	0	0	0	0	1	4	0	3
2	20	medium	suburban	0	1	2	0	4	0	0	5	0	0	0	0	0	0	0	0	0	0	3	0	12	3	0	1	1	1	0	0	1	0	0	0	0	1	0	0	0	0	0	0	0	0	1	4	0	0
2	20	medium	suburban	0	0	4	5	1	0	0	0	2	0	0	0	0	0	3	0	0	0	0	0	12	3	0	0	0	1	1	0	1	1	0	0	0	0	0	0	1	0	0	0	0	0	1	4	0	0
2	20	medium	suburban	5	0	2	0	1	0	0	4	0	0	0	0	0	0	3	0	0	0	0	0	12	3	1	0	1	1	0	0	1	0	0	0	0	0	0	0	1	0	0	0	0	0	1	4	0	1
3	20	medium	suburban	0	0	5	0	1	0	0	4	3	0	0	0	0	0	0	0	0	0	2	0	13	2	0	0	1	1	0	0	1	1	0	0	0	1	0	0	0	0	0	0	0	0	1	4	0	0
3	20	medium	suburban	1	4	5	0	2	0	0	0	0	0	0	0	0	0	3	0	0	0	0	0	12	3	1	1	0	1	0	0	1	0	0	0	0	0	0	0	1	0	0	0	0	0	1	4	0	5
2	20	medium	suburban	3	0	2	0	0	0	5	0	4	0	0	0	0	0	0	0	0	0	1	0	14	1	1	0	0	1	0	0	0	1	1	0	0	1	0	0	0	0	0	0	0	0	1	4	0	3
2	20	medium	suburban	2	1	0	0	0	0	0	0	4	0	0	0	0	3	5	0	0	0	0	0	7	8	1	1	0	0	0	0	0	1	0	0	0	0	0	1	1	0	0	0	0	0	2	3	0	4
2	20	medium	suburban	0	0	1	0	4	0	0	3	0	0	0	0	0	0	2	0	5	0	0	0	8	7	0	0	1	1	0	0	1	0	0	1	0	0	0	0	1	0	0	0	0	0	2	3	0	0
2	20	medium	suburban	0	5	3	0	0	0	0	4	0	0	0	0	0	0	0	1	0	0	2	0	12	3	0	1	1	1	0	0	0	0	0	0	0	1	0	0	0	1	0	0	0	0	2	3	0	0
3	20	medium	suburban	4	0	3	0	0	0	0	5	0	0	0	1	0	0	0	2	0	0	0	0	12	3	1	0	1	1	0	0	0	0	0	0	0	0	0	0	0	1	1	0	0	0	2	3	0	2
3	20	medium	suburban	4	5	0	0	0	0	2	0	0	0	0	0	0	0	0	1	0	0	0	3	11	4	1	1	0	0	0	0	0	0	1	0	0	0	1	0	0	1	0	0	0	0	2	3	0	2
3	20	medium	suburban	0	0	0	0	3	0	0	5	2	0	0	0	0	4	0	0	0	0	0	1	10	5	0	0	1	0	0	0	1	1	0	0	0	0	1	1	0	0	0	0	0	0	2	3	0	0
2	20	medium	suburban	0	0	0	0	5	2	0	3	0	0	1	0	0	0	0	0	4	0	0	0	10	5	0	0	1	0	0	1	1	0	0	1	0	0	0	0	0	0	0	0	1	0	2	3	0	0
2	20	medium	suburban	0	4	0	0	5	0	0	2	0	1	0	0	0	0	0	0	3	0	0	0	11	4	0	1	1	0	0	0	1	0	0	1	0	0	0	0	0	0	0	1	0	0	2	3	0	0
3	20	medium	suburban	2	3	5	0	0	0	0	0	0	0	0	0	0	1	4	0	0	0	0	0	10	5	1	1	0	1	0	0	0	0	0	0	0	0	0	1	1	0	0	0	0	0	2	3	0	4
2	20	medium	suburban	0	5	3	0	4	0	0	0	0	0	0	0	0	0	2	0	1	0	0	0	12	3	0	1	0	1	0	0	1	0	0	1	0	0	0	0	1	0	0	0	0	0	2	3	0	0
3	20	medium	suburban	0	0	2	0	0	0	4	0	5	0	0	0	0	1	0	0	0	0	3	0	11	4	0	0	0	1	0	0	0	1	1	0	0	1	0	1	0	0	0	0	0	0	2	3	0	0
3	20	medium	suburban	0	3	4	0	0	0	0	0	5	0	0	0	0	2	1	0	0	0	0	0	12	3	0	1	0	1	0	0	0	1	0	0	0	0	0	1	1	0	0	0	0	0	2	3	0	0
3	20	medium	suburban	0	0	0	0	4	0	0	2	5	0	0	0	0	0	0	0	3	0	1	0	11	4	0	0	1	0	0	0	1	1	0	1	0	1	0	0	0	0	0	0	0	0	2	3	0	0
3	20	medium	suburban	0	3	1	0	0	0	0	0	5	0	0	0	0	4	2	0	0	0	0	0	9	6	0	1	0	1	0	0	0	1	0	0	0	0	0	1	1	0	0	0	0	0	2	3	0	0
3	20	medium	suburban	0	0	3	0	2	0	0	0	0	0	0	0	0	4	5	0	1	0	0	0	5	10	0	0	0	1	0	0	1	0	0	1	0	0	0	1	1	0	0	0	0	0	3	2	0	0
3	20	medium	suburban	0	3	0	0	0	0	0	0	2	0	0	0	0	5	4	0	1	0	0	0	5	10	0	1	0	0	0	0	0	1	0	1	0	0	0	1	1	0	0	0	0	0	3	2	0	0
3	20	medium	suburban	0	0	5	0	0	0	0	2	0	1	0	0	0	3	0	0	0	0	0	4	7	8	0	0	1	1	0	0	0	0	0	0	0	0	1	1	0	0	0	1	0	0	3	2	0	0
3	20	medium	suburban	0	0	2	0	1	0	0	0	0	0	5	0	0	4	3	0	0	0	0	0	3	12	0	0	0	1	0	0	1	0	0	0	0	0	0	1	1	0	0	0	1	0	3	2	0	0
2	20	medium	suburban	5	0	0	0	0	0	0	0	4	0	0	0	0	3	0	0	2	1	0	0	9	6	1	0	0	0	0	0	0	1	0	1	1	0	0	1	0	0	0	0	0	0	3	2	0	1
2	20	medium	suburban	5	0	0	0	0	0	0	0	4	0	1	0	0	0	0	0	3	2	0	0	9	6	1	0	0	0	0	0	0	1	0	1	1	0	0	0	0	0	0	0	1	0	3	2	0	1
2	20	medium	suburban	0	0	0	0	0	0	2	0	0	0	0	0	0	1	5	0	3	0	0	4	2	13	0	0	0	0	0	0	0	0	1	1	0	0	1	1	1	0	0	0	0	0	4	1	0	0
3	21	high	suburban	0	0	1	0	5	0	0	4	3	0	0	0	0	0	0	0	0	0	2	0	13	2	0	0	1	1	0	0	1	1	0	0	0	1	0	0	0	0	0	0	0	0	1	4	0	0
3	21	high	suburban	0	1	5	0	0	0	2	0	4	0	0	0	0	0	0	0	0	0	0	3	12	3	0	1	0	1	0	0	0	1	1	0	0	0	1	0	0	0	0	0	0	0	1	4	0	0
3	21	high	suburban	3	0	4	0	2	0	0	0	5	0	0	0	0	0	1	0	0	0	0	0	14	1	1	0	0	1	0	0	1	1	0	0	0	0	0	0	1	0	0	0	0	0	1	4	0	3
3	21	high	suburban	3	2	0	0	0	5	4	0	0	0	0	0	0	0	1	0	0	0	0	0	14	1	1	1	0	0	0	1	0	0	1	0	0	0	0	0	1	0	0	0	0	0	1	4	0	3
3	21	high	suburban	0	4	0	0	1	0	3	0	2	0	0	0	0	0	5	0	0	0	0	0	10	5	0	1	0	0	0	0	1	1	1	0	0	0	0	0	1	0	0	0	0	0	1	4	0	0
3	21	high	suburban	0	2	5	0	3	0	0	1	0	0	0	0	0	0	0	0	4	0	0	0	11	4	0	1	1	1	0	0	1	0	0	1	0	0	0	0	0	0	0	0	0	0	1	4	0	0
3	21	high	suburban	0	0	5	0	3	0	0	0	4	0	0	0	0	0	1	0	0	0	2	0	12	3	0	0	0	1	0	0	1	1	0	0	0	1	0	0	1	0	0	0	0	0	2	3	0	0
3	21	high	suburban	1	0	5	0	0	0	0	2	0	0	0	0	0	3	4	0	0	0	0	0	8	7	1	0	1	1	0	0	0	0	0	0	0	0	0	1	1	0	0	0	0	0	2	3	0	5
3	21	high	suburban	0	3	5	0	0	0	4	0	0	0	0	0	0	2	1	0	0	0	0	0	12	3	0	1	0	1	0	0	0	0	1	0	0	0	0	1	1	0	0	0	0	0	2	3	0	0
3	21	high	suburban	0	0	0	0	0	5	1	0	4	3	0	0	0	0	2	0	0	0	0	0	10	5	0	0	0	0	0	1	0	1	1	0	0	0	0	0	1	0	0	1	0	0	2	3	0	0
3	21	high	suburban	2	0	0	0	5	0	0	4	0	0	0	3	0	0	0	1	0	0	0	0	11	4	1	0	1	0	0	0	1	0	0	0	0	0	0	0	0	1	1	0	0	0	2	3	0	4
3	21	high	suburban	1	0	4	0	0	0	0	0	5	0	0	0	0	2	3	0	0	0	0	0	10	5	1	0	0	1	0	0	0	1	0	0	0	0	0	1	1	0	0	0	0	0	2	3	0	5
3	21	high	suburban	0	3	1	0	0	0	0	4	0	0	0	0	0	2	0	5	0	0	0	0	8	7	0	1	1	1	0	0	0	0	0	0	0	0	0	1	0	1	0	0	0	0	2	3	0	0
3	21	high	suburban	0	0	1	0	5	0	0	0	0	0	0	0	0	3	2	0	0	0	4	0	6	9	0	0	0	1	0	0	1	0	0	0	0	1	0	1	1	0	0	0	0	0	3	2	0	0
3	21	high	suburban	0	0	0	0	4	0	0	5	0	1	2	0	0	0	0	0	3	0	0	0	9	6	0	0	1	0	0	0	1	0	0	1	0	0	0	0	0	0	0	1	1	0	3	2	0	0
3	21	high	suburban	0	3	1	0	0	0	0	0	0	0	0	0	0	4	5	0	0	2	0	0	4	11	0	1	0	1	0	0	0	0	0	0	1	0	0	1	1	0	0	0	0	0	3	2	0	0
3	22	medium	exurban	0	0	5	1	4	0	0	0	3	0	0	0	0	0	0	0	2	0	0	0	13	2	0	0	0	1	1	0	1	1	0	1	0	0	0	0	0	0	0	0	0	0	1	4	0	0
3	22	medium	exurban	0	0	5	0	0	0	2	0	1	0	0	0	0	0	3	0	0	0	4	0	8	7	0	0	0	1	0	0	0	1	1	0	0	1	0	0	1	0	0	0	0	0	2	3	0	0
3	22	medium	exurban	0	2	5	0	4	0	0	0	0	0	0	0	0	1	3	0	0	0	0	0	11	4	0	1	0	1	0	0	1	0	0	0	0	0	0	1	1	0	0	0	0	0	2	3	0	0
3	22	medium	exurban	0	0	5	0	0	0	0	0	4	0	0	0	0	0	1	0	0	0	3	2	9	6	0	0	0	1	0	0	0	1	0	0	0	1	1	0	1	0	0	0	0	0	3	2	0	0
3	22	medium	exurban	0	0	3	0	4	0	0	0	0	0	0	0	0	1	5	0	0	0	0	2	7	8	0	0	0	1	0	0	1	0	0	0	0	0	1	1	1	0	0	0	0	0	3	2	0	0
3	22	medium	exurban	0	0	5	0	0	0	0	0	0	0	0	0	0	1	4	0	0	0	3	2	5	10	0	0	0	1	0	0	0	0	0	0	0	1	1	1	1	0	0	0	0	0	4	1	0	0
3	22	medium	exurban	0	0	2	0	0	0	0	0	0	0	5	0	0	0	1	0	3	0	0	4	2	13	0	0	0	1	0	0	0	0	0	1	0	0	1	0	1	0	0	0	1	0	4	1	0	0
3	1	low	suburban	0	4	5	0	2	0	0	3	0	0	0	0	0	0	0	0	0	0	1	0	14	1	0	1	1	1	0	0	1	0	0	0	0	1	0	0	0	0	0	0	0	0	1	4	0	0
3	1	low	suburban	0	0	3	0	5	4	0	0	2	0	0	0	0	1	0	0	0	0	0	0	14	1	0	0	0	1	0	1	1	1	0	0	0	0	0	1	0	0	0	0	0	0	1	4	0	0
3	1	low	suburban	1	0	4	0	0	0	0	5	3	0	0	0	0	0	0	0	2	0	0	0	13	2	1	0	1	1	0	0	0	1	0	1	0	0	0	0	0	0	0	0	0	0	1	4	0	5
3	1	low	suburban	3	0	2	0	0	0	5	0	4	0	0	1	0	0	0	0	0	0	0	0	14	1	1	0	0	1	0	0	0	1	1	0	0	0	0	0	0	0	1	0	0	0	1	4	0	3
3	1	low	suburban	5	0	4	0	3	2	0	0	0	0	0	0	0	0	0	0	0	0	1	0	14	1	1	0	0	1	0	1	1	0	0	0	0	1	0	0	0	0	0	0	0	0	1	4	0	1
3	1	low	suburban	0	0	0	1	5	4	2	0	0	0	0	0	0	0	0	0	3	0	0	0	12	3	0	0	0	0	1	1	1	0	1	1	0	0	0	0	0	0	0	0	0	0	1	4	0	0
3	1	low	suburban	0	0	4	0	0	2	3	0	5	1	0	0	0	0	0	0	0	0	0	0	14	1	0	0	0	1	0	1	0	1	1	0	0	0	0	0	0	0	0	1	0	0	1	4	0	0
3	1	low	suburban	0	1	0	5	0	0	2	0	3	0	4	0	0	0	0	0	0	0	0	0	11	4	0	1	0	0	1	0	0	1	1	0	0	0	0	0	0	0	0	0	1	0	1	4	0	0
3	1	low	suburban	0	0	2	3	5	0	0	0	0	0	0	0	0	1	0	0	0	0	4	0	10	5	0	0	0	1	1	0	1	0	0	0	0	1	0	1	0	0	0	0	0	0	2	3	0	0
3	1	low	suburban	2	0	0	1	0	0	0	0	5	0	0	0	0	4	3	0	0	0	0	0	8	7	1	0	0	0	1	0	0	1	0	0	0	0	0	1	1	0	0	0	0	0	2	3	0	4
3	1	low	suburban	0	0	0	0	5	0	0	4	3	0	0	0	0	0	0	0	0	0	2	1	12	3	0	0	1	0	0	0	1	1	0	0	0	1	1	0	0	0	0	0	0	0	2	3	0	0
3	1	low	suburban	0	5	4	0	3	0	0	0	0	0	0	0	0	0	0	0	1	0	2	0	12	3	0	1	0	1	0	0	1	0	0	1	0	1	0	0	0	0	0	0	0	0	2	3	0	0
3	1	low	suburban	0	3	5	0	0	0	0	0	4	0	0	0	0	0	2	0	0	0	0	1	12	3	0	1	0	1	0	0	0	1	0	0	0	0	1	0	1	0	0	0	0	0	2	3	0	0
3	1	low	suburban	0	0	5	0	4	0	0	1	0	0	0	0	0	2	3	0	0	0	0	0	10	5	0	0	1	1	0	0	1	0	0	0	0	0	0	1	1	0	0	0	0	0	2	3	0	0
3	1	low	suburban	0	0	0	0	3	0	0	5	1	4	0	0	0	0	0	0	2	0	0	0	9	6	0	0	1	0	0	0	1	1	0	1	0	0	0	0	0	0	0	1	0	0	2	3	0	0
3	1	low	suburban	0	0	2	3	0	5	0	0	0	1	0	0	0	0	0	0	0	0	4	0	10	5	0	0	0	1	1	1	0	0	0	0	0	1	0	0	0	0	0	1	0	0	2	3	0	0
3	1	low	suburban	0	0	2	0	0	0	1	0	5	4	0	0	0	3	0	0	0	0	0	0	8	7	0	0	0	1	0	0	0	1	1	0	0	0	0	1	0	0	0	1	0	0	2	3	0	0
3	1	low	suburban	0	0	0	2	5	0	0	4	0	0	3	0	0	0	0	0	0	0	1	0	11	4	0	0	1	0	1	0	1	0	0	0	0	1	0	0	0	0	0	0	1	0	2	3	0	0
3	1	low	suburban	5	4	0	0	0	0	0	2	0	3	1	0	0	0	0	0	0	0	0	0	11	4	1	1	1	0	0	0	0	0	0	0	0	0	0	0	0	0	0	1	1	0	2	3	0	1
3	1	low	suburban	0	0	5	0	2	0	3	0	0	4	1	0	0	0	0	0	0	0	0	0	10	5	0	0	0	1	0	0	1	0	1	0	0	0	0	0	0	0	0	1	1	0	2	3	0	0
3	1	low	suburban	0	0	3	0	4	0	0	0	5	1	2	0	0	0	0	0	0	0	0	0	12	3	0	0	0	1	0	0	1	1	0	0	0	0	0	0	0	0	0	1	1	0	2	3	0	0
3	1	low	suburban	0	5	0	0	0	0	0	0	1	0	0	0	0	4	3	0	0	0	0	2	6	9	0	1	0	0	0	0	0	1	0	0	0	0	1	1	1	0	0	0	0	0	3	2	0	0
3	1	low	suburban	0	0	0	0	5	0	2	0	0	0	0	0	0	0	0	0	4	3	1	0	7	8	0	0	0	0	0	0	1	0	1	1	1	1	0	0	0	0	0	0	0	0	3	2	0	0
3	1	low	suburban	0	0	1	0	0	0	0	0	2	0	0	0	0	3	4	0	0	0	0	5	3	12	0	0	0	1	0	0	0	1	0	0	0	0	1	1	1	0	0	0	0	0	3	2	0	0
3	1	low	suburban	1	0	0	0	0	0	0	0	4	0	0	0	5	0	0	0	3	0	2	0	5	10	1	0	0	0	0	0	0	1	0	1	0	1	0	0	0	0	0	0	0	1	3	2	0	5
3	1	low	suburban	0	0	5	0	0	0	0	0	3	0	0	0	2	0	4	0	0	0	0	1	8	7	0	0	0	1	0	0	0	1	0	0	0	0	1	0	1	0	0	0	0	1	3	2	0	0
3	1	low	suburban	0	0	0	4	0	0	0	2	0	1	3	0	0	0	0	0	5	0	0	0	6	9	0	0	1	0	1	0	0	0	0	1	0	0	0	0	0	0	0	1	1	0	3	2	0	0
3	1	low	suburban	0	0	0	0	5	0	0	3	0	2	4	0	0	0	0	0	1	0	0	0	8	7	0	0	1	0	0	0	1	0	0	1	0	0	0	0	0	0	0	1	1	0	3	2	0	0
3	1	low	suburban	0	0	0	0	5	0	0	1	0	2	4	0	0	3	0	0	0	0	0	0	6	9	0	0	1	0	0	0	1	0	0	0	0	0	0	1	0	0	0	1	1	0	3	2	0	0
3	1	low	suburban	3	0	1	0	0	0	0	0	0	2	4	0	0	0	5	0	0	0	0	0	4	11	1	0	0	1	0	0	0	0	0	0	0	0	0	0	1	0	0	1	1	0	3	2	0	3
3	1	low	suburban	0	0	5	0	0	0	0	4	0	2	3	0	0	0	0	1	0	0	0	0	9	6	0	0	1	1	0	0	0	0	0	0	0	0	0	0	0	1	0	1	1	0	3	2	0	0
3	1	low	suburban	0	0	0	0	0	0	0	0	2	0	4	0	0	5	0	0	3	0	0	1	2	13	0	0	0	0	0	0	0	1	0	1	0	0	1	1	0	0	0	0	1	0	4	1	0	0
2	3	high	suburban	0	0	1	0	4	0	0	3	5	0	0	0	0	0	0	0	0	0	2	0	13	2	0	0	1	1	0	0	1	1	0	0	0	1	0	0	0	0	0	0	0	0	1	4	0	0
3	3	high	suburban	0	1	0	0	4	0	0	3	0	0	2	0	0	0	0	0	5	0	0	0	8	7	0	1	1	0	0	0	1	0	0	1	0	0	0	0	0	0	0	0	1	0	2	3	0	0
1	4	high	exurban	1	0	0	0	0	0	0	2	4	0	0	0	0	5	3	0	0	0	0	0	7	8	1	0	1	0	0	0	0	1	0	0	0	0	0	1	1	0	0	0	0	0	2	3	0	5
1	4	high	exurban	1	0	0	4	0	0	0	5	0	0	0	0	0	3	0	0	0	0	2	0	10	5	1	0	1	0	1	0	0	0	0	0	0	1	0	1	0	0	0	0	0	0	2	3	0	5
1	4	high	exurban	5	3	1	0	0	0	0	0	0	0	0	0	0	0	2	0	0	0	0	4	9	6	1	1	0	1	0	0	0	0	0	0	0	0	1	0	1	0	0	0	0	0	2	3	0	1
1	4	high	exurban	0	0	0	0	0	0	0	1	3	2	0	0	0	5	0	0	0	0	0	4	4	11	0	0	1	0	0	0	0	1	0	0	0	0	1	1	0	0	0	1	0	0	3	2	0	0
1	4	high	exurban	0	0	0	0	4	0	0	5	0	3	0	0	0	0	2	0	0	0	1	0	9	6	0	0	1	0	0	0	1	0	0	0	0	1	0	0	1	0	0	1	0	0	3	2	0	0
1	4	high	exurban	0	0	0	0	4	0	0	0	0	0	0	0	0	5	3	1	0	0	0	2	4	11	0	0	0	0	0	0	1	0	0	0	0	0	1	1	1	1	0	0	0	0	4	1	0	0
1	4	high	exurban	0	0	0	0	4	0	0	0	0	2	5	0	0	3	0	0	0	0	1	0	4	11	0	0	0	0	0	0	1	0	0	0	0	1	0	1	0	0	0	1	1	0	4	1	0	0
1	5	high	exurban	0	1	3	0	0	5	0	0	4	0	0	0	0	2	0	0	0	0	0	0	13	2	0	1	0	1	0	1	0	1	0	0	0	0	0	1	0	0	0	0	0	0	1	4	0	0
2	5	high	exurban	0	1	2	0	0	3	0	0	5	0	0	0	0	0	0	0	4	0	0	0	11	4	0	1	0	1	0	1	0	1	0	1	0	0	0	0	0	0	0	0	0	0	1	4	0	0
2	5	high	exurban	0	0	2	0	3	0	4	1	0	0	0	5	0	0	0	0	0	0	0	0	10	5	0	0	1	1	0	0	1	0	1	0	0	0	0	0	0	0	1	0	0	0	1	4	0	0
2	5	high	exurban	0	0	5	0	3	0	2	0	1	0	0	0	0	0	0	0	0	0	4	0	11	4	0	0	0	1	0	0	1	1	1	0	0	1	0	0	0	0	0	0	0	0	1	4	0	0
3	5	high	exurban	0	0	5	4	0	0	3	0	1	0	0	0	0	0	0	0	0	0	2	0	13	2	0	0	0	1	1	0	0	1	1	0	0	1	0	0	0	0	0	0	0	0	1	4	0	0
3	5	high	exurban	0	0	2	3	0	0	0	1	4	0	0	0	0	0	0	0	0	0	5	0	10	5	0	0	1	1	1	0	0	1	0	0	0	1	0	0	0	0	0	0	0	0	1	4	0	0
3	5	high	exurban	0	0	4	1	0	2	3	0	0	0	0	0	0	0	5	0	0	0	0	0	10	5	0	0	0	1	1	1	0	0	1	0	0	0	0	0	1	0	0	0	0	0	1	4	0	0
1	5	high	exurban	1	0	2	0	0	3	0	0	4	0	5	0	0	0	0	0	0	0	0	0	10	5	1	0	0	1	0	1	0	1	0	0	0	0	0	0	0	0	0	0	1	0	1	4	0	5
1	5	high	exurban	0	0	0	1	0	3	2	0	5	0	0	0	0	0	0	4	0	0	0	0	11	4	0	0	0	0	1	1	0	1	1	0	0	0	0	0	0	1	0	0	0	0	1	4	0	0
1	5	high	exurban	2	3	5	4	0	0	0	0	0	0	1	0	0	0	0	0	0	0	0	0	14	1	1	1	0	1	1	0	0	0	0	0	0	0	0	0	0	0	0	0	1	0	1	4	0	4
1	5	high	exurban	2	0	3	0	0	0	0	0	5	0	0	0	0	0	4	0	0	0	0	1	10	5	1	0	0	1	0	0	0	1	0	0	0	0	1	0	1	0	0	0	0	0	2	3	0	4
1	5	high	exurban	0	0	5	0	4	0	0	0	1	0	0	0	0	3	2	0	0	0	0	0	10	5	0	0	0	1	0	0	1	1	0	0	0	0	0	1	1	0	0	0	0	0	2	3	0	0
1	5	high	exurban	0	1	5	0	3	0	0	0	0	0	0	0	0	0	4	0	0	0	2	0	9	6	0	1	0	1	0	0	1	0	0	0	0	1	0	0	1	0	0	0	0	0	2	3	0	0
1	5	high	exurban	0	0	0	0	3	0	0	4	5	0	0	0	0	0	1	0	0	0	2	0	12	3	0	0	1	0	0	0	1	1	0	0	0	1	0	0	1	0	0	0	0	0	2	3	0	0
2	5	high	exurban	0	0	3	0	0	0	0	4	5	0	0	0	0	0	1	0	2	0	0	0	12	3	0	0	1	1	0	0	0	1	0	1	0	0	0	0	1	0	0	0	0	0	2	3	0	0
3	5	high	exurban	0	0	4	0	3	0	0	2	0	0	0	0	0	0	1	0	5	0	0	0	9	6	0	0	1	1	0	0	1	0	0	1	0	0	0	0	1	0	0	0	0	0	2	3	0	0
3	5	high	exurban	0	0	2	0	0	1	0	0	4	0	0	0	0	0	5	0	0	0	3	0	7	8	0	0	0	1	0	1	0	1	0	0	0	1	0	0	1	0	0	0	0	0	2	3	0	0
3	5	high	exurban	0	0	1	0	0	4	0	2	0	0	0	0	0	0	0	0	0	5	0	3	7	8	0	0	1	1	0	1	0	0	0	0	1	0	1	0	0	0	0	0	0	0	2	3	0	0
1	5	high	exurban	2	0	0	0	0	0	4	0	3	0	0	0	1	5	0	0	0	0	0	0	9	6	1	0	0	0	0	0	0	1	1	0	0	0	0	1	0	0	0	0	0	1	2	3	0	4
1	5	high	exurban	0	0	0	5	4	0	0	1	0	2	0	0	0	0	0	0	0	0	3	0	10	5	0	0	1	0	1	0	1	0	0	0	0	1	0	0	0	0	0	1	0	0	2	3	0	0
2	5	high	exurban	5	0	2	0	1	0	0	0	0	4	0	0	0	0	3	0	0	0	0	0	8	7	1	0	0	1	0	0	1	0	0	0	0	0	0	0	1	0	0	1	0	0	2	3	0	1
3	5	high	exurban	3	1	1	0	0	0	0	0	0	0	5	0	0	0	1	0	0	0	0	0	5	6	1	1	0	1	0	0	0	0	0	0	0	0	0	0	1	0	0	0	1	0	2	3	0	3
3	5	high	exurban	0	5	0	1	0	0	0	4	0	0	3	0	0	2	0	0	0	0	0	0	10	5	0	1	1	0	1	0	0	0	0	0	0	0	0	1	0	0	0	0	1	0	2	3	0	0
3	5	high	exurban	0	5	4	0	1	0	0	0	0	0	2	0	0	3	0	0	0	0	0	0	10	5	0	1	0	1	0	0	1	0	0	0	0	0	0	1	0	0	0	0	1	0	2	3	0	0
3	5	high	exurban	0	0	5	0	0	0	1	0	3	2	0	0	0	0	0	0	4	0	0	0	9	6	0	0	0	1	0	0	0	1	1	1	0	0	0	0	0	0	0	1	0	0	2	3	0	0
3	5	high	exurban	0	0	5	0	1	0	0	4	0	3	0	0	2	0	0	0	0	0	0	0	10	5	0	0	1	1	0	0	1	0	0	0	0	0	0	0	0	0	0	1	0	1	2	3	0	0
3	5	high	exurban	0	0	0	0	4	1	0	2	0	0	0	0	0	0	5	0	0	0	0	3	7	8	0	0	1	0	0	1	1	0	0	0	0	0	1	0	1	0	0	0	0	0	2	3	0	0
1	5	high	exurban	0	0	0	0	5	0	0	2	4	1	0	0	0	0	0	0	0	0	3	0	11	4	0	0	1	0	0	0	1	1	0	0	0	1	0	0	0	0	0	1	0	0	2	3	0	0
3	5	high	exurban	2	0	4	0	0	0	0	1	0	5	0	0	0	0	0	0	3	0	0	0	7	8	1	0	1	1	0	0	0	0	0	1	0	0	0	0	0	0	0	1	0	0	2	3	0	4
1	5	high	exurban	0	0	4	0	0	0	0	0	3	0	0	0	0	0	5	0	2	1	0	0	7	8	0	0	0	1	0	0	0	1	0	1	1	0	0	0	1	0	0	0	0	0	3	2	0	0
1	5	high	exurban	0	2	5	0	0	0	0	0	0	0	0	0	0	3	4	0	0	0	0	1	7	8	0	1	0	1	0	0	0	0	0	0	0	0	1	1	1	0	0	0	0	0	3	2	0	0
2	5	high	exurban	3	0	5	0	0	0	0	0	0	0	0	0	0	0	2	0	1	0	0	4	8	7	1	0	0	1	0	0	0	0	0	1	0	0	1	0	1	0	0	0	0	0	3	2	0	3
1	5	high	exurban	0	0	0	1	5	0	0	0	0	2	0	0	0	3	0	0	0	0	0	4	6	9	0	0	0	0	1	0	1	0	0	0	0	0	1	1	0	0	0	1	0	0	3	2	0	0
1	5	high	exurban	0	0	2	0	5	0	0	0	0	0	4	0	0	0	1	0	3	0	0	0	7	8	0	0	0	1	0	0	1	0	0	1	0	0	0	0	1	0	0	0	1	0	3	2	0	0
2	5	high	exurban	0	0	5	0	0	0	0	0	2	0	1	0	0	4	3	0	0	0	0	0	7	8	0	0	0	1	0	0	0	1	0	0	0	0	0	1	1	0	0	0	1	0	3	2	0	0
3	5	high	exurban	0	0	4	0	0	2	0	0	0	5	0	0	0	0	3	0	0	0	1	0	6	9	0	0	0	1	0	1	0	0	0	0	0	1	0	0	1	0	0	1	0	0	3	2	0	0
2	5	high	exurban	0	0	2	0	0	0	0	5	0	3	4	0	0	0	0	0	1	0	0	0	7	8	0	0	1	1	0	0	0	0	0	1	0	0	0	0	0	0	0	1	1	0	3	2	0	0
2	5	high	exurban	0	0	0	1	3	0	0	0	0	5	0	0	2	0	0	0	0	4	0	0	4	11	0	0	0	0	1	0	1	0	0	0	1	0	0	0	0	0	0	1	0	1	3	2	0	0
1	5	high	exurban	0	0	1	0	5	0	0	0	0	0	2	0	0	0	0	0	3	0	4	0	6	9	0	0	0	1	0	0	1	0	0	1	0	1	0	0	0	0	0	0	1	0	3	2	0	0
2	5	high	exurban	0	0	2	0	3	0	0	0	0	1	0	0	0	4	0	0	0	0	5	0	5	10	0	0	0	1	0	0	1	0	0	0	0	1	0	1	0	0	0	1	0	0	3	2	0	0
1	5	high	exurban	0	0	0	0	3	0	0	0	0	0	0	0	0	4	5	0	2	1	0	0	3	12	0	0	0	0	0	0	1	0	0	1	1	0	0	1	1	0	0	0	0	0	4	1	0	0
2	5	high	exurban	0	0	0	0	0	0	0	0	4	0	0	0	0	5	3	0	0	0	1	2	4	11	0	0	0	0	0	0	0	1	0	0	0	1	1	1	1	0	0	0	0	0	4	1	0	0
3	5	high	exurban	0	0	0	0	4	0	0	0	0	0	0	0	0	5	2	0	0	0	3	1	4	11	0	0	0	0	0	0	1	0	0	0	0	1	1	1	1	0	0	0	0	0	4	1	0	0
1	5	high	exurban	0	1	0	0	0	0	0	0	0	4	2	0	0	3	0	0	5	0	0	0	1	14	0	1	0	0	0	0	0	0	0	1	0	0	0	1	0	0	0	1	1	0	4	1	0	0
2	5	high	exurban	0	0	3	0	0	0	0	0	0	1	0	0	0	4	0	2	5	0	0	0	3	12	0	0	0	1	0	0	0	0	0	1	0	0	0	1	0	1	0	1	0	0	4	1	0	0
3	5	high	exurban	0	0	0	0	4	0	0	0	0	2	1	0	0	0	0	0	3	0	5	0	4	11	0	0	0	0	0	0	1	0	0	1	0	1	0	0	0	0	0	1	1	0	4	1	0	0
1	5	high	exurban	0	0	0	0	0	0	0	0	0	0	4	0	3	5	0	0	2	0	0	1	0	15	0	0	0	0	0	0	0	0	0	1	0	0	1	1	0	0	0	0	1	1	5	0	0	0
2	5	high	exurban	0	0	0	0	0	0	0	0	0	0	1	0	5	4	3	0	0	0	0	2	0	15	0	0	0	0	0	0	0	0	0	0	0	0	1	1	1	0	0	0	1	1	5	0	0	0
2	5	high	exurban	0	0	0	0	0	0	0	0	0	5	4	0	2	3	0	0	1	0	0	0	0	15	0	0	0	0	0	0	0	0	0	1	0	0	0	1	0	0	0	1	1	1	5	0	0	0
1	6	medium	suburban	4	0	2	0	3	0	0	1	5	0	0	0	0	0	0	0	0	0	0	0	15	0	1	0	1	1	0	0	1	1	0	0	0	0	0	0	0	0	0	0	0	0	0	5	0	2
1	6	medium	suburban	0	0	0	0	5	3	0	1	0	0	0	0	0	0	2	0	4	0	0	0	9	6	0	0	1	0	0	1	1	0	0	1	0	0	0	0	1	0	0	0	0	0	2	3	0	0
1	6	medium	suburban	0	0	5	0	0	0	0	3	2	4	0	0	0	0	0	0	0	0	0	1	10	5	0	0	1	1	0	0	0	1	0	0	0	0	1	0	0	0	0	1	0	0	2	3	0	0
1	6	medium	suburban	0	0	4	0	0	0	3	0	0	0	0	0	0	5	1	0	2	0	0	0	7	8	0	0	0	1	0	0	0	0	1	1	0	0	0	1	1	0	0	0	0	0	3	2	0	0
2	7	medium	exurban	0	5	2	4	0	0	0	3	0	0	0	0	0	0	0	0	1	0	0	0	14	1	0	1	1	1	1	0	0	0	0	1	0	0	0	0	0	0	0	0	0	0	1	4	0	0
2	7	medium	exurban	4	3	5	0	0	0	0	1	0	2	0	0	0	0	0	0	0	0	0	0	13	2	1	1	1	1	0	0	0	0	0	0	0	0	0	0	0	0	0	1	0	0	1	4	0	2
2	7	medium	exurban	0	0	2	0	5	0	0	1	4	3	0	0	0	0	0	0	0	0	0	0	12	3	0	0	1	1	0	0	1	1	0	0	0	0	0	0	0	0	0	1	0	0	1	4	0	0
2	7	medium	exurban	0	0	5	1	4	0	0	0	0	0	0	0	0	0	0	0	3	0	2	0	10	5	0	0	0	1	1	0	1	0	0	1	0	1	0	0	0	0	0	0	0	0	2	3	0	0
2	7	medium	exurban	4	2	0	0	0	0	0	0	5	0	0	0	0	1	3	0	0	0	0	0	11	4	1	1	0	0	0	0	0	1	0	0	0	0	0	1	1	0	0	0	0	0	2	3	0	2
2	7	medium	exurban	0	0	4	0	5	0	0	3	0	2	0	0	0	0	0	0	1	0	0	0	12	3	0	0	1	1	0	0	1	0	0	1	0	0	0	0	0	0	0	1	0	0	2	3	0	0
2	7	medium	exurban	0	0	0	2	1	0	0	5	0	0	4	0	0	3	0	0	0	0	0	0	8	7	0	0	1	0	1	0	1	0	0	0	0	0	0	1	0	0	0	0	1	0	2	3	0	0
2	7	medium	exurban	0	0	0	0	5	0	0	4	0	3	2	0	0	0	0	0	1	0	0	0	9	6	0	0	1	0	0	0	1	0	0	1	0	0	0	0	0	0	0	1	1	0	3	2	0	0
2	7	medium	exurban	0	0	1	0	0	0	0	0	0	4	5	0	2	3	0	0	0	0	0	0	1	14	0	0	0	1	0	0	0	0	0	0	0	0	0	1	0	0	0	1	1	1	4	1	0	0
1	8	medium	suburban	0	0	1	2	5	0	0	3	0	0	0	0	0	0	0	0	0	0	4	0	11	4	0	0	1	1	1	0	1	0	0	0	0	1	0	0	0	0	0	0	0	0	1	4	0	0
1	8	medium	suburban	0	0	5	0	2	0	0	0	1	0	0	0	0	0	3	0	0	0	4	0	8	7	0	0	0	1	0	0	1	1	0	0	0	1	0	0	1	0	0	0	0	0	2	3	0	0
1	8	medium	suburban	0	0	3	4	0	0	0	0	2	0	0	0	0	0	0	0	5	1	0	0	9	6	0	0	0	1	1	0	0	1	0	1	1	0	0	0	0	0	0	0	0	0	2	3	0	0
1	8	medium	suburban	0	0	3	4	1	0	0	0	0	0	5	0	0	0	0	0	0	0	2	0	8	7	0	0	0	1	1	0	1	0	0	0	0	1	0	0	0	0	0	0	1	0	2	3	0	0
1	8	medium	suburban	0	0	1	0	5	0	3	0	0	2	0	0	0	0	0	0	4	0	0	0	9	6	0	0	0	1	0	0	1	0	1	1	0	0	0	0	0	0	0	1	0	0	2	3	0	0
1	8	medium	suburban	0	0	1	2	5	0	0	0	0	3	0	0	0	0	0	0	0	0	4	0	8	7	0	0	0	1	1	0	1	0	0	0	0	1	0	0	0	0	0	1	0	0	2	3	0	0
1	8	medium	suburban	0	0	0	3	4	1	0	0	0	2	0	0	0	0	0	0	5	0	0	0	8	7	0	0	0	0	1	1	1	0	0	1	0	0	0	0	0	0	0	1	0	0	2	3	0	0
1	8	medium	suburban	0	0	0	0	4	0	0	0	3	1	0	0	0	0	0	0	0	5	2	0	7	8	0	0	0	0	0	0	1	1	0	0	1	1	0	0	0	0	0	1	0	0	3	2	0	0
1	8	medium	suburban	0	0	1	0	3	0	0	0	0	4	0	0	0	0	2	0	5	0	0	0	4	11	0	0	0	1	0	0	1	0	0	1	0	0	0	0	1	0	0	1	0	0	3	2	0	0
1	8	medium	suburban	0	0	0	1	5	0	0	0	0	2	3	0	0	0	0	0	0	4	0	0	6	9	0	0	0	0	1	0	1	0	0	0	1	0	0	0	0	0	0	1	1	0	3	2	0	0
1	8	medium	suburban	4	0	0	0	0	0	0	0	0	3	0	0	0	5	0	0	2	0	0	1	4	11	1	0	0	0	0	0	0	0	0	1	0	0	1	1	0	0	0	1	0	0	4	1	0	2
3	9	medium	rural	2	0	0	0	4	0	0	0	0	1	0	0	0	3	0	0	0	5	0	0	6	9	1	0	0	0	0	0	1	0	0	0	1	0	0	1	0	0	0	1	0	0	3	2	0	4
3	9	medium	rural	2	0	0	0	0	0	4	0	0	1	3	0	0	0	0	0	0	5	0	0	6	9	1	0	0	0	0	0	0	0	1	0	1	0	0	0	0	0	0	1	1	0	3	2	0	4
2	9	medium	rural	0	2	3	0	1	4	0	0	5	0	0	0	0	0	0	0	0	0	0	0	15	0	0	1	0	1	0	1	1	1	0	0	0	0	0	0	0	0	0	0	0	0	0	5	0	0
2	9	medium	rural	0	0	0	4	0	3	5	1	0	0	0	0	0	0	0	0	0	0	2	0	13	2	0	0	1	0	1	1	0	0	1	0	0	1	0	0	0	0	0	0	0	0	1	4	0	0
3	9	medium	rural	0	5	0	0	0	3	4	0	2	1	0	0	0	0	0	0	0	0	0	0	14	1	0	1	0	0	0	1	0	1	1	0	0	0	0	0	0	0	0	1	0	0	1	4	0	0
3	9	medium	rural	0	0	4	0	5	1	0	2	0	0	0	0	0	0	0	0	0	0	3	0	12	3	0	0	1	1	0	1	1	0	0	0	0	1	0	0	0	0	0	0	0	0	1	4	0	0
2	9	medium	rural	0	0	2	5	0	0	0	0	4	0	0	0	0	0	1	0	0	0	0	3	11	4	0	0	0	1	1	0	0	1	0	0	0	0	1	0	1	0	0	0	0	0	2	3	0	0
2	9	medium	rural	0	0	0	1	5	0	0	2	0	3	0	0	0	0	0	0	0	4	0	0	8	7	0	0	1	0	1	0	1	0	0	0	1	0	0	0	0	0	0	1	0	0	2	3	0	0
3	9	medium	rural	0	0	2	0	0	3	0	0	5	1	0	0	0	0	0	0	0	0	0	4	10	5	0	0	0	1	0	1	0	1	0	0	0	0	1	0	0	0	0	1	0	0	2	3	0	0
2	9	medium	rural	2	3	0	0	0	0	0	5	0	1	4	0	0	0	0	0	0	0	0	0	10	5	1	1	1	0	0	0	0	0	0	0	0	0	0	0	0	0	0	1	1	0	2	3	0	4
2	9	medium	rural	0	0	0	0	5	2	0	0	4	0	0	0	0	0	0	0	3	0	1	0	11	4	0	0	0	0	0	1	1	1	0	1	0	1	0	0	0	0	0	0	0	0	2	3	0	0
3	9	medium	rural	1	0	3	0	0	0	0	0	5	0	0	0	0	2	0	0	0	0	4	0	9	6	1	0	0	1	0	0	0	1	0	0	0	1	0	1	0	0	0	0	0	0	2	3	0	5
2	9	medium	rural	0	0	0	0	0	1	5	0	0	0	0	0	0	0	0	0	3	2	0	4	6	9	0	0	0	0	0	1	0	0	1	1	1	0	1	0	0	0	0	0	0	0	3	2	0	0
2	9	medium	rural	0	0	0	4	5	0	0	0	0	0	0	0	0	1	0	0	2	0	3	0	9	6	0	0	0	0	1	0	1	0	0	1	0	1	0	1	0	0	0	0	0	0	3	2	0	0
3	9	medium	rural	1	0	0	0	0	0	0	0	3	0	0	0	0	5	4	0	0	0	0	2	4	11	1	0	0	0	0	0	0	1	0	0	0	0	1	1	1	0	0	0	0	0	3	2	0	5
3	9	medium	rural	0	0	2	0	3	0	0	0	0	0	0	0	0	5	0	0	0	0	4	1	5	10	0	0	0	1	0	0	1	0	0	0	0	1	1	1	0	0	0	0	0	0	3	2	0	0
2	9	medium	rural	0	4	0	0	0	0	0	0	5	0	0	1	2	3	0	0	0	0	0	0	9	6	0	1	0	0	0	0	0	1	0	0	0	0	0	1	0	0	1	0	0	1	3	2	0	0
3	9	medium	rural	0	0	4	0	3	0	0	0	0	1	0	0	0	5	0	0	0	0	2	0	7	8	0	0	0	1	0	0	1	0	0	0	0	1	0	1	0	0	0	1	0	0	3	2	0	0
3	9	medium	rural	0	0	0	0	0	3	0	0	5	0	0	4	1	0	0	0	0	0	0	2	8	7	0	0	0	0	0	1	0	1	0	0	0	0	1	0	0	0	1	0	0	1	3	2	0	0
3	9	medium	rural	0	5	0	0	0	0	0	0	2	4	0	0	3	0	0	0	0	0	0	1	7	8	0	1	0	0	0	0	0	1	0	0	0	0	1	0	0	0	0	1	0	1	3	2	0	0
2	9	medium	rural	0	0	3	0	0	0	0	0	2	0	0	0	0	5	4	0	0	0	0	1	5	10	0	0	0	1	0	0	0	1	0	0	0	0	1	1	1	0	0	0	0	0	3	2	0	0
2	9	medium	rural	0	0	0	0	5	0	0	3	0	0	4	0	0	0	0	0	2	0	1	0	8	7	0	0	1	0	0	0	1	0	0	1	0	1	0	0	0	0	0	0	1	0	3	2	0	0
2	9	medium	rural	0	0	0	0	4	0	0	1	0	5	3	0	0	0	0	0	2	0	0	0	5	10	0	0	1	0	0	0	1	0	0	1	0	0	0	0	0	0	0	1	1	0	3	2	0	0
2	9	medium	rural	0	2	0	0	0	0	0	0	0	0	0	0	0	5	0	0	4	0	1	3	2	13	0	1	0	0	0	0	0	0	0	1	0	1	1	1	0	0	0	0	0	0	4	1	0	0
2	9	medium	rural	0	0	0	0	0	0	0	0	3	0	0	0	0	5	4	0	2	0	0	1	3	12	0	0	0	0	0	0	0	1	0	1	0	0	1	1	1	0	0	0	0	0	4	1	0	0
2	9	medium	rural	0	2	0	0	0	0	0	0	0	0	0	5	0	0	0	4	0	3	0	1	2	13	0	1	0	0	0	0	0	0	0	0	1	0	1	0	0	1	1	0	0	0	4	1	0	0
2	9	medium	rural	0	0	0	0	3	0	0	0	0	1	0	0	0	4	0	0	0	0	5	2	3	12	0	0	0	0	0	0	1	0	0	0	0	1	1	1	0	0	0	1	0	0	4	1	0	0
3	9	medium	rural	0	0	0	0	0	0	0	0	3	0	1	0	0	5	4	0	0	0	0	2	3	12	0	0	0	0	0	0	0	1	0	0	0	0	1	1	1	0	0	0	1	0	4	1	0	0
2	9	medium	rural	0	0	0	0	3	0	0	0	0	0	1	0	2	0	0	0	0	4	5	0	3	12	0	0	0	0	0	0	1	0	0	0	1	1	0	0	0	0	0	0	1	1	4	1	0	0
2	9	medium	rural	0	0	0	0	1	0	0	0	0	0	3	0	2	4	0	0	0	0	5	0	1	14	0	0	0	0	0	0	1	0	0	0	0	1	0	1	0	0	0	0	1	1	4	1	0	0
2	9	medium	rural	0	0	0	0	0	0	0	0	0	1	0	0	0	5	4	0	3	0	0	2	0	15	0	0	0	0	0	0	0	0	0	1	0	0	1	1	1	0	0	1	0	0	5	0	0	0
2	9	medium	rural	0	0	0	0	0	0	0	0	0	2	0	0	0	5	4	0	1	0	3	0	0	15	0	0	0	0	0	0	0	0	0	1	0	1	0	1	1	0	0	1	0	0	5	0	0	0
3	10	medium	suburban	0	1	3	0	5	0	2	4	0	0	0	0	0	0	0	0	0	0	0	0	15	0	0	1	1	1	0	0	1	0	1	0	0	0	0	0	0	0	0	0	0	0	0	5	0	0
3	10	medium	suburban	5	3	2	0	0	0	1	0	4	0	0	0	0	0	0	0	0	0	0	0	15	0	1	1	0	1	0	0	0	1	1	0	0	0	0	0	0	0	0	0	0	0	0	5	0	1
3	10	medium	suburban	0	1	4	3	0	0	2	5	0	0	0	0	0	0	0	0	0	0	0	0	15	0	0	1	1	1	1	0	0	0	1	0	0	0	0	0	0	0	0	0	0	0	0	5	0	0
3	10	medium	suburban	5	2	4	0	1	0	0	0	0	0	0	0	0	0	3	0	0	0	0	0	12	3	1	1	0	1	0	0	1	0	0	0	0	0	0	0	1	0	0	0	0	0	1	4	0	1
3	10	medium	suburban	1	0	5	0	0	3	2	0	0	0	0	0	0	0	0	0	0	4	0	0	11	4	1	0	0	1	0	1	0	0	1	0	1	0	0	0	0	0	0	0	0	0	1	4	0	5
3	10	medium	suburban	5	4	0	1	0	0	0	2	0	3	0	0	0	0	0	0	0	0	0	0	12	3	1	1	1	0	1	0	0	0	0	0	0	0	0	0	0	0	0	1	0	0	1	4	0	1
3	10	medium	suburban	0	0	4	0	5	1	2	0	0	3	0	0	0	0	0	0	0	0	0	0	12	3	0	0	0	1	0	1	1	0	1	0	0	0	0	0	0	0	0	1	0	0	1	4	0	0
3	10	medium	suburban	1	0	0	2	5	0	0	0	0	0	0	0	0	0	0	0	0	4	3	0	8	7	1	0	0	0	1	0	1	0	0	0	1	1	0	0	0	0	0	0	0	0	2	3	0	5
3	10	medium	suburban	0	0	5	0	1	0	0	3	0	0	0	0	0	0	0	0	2	0	4	0	9	6	0	0	1	1	0	0	1	0	0	1	0	1	0	0	0	0	0	0	0	0	2	3	0	0
3	10	medium	suburban	0	4	0	3	2	0	0	0	0	0	5	0	0	0	0	0	0	1	0	0	9	6	0	1	0	0	1	0	1	0	0	0	1	0	0	0	0	0	0	0	1	0	2	3	0	0
3	10	medium	suburban	2	0	0	0	5	0	0	0	4	3	0	0	0	0	0	0	0	0	1	0	11	4	1	0	0	0	0	0	1	1	0	0	0	1	0	0	0	0	0	1	0	0	2	3	0	4
3	10	medium	suburban	0	0	0	0	2	0	4	5	0	0	0	0	1	0	0	0	0	0	3	0	11	4	0	0	1	0	0	0	1	0	1	0	0	1	0	0	0	0	0	0	0	1	2	3	0	0
3	10	medium	suburban	0	0	0	0	1	0	2	0	0	0	0	0	0	0	0	0	3	0	4	5	3	12	0	0	0	0	0	0	1	0	1	1	0	1	1	0	0	0	0	0	0	0	3	2	0	0
3	10	medium	suburban	0	0	3	0	0	1	0	0	0	0	0	0	0	0	2	0	5	0	0	4	4	11	0	0	0	1	0	1	0	0	0	1	0	0	1	0	1	0	0	0	0	0	3	2	0	0
3	10	medium	suburban	3	0	0	0	1	0	0	0	0	0	0	0	2	4	0	0	5	0	0	0	4	11	1	0	0	0	0	0	1	0	0	1	0	0	0	1	0	0	0	0	0	1	3	2	0	3
3	10	medium	suburban	2	0	0	0	0	0	4	0	0	1	5	0	0	3	0	0	0	0	0	0	6	9	1	0	0	0	0	0	0	0	1	0	0	0	0	1	0	0	0	1	1	0	3	2	0	4
3	10	medium	suburban	0	0	0	0	0	0	0	3	0	5	4	0	0	2	0	0	0	0	0	1	3	12	0	0	1	0	0	0	0	0	0	0	0	0	1	1	0	0	0	1	1	0	4	1	0	0
1	11	low	suburban	2	0	0	0	3	5	1	4	0	0	0	0	0	0	0	0	0	0	0	0	15	0	1	0	1	0	0	1	1	0	1	0	0	0	0	0	0	0	0	0	0	0	0	5	0	4
2	11	low	suburban	4	3	5	1	0	0	2	0	0	0	0	0	0	0	0	0	0	0	0	0	15	0	1	1	0	1	1	0	0	0	1	0	0	0	0	0	0	0	0	0	0	0	0	5	0	2
2	11	low	suburban	1	2	5	0	0	4	3	0	0	0	0	0	0	0	0	0	0	0	0	0	15	0	1	1	0	1	0	1	0	0	1	0	0	0	0	0	0	0	0	0	0	0	0	5	0	5
1	11	low	suburban	0	2	3	0	4	0	0	0	5	0	0	0	0	0	0	0	0	0	1	0	14	1	0	1	0	1	0	0	1	1	0	0	0	1	0	0	0	0	0	0	0	0	1	4	0	0
1	11	low	suburban	0	0	3	2	0	5	1	0	0	0	0	0	0	0	0	0	0	0	4	0	11	4	0	0	0	1	1	1	0	0	1	0	0	1	0	0	0	0	0	0	0	0	1	4	0	0
1	11	low	suburban	0	4	2	0	5	1	0	0	0	0	0	0	0	0	3	0	0	0	0	0	12	3	0	1	0	1	0	1	1	0	0	0	0	0	0	0	1	0	0	0	0	0	1	4	0	0
2	11	low	suburban	0	0	5	0	0	0	3	1	4	0	0	0	0	0	0	0	0	0	0	2	13	2	0	0	1	1	0	0	0	1	1	0	0	0	1	0	0	0	0	0	0	0	1	4	0	0
2	11	low	suburban	4	3	5	0	0	0	1	0	0	0	0	0	0	2	0	0	0	0	0	0	13	2	1	1	0	1	0	0	0	0	1	0	0	0	0	1	0	0	0	0	0	0	1	4	0	2
1	11	low	suburban	0	1	3	0	0	0	0	5	0	0	0	2	0	0	0	0	0	0	4	0	9	6	0	1	1	1	0	0	0	0	0	0	0	1	0	0	0	0	1	0	0	0	2	3	0	0
1	11	low	suburban	5	0	3	0	4	0	0	0	0	0	0	0	0	0	0	0	1	0	2	0	12	3	1	0	0	1	0	0	1	0	0	1	0	1	0	0	0	0	0	0	0	0	2	3	0	1
2	11	low	suburban	0	0	2	0	5	0	4	0	0	0	0	0	0	0	1	0	3	0	0	0	11	4	0	0	0	1	0	0	1	0	1	1	0	0	0	0	1	0	0	0	0	0	2	3	0	0
1	11	low	suburban	0	0	5	0	1	0	0	0	3	2	0	0	0	0	0	0	0	0	0	4	9	6	0	0	0	1	0	0	1	1	0	0	0	0	1	0	0	0	0	1	0	0	2	3	0	0
2	11	low	suburban	0	0	5	0	0	2	3	0	0	0	1	0	0	0	0	0	4	0	0	0	10	5	0	0	0	1	0	1	0	0	1	1	0	0	0	0	0	0	0	0	1	0	2	3	0	0
2	11	low	suburban	3	4	0	0	0	0	5	0	0	0	0	0	0	1	2	0	0	0	0	0	12	3	1	1	0	0	0	0	0	0	1	0	0	0	0	1	1	0	0	0	0	0	2	3	0	3
2	11	low	suburban	5	0	3	0	0	0	0	0	0	0	0	2	0	4	0	0	0	0	1	0	8	7	1	0	0	1	0	0	0	0	0	0	0	1	0	1	0	0	1	0	0	0	3	2	0	1
2	11	low	suburban	0	0	3	0	0	0	0	0	5	0	0	0	0	1	2	0	4	0	0	0	8	7	0	0	0	1	0	0	0	1	0	1	0	0	0	1	1	0	0	0	0	0	3	2	0	0
1	11	low	suburban	0	0	2	0	0	0	0	0	4	0	0	0	0	5	0	1	0	0	0	3	6	9	0	0	0	1	0	0	0	1	0	0	0	0	1	1	0	1	0	0	0	0	3	2	0	0
2	11	low	suburban	0	0	0	0	0	0	2	0	5	0	1	0	0	3	0	0	0	0	0	4	7	8	0	0	0	0	0	0	0	1	1	0	0	0	1	1	0	0	0	0	1	0	3	2	0	0
1	11	low	suburban	0	0	0	0	0	5	4	0	0	2	0	0	0	3	0	1	0	0	0	0	9	6	0	0	0	0	0	1	0	0	1	0	0	0	0	1	0	1	0	1	0	0	3	2	0	0
2	11	low	suburban	0	0	0	0	0	0	5	0	0	0	2	0	0	4	0	0	3	1	0	0	5	10	0	0	0	0	0	0	0	0	1	1	1	0	0	1	0	0	0	0	1	0	4	1	0	0
1	11	low	suburban	0	0	0	0	0	0	0	4	0	0	0	3	1	0	0	2	0	0	0	5	4	11	0	0	1	0	0	0	0	0	0	0	0	0	1	0	0	1	1	0	0	1	4	1	0	0
1	13	high	exurban	0	0	3	2	5	0	0	0	1	0	0	0	0	0	0	0	0	0	4	0	11	4	0	0	0	1	1	0	1	1	0	0	0	1	0	0	0	0	0	0	0	0	1	4	0	0
1	13	high	exurban	0	0	2	0	0	5	1	0	0	0	0	0	0	0	3	0	4	0	0	0	8	7	0	0	0	1	0	1	0	0	1	1	0	0	0	0	1	0	0	0	0	0	2	3	0	0
1	13	high	exurban	0	0	0	0	4	0	0	5	3	2	0	0	0	0	0	0	0	0	1	0	12	3	0	0	1	0	0	0	1	1	0	0	0	1	0	0	0	0	0	1	0	0	2	3	0	0
1	13	high	exurban	0	0	0	0	5	0	3	0	0	0	0	0	0	4	1	0	0	0	0	2	8	7	0	0	0	0	0	0	1	0	1	0	0	0	1	1	1	0	0	0	0	0	3	2	0	0
1	14	medium	exurban	1	0	3	4	0	0	0	2	5	0	0	0	0	0	0	0	0	0	0	0	15	0	1	0	1	1	1	0	0	1	0	0	0	0	0	0	0	0	0	0	0	0	0	5	0	5
1	14	medium	exurban	4	1	3	5	0	0	2	0	0	0	0	0	0	0	0	0	0	0	0	0	15	0	1	1	0	1	1	0	0	0	1	0	0	0	0	0	0	0	0	0	0	0	0	5	0	2
1	14	medium	exurban	0	2	3	0	0	0	5	1	4	0	0	0	0	0	0	0	0	0	0	0	15	0	0	1	1	1	0	0	0	1	1	0	0	0	0	0	0	0	0	0	0	0	0	5	0	0
2	14	medium	exurban	2	3	5	4	0	0	0	1	0	0	0	0	0	0	0	0	0	0	0	0	15	0	1	1	1	1	1	0	0	0	0	0	0	0	0	0	0	0	0	0	0	0	0	5	0	4
2	14	medium	exurban	0	0	2	5	4	0	0	1	3	0	0	0	0	0	0	0	0	0	0	0	15	0	0	0	1	1	1	0	1	1	0	0	0	0	0	0	0	0	0	0	0	0	0	5	0	0
2	14	medium	exurban	0	0	5	0	0	4	0	1	2	0	0	0	0	0	0	0	0	0	0	3	12	3	0	0	1	1	0	1	0	1	0	0	0	0	1	0	0	0	0	0	0	0	1	4	0	0
1	14	medium	exurban	3	5	4	0	0	0	2	0	0	0	0	0	0	0	1	0	0	0	0	0	14	1	1	1	0	1	0	0	0	0	1	0	0	0	0	0	1	0	0	0	0	0	1	4	0	3
1	14	medium	exurban	4	0	0	3	0	5	1	0	0	0	0	0	0	2	0	0	0	0	0	0	13	2	1	0	0	0	1	1	0	0	1	0	0	0	0	1	0	0	0	0	0	0	1	4	0	2
1	14	medium	exurban	3	0	4	5	0	0	0	0	1	0	0	0	0	0	2	0	0	0	0	0	13	2	1	0	0	1	1	0	0	1	0	0	0	0	0	0	1	0	0	0	0	0	1	4	0	3
1	14	medium	exurban	3	0	4	0	1	0	0	0	5	0	0	0	0	0	0	0	0	0	0	2	13	2	1	0	0	1	0	0	1	1	0	0	0	0	1	0	0	0	0	0	0	0	1	4	0	3
2	14	medium	exurban	3	2	5	0	0	0	0	0	4	0	0	0	0	0	1	0	0	0	0	0	14	1	1	1	0	1	0	0	0	1	0	0	0	0	0	0	1	0	0	0	0	0	1	4	0	3
1	14	medium	exurban	4	0	3	0	0	2	5	0	0	0	0	0	0	0	0	0	0	0	1	0	14	1	1	0	0	1	0	1	0	0	1	0	0	1	0	0	0	0	0	0	0	0	1	4	0	2
1	14	medium	exurban	4	0	0	1	0	0	0	3	5	0	0	0	0	0	0	0	0	0	2	0	13	2	1	0	1	0	1	0	0	1	0	0	0	1	0	0	0	0	0	0	0	0	1	4	0	2
1	14	medium	exurban	2	0	4	1	0	0	0	0	5	0	0	0	0	0	0	0	0	0	3	0	12	3	1	0	0	1	1	0	0	1	0	0	0	1	0	0	0	0	0	0	0	0	1	4	0	4
1	14	medium	exurban	0	0	1	2	5	0	3	0	0	0	0	0	0	0	0	0	0	0	0	4	11	4	0	0	0	1	1	0	1	0	1	0	0	0	1	0	0	0	0	0	0	0	1	4	0	0
1	14	medium	exurban	0	3	1	0	0	0	0	2	5	0	0	0	0	0	0	0	0	0	0	4	11	4	0	1	1	1	0	0	0	1	0	0	0	0	1	0	0	0	0	0	0	0	1	4	0	0
2	14	medium	exurban	0	4	5	0	0	0	2	0	3	0	0	0	0	0	0	0	0	0	0	1	14	1	0	1	0	1	0	0	0	1	1	0	0	0	1	0	0	0	0	0	0	0	1	4	0	0
2	14	medium	exurban	0	1	5	0	0	4	0	2	0	0	0	0	0	0	0	0	0	0	3	0	12	3	0	1	1	1	0	1	0	0	0	0	0	1	0	0	0	0	0	0	0	0	1	4	0	0
1	14	medium	exurban	0	5	4	2	0	0	3	0	0	0	0	0	0	0	0	1	0	0	0	0	14	1	0	1	0	1	1	0	0	0	1	0	0	0	0	0	0	1	0	0	0	0	1	4	0	0
1	14	medium	exurban	0	0	5	0	4	0	0	1	2	3	0	0	0	0	0	0	0	0	0	0	12	3	0	0	1	1	0	0	1	1	0	0	0	0	0	0	0	0	0	1	0	0	1	4	0	0
1	14	medium	exurban	3	4	5	0	2	0	0	0	0	0	0	0	1	0	0	0	0	0	0	0	14	1	1	1	0	1	0	0	1	0	0	0	0	0	0	0	0	0	0	0	0	1	1	4	0	3
2	14	medium	exurban	0	0	0	4	3	0	0	2	1	5	0	0	0	0	0	0	0	0	0	0	10	5	0	0	1	0	1	0	1	1	0	0	0	0	0	0	0	0	0	1	0	0	1	4	0	0
2	14	medium	exurban	0	2	4	0	1	0	0	0	5	3	0	0	0	0	0	0	0	0	0	0	12	3	0	1	0	1	0	0	1	1	0	0	0	0	0	0	0	0	0	1	0	0	1	4	0	0
2	14	medium	exurban	2	0	4	1	0	0	0	5	0	3	0	0	0	0	0	0	0	0	0	0	12	3	1	0	1	1	1	0	0	0	0	0	0	0	0	0	0	0	0	1	0	0	1	4	0	4
1	14	medium	exurban	4	0	2	0	0	3	0	0	0	0	0	0	0	5	0	0	0	0	0	1	9	6	1	0	0	1	0	1	0	0	0	0	0	0	1	1	0	0	0	0	0	0	2	3	0	2
1	14	medium	exurban	0	2	0	1	0	3	0	0	0	0	0	0	0	0	4	0	5	0	0	0	6	9	0	1	0	0	1	1	0	0	0	1	0	0	0	0	1	0	0	0	0	0	2	3	0	0
1	14	medium	exurban	0	0	0	0	0	0	3	4	5	0	0	0	0	0	0	0	1	0	2	0	12	3	0	0	1	0	0	0	0	1	1	1	0	1	0	0	0	0	0	0	0	0	2	3	0	0
1	14	medium	exurban	3	0	1	0	0	2	0	0	0	0	0	0	0	0	4	0	5	0	0	0	6	9	1	0	0	1	0	1	0	0	0	1	0	0	0	0	1	0	0	0	0	0	2	3	0	3
1	14	medium	exurban	0	0	0	0	4	0	0	5	2	0	0	0	0	0	1	0	0	0	3	0	11	4	0	0	1	0	0	0	1	1	0	0	0	1	0	0	1	0	0	0	0	0	2	3	0	0
2	14	medium	exurban	0	0	4	0	0	5	0	0	3	0	0	0	0	1	0	0	0	0	0	2	12	3	0	0	0	1	0	1	0	1	0	0	0	0	1	1	0	0	0	0	0	0	2	3	0	0
1	14	medium	exurban	0	2	5	0	0	0	4	0	0	0	0	0	0	0	3	0	1	0	0	0	11	4	0	1	0	1	0	0	0	0	1	1	0	0	0	0	1	0	0	0	0	0	2	3	0	0
1	14	medium	exurban	0	0	3	0	4	0	0	1	0	0	0	0	0	2	0	0	5	0	0	0	8	7	0	0	1	1	0	0	1	0	0	1	0	0	0	1	0	0	0	0	0	0	2	3	0	0
2	14	medium	exurban	3	2	5	0	0	0	0	0	0	0	0	0	0	0	4	0	1	0	0	0	10	5	1	1	0	1	0	0	0	0	0	1	0	0	0	0	1	0	0	0	0	0	2	3	0	3
2	14	medium	exurban	0	0	4	2	0	0	0	0	1	0	0	3	0	0	0	0	0	5	0	0	7	8	0	0	0	1	1	0	0	1	0	0	1	0	0	0	0	0	1	0	0	0	2	3	0	0
2	14	medium	exurban	0	0	5	0	2	0	0	0	4	0	3	0	0	0	0	0	0	0	0	1	11	4	0	0	0	1	0	0	1	1	0	0	0	0	1	0	0	0	0	0	1	0	2	3	0	0
1	14	medium	exurban	0	0	4	0	0	0	2	0	3	0	0	0	0	5	0	1	0	0	0	0	9	6	0	0	0	1	0	0	0	1	1	0	0	0	0	1	0	1	0	0	0	0	2	3	0	0
2	14	medium	exurban	3	0	4	0	2	0	0	0	0	1	0	0	0	5	0	0	0	0	0	0	9	6	1	0	0	1	0	0	1	0	0	0	0	0	0	1	0	0	0	1	0	0	2	3	0	3
2	14	medium	exurban	0	0	2	0	1	0	0	5	0	4	3	0	0	0	0	0	0	0	0	0	8	7	0	0	1	1	0	0	1	0	0	0	0	0	0	0	0	0	0	1	1	0	2	3	0	0
1	14	medium	exurban	0	0	0	0	0	1	0	0	3	0	0	0	0	4	5	0	0	0	0	2	4	11	0	0	0	0	0	1	0	1	0	0	0	0	1	1	1	0	0	0	0	0	3	2	0	0
1	14	medium	exurban	0	0	0	2	5	0	0	0	0	0	0	0	0	4	3	0	1	0	0	0	7	8	0	0	0	0	1	0	1	0	0	1	0	0	0	1	1	0	0	0	0	0	3	2	0	0
1	14	medium	exurban	0	0	0	0	5	0	3	0	0	0	0	1	0	0	2	0	4	0	0	0	8	7	0	0	0	0	0	0	1	0	1	1	0	0	0	0	1	0	1	0	0	0	3	2	0	0
1	14	medium	exurban	1	0	0	0	5	0	0	0	0	0	2	0	0	0	0	0	4	0	3	0	6	9	1	0	0	0	0	0	1	0	0	1	0	1	0	0	0	0	0	0	1	0	3	2	0	5
1	14	medium	exurban	0	0	0	0	0	0	1	0	3	0	4	0	0	5	0	0	2	0	0	0	4	11	0	0	0	0	0	0	0	1	1	1	0	0	0	1	0	0	0	0	1	0	3	2	0	0
2	14	medium	exurban	0	0	5	0	0	0	0	1	0	0	2	0	0	3	4	0	0	0	0	0	6	9	0	0	1	1	0	0	0	0	0	0	0	0	0	1	1	0	0	0	1	0	3	2	0	0
1	14	medium	exurban	0	0	0	0	3	0	1	0	0	4	2	0	0	0	0	0	0	0	5	0	4	11	0	0	0	0	0	0	1	0	1	0	0	1	0	0	0	0	0	1	1	0	3	2	0	0
1	14	medium	exurban	0	0	1	0	0	0	0	0	2	0	0	0	0	5	4	0	0	0	0	3	3	12	0	0	0	1	0	0	0	1	0	0	0	0	1	1	1	0	0	0	0	0	3	2	0	0
1	14	medium	exurban	0	0	0	0	0	0	0	2	0	0	0	0	1	5	3	0	0	0	0	4	2	13	0	0	1	0	0	0	0	0	0	0	0	0	1	1	1	0	0	0	0	1	4	1	0	0
2	14	medium	exurban	0	0	2	0	0	0	0	0	0	5	0	0	0	1	0	0	3	0	0	4	2	13	0	0	0	1	0	0	0	0	0	1	0	0	1	1	0	0	0	1	0	0	4	1	0	0
1	14	medium	exurban	0	0	4	0	0	0	0	0	0	2	0	0	0	3	5	1	0	0	0	0	4	11	0	0	0	1	0	0	0	0	0	0	0	0	0	1	1	1	0	1	0	0	4	1	0	0
1	14	medium	exurban	0	0	0	0	0	0	0	0	0	0	0	0	1	5	4	0	0	0	2	3	0	15	0	0	0	0	0	0	0	0	0	0	0	1	1	1	1	0	0	0	0	1	5	0	0	0
2	15	high	suburban	0	0	0	3	5	1	0	0	4	0	2	0	0	0	0	0	0	0	0	0	13	2	0	0	0	0	1	1	1	1	0	0	0	0	0	0	0	0	0	0	1	0	1	4	0	0
2	15	high	suburban	0	2	0	0	4	0	0	5	0	3	0	0	0	0	0	0	0	0	1	0	11	4	0	1	1	0	0	0	1	0	0	0	0	1	0	0	0	0	0	1	0	0	2	3	0	0
2	15	high	suburban	0	4	5	0	0	0	0	3	0	2	0	0	0	0	0	0	1	0	0	0	12	3	0	1	1	1	0	0	0	0	0	1	0	0	0	0	0	0	0	1	0	0	2	3	0	0
2	15	high	suburban	0	0	0	0	0	0	0	0	0	0	1	0	0	5	3	0	2	0	0	4	0	15	0	0	0	0	0	0	0	0	0	1	0	0	1	1	1	0	0	0	1	0	5	0	0	0
1	15	high	suburban	4	3	5	1	0	0	0	0	2	0	0	0	0	0	0	0	0	0	0	0	15	0	1	1	0	1	1	0	0	1	0	0	0	0	0	0	0	0	0	0	0	0	0	5	0	2
1	15	high	suburban	0	0	1	5	2	0	0	4	0	0	3	0	0	0	0	0	0	0	0	0	12	3	0	0	1	1	1	0	1	0	0	0	0	0	0	0	0	0	0	0	1	0	1	4	0	0
1	15	high	suburban	0	0	0	5	0	0	3	4	0	0	0	0	0	0	0	0	0	1	0	2	12	3	0	0	1	0	1	0	0	0	1	0	1	0	1	0	0	0	0	0	0	0	2	3	0	0
1	15	high	suburban	0	0	0	0	5	0	0	0	0	1	2	0	0	0	3	0	4	0	0	0	5	10	0	0	0	0	0	0	1	0	0	1	0	0	0	0	1	0	0	1	1	0	4	1	0	0
1	15	high	suburban	0	0	5	0	0	0	2	4	0	3	0	0	0	0	1	0	0	0	0	0	11	4	0	0	1	1	0	0	0	0	1	0	0	0	0	0	1	0	0	1	0	0	2	3	0	0
1	15	high	suburban	0	0	0	0	2	0	0	3	0	0	0	0	0	5	0	0	0	0	4	1	5	10	0	0	1	0	0	0	1	0	0	0	0	1	1	1	0	0	0	0	0	0	3	2	0	0
1	15	high	suburban	0	0	1	0	5	0	0	0	0	4	0	0	0	3	0	0	0	2	0	0	6	9	0	0	0	1	0	0	1	0	0	0	1	0	0	1	0	0	0	1	0	0	3	2	0	0
1	16	low	suburban	0	1	0	4	0	0	2	5	3	0	0	0	0	0	0	0	0	0	0	0	15	0	0	1	1	0	1	0	0	1	1	0	0	0	0	0	0	0	0	0	0	0	0	5	0	0
1	16	low	suburban	5	0	0	4	0	0	3	0	1	0	0	0	0	0	0	0	2	0	0	0	13	2	1	0	0	0	1	0	0	1	1	1	0	0	0	0	0	0	0	0	0	0	1	4	0	1
1	16	low	suburban	0	0	5	0	2	4	0	1	0	0	0	0	0	0	0	0	0	0	0	3	12	3	0	0	1	1	0	1	1	0	0	0	0	0	1	0	0	0	0	0	0	0	1	4	0	0
1	16	low	suburban	0	0	0	2	3	0	0	1	4	0	0	0	0	0	0	0	0	0	0	5	10	5	0	0	1	0	1	0	1	1	0	0	0	0	1	0	0	0	0	0	0	0	1	4	0	0
1	16	low	suburban	2	0	1	3	0	5	0	0	0	0	0	0	4	0	0	0	0	0	0	0	11	4	1	0	0	1	1	1	0	0	0	0	0	0	0	0	0	0	0	0	0	1	1	4	0	4
1	16	low	suburban	1	0	0	0	3	4	0	0	0	0	0	0	0	0	2	0	0	5	0	0	8	7	1	0	0	0	0	1	1	0	0	0	1	0	0	0	1	0	0	0	0	0	2	3	0	5
1	16	low	suburban	0	0	5	0	2	0	0	0	3	0	0	0	0	0	0	0	1	0	4	0	10	5	0	0	0	1	0	0	1	1	0	1	0	1	0	0	0	0	0	0	0	0	2	3	0	0
1	16	low	suburban	0	0	2	0	0	0	0	1	5	0	0	0	0	0	0	3	0	0	0	4	8	7	0	0	1	1	0	0	0	1	0	0	0	0	1	0	0	1	0	0	0	0	2	3	0	0
1	16	low	suburban	0	0	3	0	4	5	0	0	0	0	1	0	0	0	2	0	0	0	0	0	12	3	0	0	0	1	0	1	1	0	0	0	0	0	0	0	1	0	0	0	1	0	2	3	0	0
1	16	low	suburban	4	5	3	0	0	0	0	0	0	0	0	0	1	2	0	0	0	0	0	0	12	3	1	1	0	1	0	0	0	0	0	0	0	0	0	1	0	0	0	0	0	1	2	3	0	2
1	16	low	suburban	0	0	4	0	0	0	0	2	5	3	0	0	0	1	0	0	0	0	0	0	11	4	0	0	1	1	0	0	0	1	0	0	0	0	0	1	0	0	0	1	0	0	2	3	0	0
1	16	low	suburban	0	0	3	0	0	0	0	0	2	0	4	0	0	5	0	0	0	0	1	0	5	10	0	0	0	1	0	0	0	1	0	0	0	1	0	1	0	0	0	0	1	0	3	2	0	0
1	16	low	suburban	0	5	0	0	0	0	0	0	3	4	0	0	0	2	0	0	0	0	1	0	8	7	0	1	0	0	0	0	0	1	0	0	0	1	0	1	0	0	0	1	0	0	3	2	0	0
1	16	low	suburban	0	0	0	1	4	0	0	0	0	5	2	0	0	0	0	0	3	0	0	0	5	10	0	0	0	0	1	0	1	0	0	1	0	0	0	0	0	0	0	1	1	0	3	2	0	0
1	16	low	suburban	0	0	0	0	5	0	0	0	0	0	0	0	0	1	0	0	2	3	4	0	5	10	0	0	0	0	0	0	1	0	0	1	1	1	0	1	0	0	0	0	0	0	4	1	0	0
1	16	low	suburban	0	0	0	0	0	0	0	0	1	4	0	0	2	3	5	0	0	0	0	0	1	14	0	0	0	0	0	0	0	1	0	0	0	0	0	1	1	0	0	1	0	1	4	1	0	0
1	16	low	suburban	0	0	0	0	5	0	0	0	0	2	0	1	3	0	0	0	4	0	0	0	5	10	0	0	0	0	0	0	1	0	0	1	0	0	0	0	0	0	1	1	0	1	4	1	0	0
1	16	low	suburban	0	0	0	0	0	0	0	0	0	0	0	1	4	0	3	2	0	0	0	5	0	15	0	0	0	0	0	0	0	0	0	0	0	0	1	0	1	1	1	0	0	1	5	0	0	0
1	16	low	suburban	2	0	5	3	0	1	4	0	0	0	0	0	0	0	0	0	0	0	0	0	15	0	1	0	0	1	1	1	0	0	1	0	0	0	0	0	0	0	0	0	0	0	0	5	0	4
1	16	low	suburban	0	0	4	1	5	0	0	3	0	0	0	0	0	0	0	0	0	0	2	0	13	2	0	0	1	1	1	0	1	0	0	0	0	1	0	0	0	0	0	0	0	0	1	4	0	0
1	16	low	suburban	0	0	3	0	0	0	4	5	0	0	0	0	0	1	2	0	0	0	0	0	12	3	0	0	1	1	0	0	0	0	1	0	0	0	0	1	1	0	0	0	0	0	2	3	0	0
1	16	low	suburban	0	0	3	0	0	2	0	0	1	4	0	0	0	0	0	0	5	0	0	0	6	9	0	0	0	1	0	1	0	1	0	1	0	0	0	0	0	0	0	1	0	0	2	3	0	0
1	16	low	suburban	0	0	0	1	0	0	0	4	2	3	0	0	0	0	0	0	0	0	5	0	7	8	0	0	1	0	1	0	0	1	0	0	0	1	0	0	0	0	0	1	0	0	2	3	0	0
1	16	low	suburban	0	0	5	0	0	4	0	2	0	0	0	0	0	3	0	1	0	0	0	0	11	4	0	0	1	1	0	1	0	0	0	0	0	0	0	1	0	1	0	0	0	0	2	3	0	0
1	16	low	suburban	0	0	4	0	0	0	0	0	3	0	0	0	0	1	5	0	0	0	0	2	7	8	0	0	0	1	0	0	0	1	0	0	0	0	1	1	1	0	0	0	0	0	3	2	0	0
1	16	low	suburban	0	0	0	0	0	5	0	0	3	0	0	0	4	0	0	0	0	0	2	1	8	7	0	0	0	0	0	1	0	1	0	0	0	1	1	0	0	0	0	0	0	1	3	2	0	0
1	16	low	suburban	0	0	0	0	5	0	0	0	0	0	0	0	0	1	0	0	2	3	4	0	5	10	0	0	0	0	0	0	1	0	0	1	1	1	0	1	0	0	0	0	0	0	4	1	0	0
3	16	low	suburban	0	1	5	0	0	0	3	0	4	0	0	0	0	2	0	0	0	0	0	0	13	2	0	1	0	1	0	0	0	1	1	0	0	0	0	1	0	0	0	0	0	0	1	4	0	0
3	16	low	suburban	0	0	2	0	3	0	0	5	0	0	0	0	0	0	0	0	0	1	4	0	10	5	0	0	1	1	0	0	1	0	0	0	1	1	0	0	0	0	0	0	0	0	2	3	0	0
3	16	low	suburban	0	0	2	0	4	0	0	5	0	0	0	0	0	0	0	0	0	1	3	0	11	4	0	0	1	1	0	0	1	0	0	0	1	1	0	0	0	0	0	0	0	0	2	3	0	0
3	16	low	suburban	0	2	3	0	0	0	0	0	5	0	0	1	0	0	4	0	0	0	0	0	10	5	0	1	0	1	0	0	0	1	0	0	0	0	0	0	1	0	1	0	0	0	2	3	0	0
3	16	low	suburban	0	0	0	0	0	0	0	5	4	0	0	3	0	1	0	0	0	0	0	2	9	6	0	0	1	0	0	0	0	1	0	0	0	0	1	1	0	0	1	0	0	0	3	2	0	0
3	16	low	suburban	0	0	0	0	2	5	0	0	0	0	0	0	4	0	0	0	3	0	1	0	7	8	0	0	0	0	0	1	1	0	0	1	0	1	0	0	0	0	0	0	0	1	3	2	0	0
3	16	low	suburban	0	0	0	0	5	0	0	0	0	0	0	0	0	2	3	0	4	0	1	0	5	10	0	0	0	0	0	0	1	0	0	1	0	1	0	1	1	0	0	0	0	0	4	1	0	0
3	16	low	suburban	0	0	0	0	5	0	0	0	0	0	0	0	0	2	3	0	4	0	1	0	5	10	0	0	0	0	0	0	1	0	0	1	0	1	0	1	1	0	0	0	0	0	4	1	0	0
3	16	low	suburban	0	0	5	0	4	0	3	0	0	0	0	0	0	1	2	0	0	0	0	0	12	3	0	0	0	1	0	0	1	0	1	0	0	0	0	1	1	0	0	0	0	0	2	3	0	0
3	16	low	suburban	1	0	0	0	0	0	0	0	5	0	0	2	0	0	3	0	0	4	0	0	6	9	1	0	0	0	0	0	0	1	0	0	1	0	0	0	1	0	1	0	0	0	3	2	0	5
3	16	low	suburban	0	0	0	0	3	0	0	0	5	0	0	0	0	4	1	0	0	0	2	0	8	7	0	0	0	0	0	0	1	1	0	0	0	1	0	1	1	0	0	0	0	0	3	2	0	0
3	16	low	suburban	0	0	0	0	0	0	3	0	0	0	4	0	0	0	1	0	0	5	0	2	3	12	0	0	0	0	0	0	0	0	1	0	1	0	1	0	1	0	0	0	1	0	4	1	0	0
3	16	low	suburban	0	0	0	0	0	0	0	0	5	2	0	0	4	0	3	0	0	0	0	1	5	10	0	0	0	0	0	0	0	1	0	0	0	0	1	0	1	0	0	1	0	1	4	1	0	0
1	17	medium	suburban	0	1	0	4	0	0	2	5	3	0	0	0	0	0	0	0	0	0	0	0	15	0	0	1	1	0	1	0	0	1	1	0	0	0	0	0	0	0	0	0	0	0	0	5	0	0
1	17	medium	suburban	1	0	0	4	5	0	0	3	0	0	0	0	0	0	0	0	0	0	2	0	13	2	1	0	1	0	1	0	1	0	0	0	0	1	0	0	0	0	0	0	0	0	1	4	0	5
1	17	medium	suburban	0	0	0	0	4	0	2	5	1	0	0	0	0	0	0	0	0	0	3	0	12	3	0	0	1	0	0	0	1	1	1	0	0	1	0	0	0	0	0	0	0	0	1	4	0	0
1	17	medium	suburban	0	4	5	0	0	0	1	0	2	0	0	0	3	0	0	0	0	0	0	0	12	3	0	1	0	1	0	0	0	1	1	0	0	0	0	0	0	0	0	0	0	1	1	4	0	0
1	17	medium	suburban	3	4	1	0	0	0	0	5	0	2	0	0	0	0	0	0	0	0	0	0	13	2	1	1	1	1	0	0	0	0	0	0	0	0	0	0	0	0	0	1	0	0	1	4	0	3
1	17	medium	suburban	0	2	5	0	0	0	3	0	0	0	0	0	0	1	0	0	0	0	0	4	10	5	0	1	0	1	0	0	0	0	1	0	0	0	1	1	0	0	0	0	0	0	2	3	0	0
1	17	medium	suburban	0	0	0	3	4	0	2	0	0	0	1	0	0	0	0	0	0	0	5	0	9	6	0	0	0	0	1	0	1	0	1	0	0	1	0	0	0	0	0	0	1	0	2	3	0	0
1	17	medium	suburban	2	0	0	1	4	0	0	0	0	3	0	0	0	5	0	0	0	0	0	0	7	8	1	0	0	0	1	0	1	0	0	0	0	0	0	1	0	0	0	1	0	0	2	3	0	4
1	17	medium	suburban	0	0	3	0	1	0	0	0	0	0	0	0	0	4	2	0	0	0	5	0	4	11	0	0	0	1	0	0	1	0	0	0	0	1	0	1	1	0	0	0	0	0	3	2	0	0
1	17	medium	suburban	0	1	0	0	0	0	4	0	0	0	0	0	0	5	3	0	0	0	0	2	5	10	0	1	0	0	0	0	0	0	1	0	0	0	1	1	1	0	0	0	0	0	3	2	0	0
1	17	medium	suburban	0	0	0	3	2	0	0	0	0	1	0	0	0	0	4	0	5	0	0	0	5	10	0	0	0	0	1	0	1	0	0	1	0	0	0	0	1	0	0	1	0	0	3	2	0	0
1	17	medium	suburban	0	0	3	0	5	0	0	0	0	0	0	0	0	0	0	2	1	4	0	0	8	7	0	0	0	1	0	0	1	0	0	1	1	0	0	0	0	1	0	0	0	0	3	2	0	0
1	17	medium	suburban	0	0	0	0	5	0	0	2	0	4	0	0	1	0	0	0	3	0	0	0	7	8	0	0	1	0	0	0	1	0	0	1	0	0	0	0	0	0	0	1	0	1	3	2	0	0
1	17	medium	suburban	0	0	4	0	0	0	0	0	0	3	0	0	0	0	5	0	1	0	0	2	4	11	0	0	0	1	0	0	0	0	0	1	0	0	1	0	1	0	0	1	0	0	4	1	0	0
1	17	medium	suburban	0	0	0	0	3	0	0	0	0	0	4	0	0	5	0	0	2	0	0	1	3	12	0	0	0	0	0	0	1	0	0	1	0	0	1	1	0	0	0	0	1	0	4	1	0	0
1	17	medium	suburban	0	0	0	0	2	0	0	0	0	0	5	0	0	4	3	0	0	0	0	1	2	13	0	0	0	0	0	0	1	0	0	0	0	0	1	1	1	0	0	0	1	0	4	1	0	0
3	18	low	suburban	3	0	0	0	0	5	0	0	0	0	4	0	0	0	0	0	2	1	0	0	8	7	1	0	0	0	0	1	0	0	0	1	1	0	0	0	0	0	0	0	1	0	3	2	0	3
3	18	low	suburban	5	4	2	1	0	0	0	0	3	0	0	0	0	0	0	0	0	0	0	0	15	0	1	1	0	1	1	0	0	1	0	0	0	0	0	0	0	0	0	0	0	0	0	5	0	1
3	18	low	suburban	3	2	4	0	0	0	0	5	1	0	0	0	0	0	0	0	0	0	0	0	15	0	1	1	1	1	0	0	0	1	0	0	0	0	0	0	0	0	0	0	0	0	0	5	0	3
3	18	low	suburban	4	5	3	2	0	0	0	1	0	0	0	0	0	0	0	0	0	0	0	0	15	0	1	1	1	1	1	0	0	0	0	0	0	0	0	0	0	0	0	0	0	0	0	5	0	2
3	18	low	suburban	1	0	2	3	0	0	0	4	5	0	0	0	0	0	0	0	0	0	0	0	15	0	1	0	1	1	1	0	0	1	0	0	0	0	0	0	0	0	0	0	0	0	0	5	0	5
3	18	low	suburban	4	3	5	0	0	2	0	0	0	0	0	0	0	0	0	0	0	0	0	1	14	1	1	1	0	1	0	1	0	0	0	0	0	0	1	0	0	0	0	0	0	0	1	4	0	2
3	18	low	suburban	3	0	0	0	4	1	5	0	0	0	0	0	0	0	0	0	2	0	0	0	13	2	1	0	0	0	0	1	1	0	1	1	0	0	0	0	0	0	0	0	0	0	1	4	0	3
3	18	low	suburban	3	0	4	0	0	1	5	0	0	0	0	0	0	2	0	0	0	0	0	0	13	2	1	0	0	1	0	1	0	0	1	0	0	0	0	1	0	0	0	0	0	0	1	4	0	3
3	18	low	suburban	1	0	5	0	0	0	4	0	2	0	0	0	0	0	0	0	0	0	0	3	12	3	1	0	0	1	0	0	0	1	1	0	0	0	1	0	0	0	0	0	0	0	1	4	0	5
3	18	low	suburban	1	0	0	5	0	0	3	0	4	0	0	0	0	0	2	0	0	0	0	0	13	2	1	0	0	0	1	0	0	1	1	0	0	0	0	0	1	0	0	0	0	0	1	4	0	5
3	18	low	suburban	3	2	5	0	0	0	4	0	0	0	1	0	0	0	0	0	0	0	0	0	14	1	1	1	0	1	0	0	0	0	1	0	0	0	0	0	0	0	0	0	1	0	1	4	0	3
3	18	low	suburban	0	0	1	2	0	0	0	4	0	0	0	0	0	3	0	0	0	0	5	0	7	8	0	0	1	1	1	0	0	0	0	0	0	1	0	1	0	0	0	0	0	0	2	3	0	0
3	18	low	suburban	0	0	0	0	2	1	0	0	3	0	0	0	0	0	0	0	0	5	0	4	6	9	0	0	0	0	0	1	1	1	0	0	1	0	1	0	0	0	0	0	0	0	2	3	0	0
3	18	low	suburban	0	0	5	0	0	2	0	0	3	0	0	0	0	1	4	0	0	0	0	0	10	5	0	0	0	1	0	1	0	1	0	0	0	0	0	1	1	0	0	0	0	0	2	3	0	0
3	18	low	suburban	3	0	4	0	0	0	0	0	5	2	0	0	0	0	1	0	0	0	0	0	12	3	1	0	0	1	0	0	0	1	0	0	0	0	0	0	1	0	0	1	0	0	2	3	0	3
3	18	low	suburban	0	0	5	0	2	0	0	1	0	3	0	0	0	0	0	0	4	0	0	0	8	7	0	0	1	1	0	0	1	0	0	1	0	0	0	0	0	0	0	1	0	0	2	3	0	0
3	18	low	suburban	0	1	2	0	0	4	0	0	0	3	0	0	0	0	0	0	0	0	5	0	7	8	0	1	0	1	0	1	0	0	0	0	0	1	0	0	0	0	0	1	0	0	2	3	0	0
3	18	low	suburban	2	3	0	0	0	1	0	0	0	0	0	0	4	0	0	0	0	0	0	5	6	9	1	1	0	0	0	1	0	0	0	0	0	0	1	0	0	0	0	0	0	1	2	3	0	4
3	18	low	suburban	0	0	2	0	5	4	0	0	0	0	3	0	0	0	1	0	0	0	0	0	11	4	0	0	0	1	0	1	1	0	0	0	0	0	0	0	1	0	0	0	1	0	2	3	0	0
3	18	low	suburban	0	0	5	0	0	0	0	0	4	0	0	0	0	1	0	0	3	0	2	0	9	6	0	0	0	1	0	0	0	1	0	1	0	1	0	1	0	0	0	0	0	0	3	2	0	0
3	18	low	suburban	0	0	0	0	0	2	0	0	1	0	0	0	0	4	5	0	0	0	0	3	3	12	0	0	0	0	0	1	0	1	0	0	0	0	1	1	1	0	0	0	0	0	3	2	0	0
3	18	low	suburban	0	0	0	0	5	0	0	2	0	0	0	0	0	1	4	0	3	0	0	0	7	8	0	0	1	0	0	0	1	0	0	1	0	0	0	1	1	0	0	0	0	0	3	2	0	0
3	18	low	suburban	0	0	0	0	5	0	2	0	0	4	0	0	0	0	3	0	0	0	0	1	7	8	0	0	0	0	0	0	1	0	1	0	0	0	1	0	1	0	0	1	0	0	3	2	0	0
3	18	low	suburban	0	0	0	0	0	0	4	0	0	0	1	0	0	3	0	0	5	0	2	0	4	11	0	0	0	0	0	0	0	0	1	1	0	1	0	1	0	0	0	0	1	0	4	1	0	0
3	19	low	suburban	0	1	3	5	0	0	0	0	4	0	0	0	0	0	2	0	0	0	0	0	13	2	0	1	0	1	1	0	0	1	0	0	0	0	0	0	1	0	0	0	0	0	1	4	0	0
3	19	low	suburban	0	0	3	1	0	4	0	0	5	0	0	0	0	0	2	0	0	0	0	0	13	2	0	0	0	1	1	1	0	1	0	0	0	0	0	0	1	0	0	0	0	0	1	4	0	0
3	19	low	suburban	0	2	4	0	0	3	0	0	0	0	0	0	0	1	5	0	0	0	0	0	9	6	0	1	0	1	0	1	0	0	0	0	0	0	0	1	1	0	0	0	0	0	2	3	0	0
3	19	low	suburban	0	0	0	0	5	0	0	2	0	1	0	0	0	0	0	0	3	0	4	0	7	8	0	0	1	0	0	0	1	0	0	1	0	1	0	0	0	0	0	1	0	0	3	2	0	0
2	20	medium	suburban	5	0	3	0	0	0	1	4	2	0	0	0	0	0	0	0	0	0	0	0	15	0	1	0	1	1	0	0	0	1	1	0	0	0	0	0	0	0	0	0	0	0	0	5	0	1
2	20	medium	suburban	2	0	4	5	1	0	0	3	0	0	0	0	0	0	0	0	0	0	0	0	15	0	1	0	1	1	1	0	1	0	0	0	0	0	0	0	0	0	0	0	0	0	0	5	0	4
2	20	medium	suburban	4	2	5	0	0	0	3	0	1	0	0	0	0	0	0	0	0	0	0	0	15	0	1	1	0	1	0	0	0	1	1	0	0	0	0	0	0	0	0	0	0	0	0	5	0	2
2	20	medium	suburban	5	0	3	0	0	2	1	0	4	0	0	0	0	0	0	0	0	0	0	0	15	0	1	0	0	1	0	1	0	1	1	0	0	0	0	0	0	0	0	0	0	0	0	5	0	1
2	20	medium	suburban	2	1	4	0	5	0	0	0	3	0	0	0	0	0	0	0	0	0	0	0	15	0	1	1	0	1	0	0	1	1	0	0	0	0	0	0	0	0	0	0	0	0	0	5	0	4
3	20	medium	suburban	3	4	5	2	0	0	0	1	0	0	0	0	0	0	0	0	0	0	0	0	15	0	1	1	1	1	1	0	0	0	0	0	0	0	0	0	0	0	0	0	0	0	0	5	0	3
2	20	medium	suburban	0	1	5	2	0	0	0	0	3	0	0	0	0	0	0	0	0	0	4	0	11	4	0	1	0	1	1	0	0	1	0	0	0	1	0	0	0	0	0	0	0	0	1	4	0	0
2	20	medium	suburban	0	0	1	0	0	0	2	3	4	0	0	0	0	0	0	0	0	0	5	0	10	5	0	0	1	1	0	0	0	1	1	0	0	1	0	0	0	0	0	0	0	0	1	4	0	0
3	20	medium	suburban	4	0	0	5	0	2	0	0	3	0	0	0	0	0	1	0	0	0	0	0	14	1	1	0	0	0	1	1	0	1	0	0	0	0	0	0	1	0	0	0	0	0	1	4	0	2
3	20	medium	suburban	0	0	5	3	2	0	0	0	1	0	0	0	0	4	0	0	0	0	0	0	11	4	0	0	0	1	1	0	1	1	0	0	0	0	0	1	0	0	0	0	0	0	1	4	0	0
2	20	medium	suburban	1	2	5	0	0	0	0	0	4	0	0	0	0	0	3	0	0	0	0	0	12	3	1	1	0	1	0	0	0	1	0	0	0	0	0	0	1	0	0	0	0	0	1	4	0	5
2	20	medium	suburban	0	0	0	0	4	1	2	0	0	0	0	3	0	0	0	0	0	0	0	5	7	8	0	0	0	0	0	1	1	0	1	0	0	0	1	0	0	0	1	0	0	0	2	3	0	0
2	20	medium	suburban	0	0	2	1	0	0	0	0	5	0	0	0	0	4	3	0	0	0	0	0	8	7	0	0	0	1	1	0	0	1	0	0	0	0	0	1	1	0	0	0	0	0	2	3	0	0
2	20	medium	suburban	2	0	3	0	0	0	0	0	4	0	0	0	0	0	5	0	0	0	0	1	9	6	1	0	0	1	0	0	0	1	0	0	0	0	1	0	1	0	0	0	0	0	2	3	0	4
2	20	medium	suburban	0	0	0	1	5	2	0	0	0	0	0	0	0	0	4	0	3	0	0	0	8	7	0	0	0	0	1	1	1	0	0	1	0	0	0	0	1	0	0	0	0	0	2	3	0	0
2	20	medium	suburban	0	0	0	4	0	0	2	0	3	0	0	0	0	5	0	0	0	0	0	1	9	6	0	0	0	0	1	0	0	1	1	0	0	0	1	1	0	0	0	0	0	0	2	3	0	0
2	20	medium	suburban	0	0	0	1	0	3	5	0	0	0	0	2	0	4	0	0	0	0	0	0	9	6	0	0	0	0	1	1	0	0	1	0	0	0	0	1	0	0	1	0	0	0	2	3	0	0
2	20	medium	suburban	0	5	0	0	3	0	0	0	2	0	0	0	0	0	4	0	0	0	1	0	10	5	0	1	0	0	0	0	1	1	0	0	0	1	0	0	1	0	0	0	0	0	2	3	0	0
3	20	medium	suburban	0	0	5	0	3	1	0	0	0	0	0	4	0	0	0	0	2	0	0	0	9	6	0	0	0	1	0	1	1	0	0	1	0	0	0	0	0	0	1	0	0	0	2	3	0	0
3	20	medium	suburban	0	2	0	3	5	0	0	0	0	0	0	0	0	1	4	0	0	0	0	0	10	5	0	1	0	0	1	0	1	0	0	0	0	0	0	1	1	0	0	0	0	0	2	3	0	0
2	20	medium	suburban	1	0	0	4	0	0	5	0	0	0	3	0	0	0	0	0	0	2	0	0	10	5	1	0	0	0	1	0	0	0	1	0	1	0	0	0	0	0	0	0	1	0	2	3	0	5
2	20	medium	suburban	1	0	0	0	3	5	0	0	0	0	2	0	0	0	4	0	0	0	0	0	9	6	1	0	0	0	0	1	1	0	0	0	0	0	0	0	1	0	0	0	1	0	2	3	0	5
3	20	medium	suburban	0	0	1	2	0	4	0	0	0	3	5	0	0	0	0	0	0	0	0	0	7	8	0	0	0	1	1	1	0	0	0	0	0	0	0	0	0	0	0	1	1	0	2	3	0	0
2	20	medium	suburban	0	0	0	2	5	0	0	4	0	0	0	0	3	0	0	0	0	0	1	0	11	4	0	0	1	0	1	0	1	0	0	0	0	1	0	0	0	0	0	0	0	1	2	3	0	0
2	20	medium	suburban	0	0	0	0	0	0	0	1	5	0	0	0	0	2	3	0	0	0	4	0	6	9	0	0	1	0	0	0	0	1	0	0	0	1	0	1	1	0	0	0	0	0	3	2	0	0
2	20	medium	suburban	0	0	4	0	0	0	1	0	0	0	0	0	0	0	3	0	5	0	0	2	5	10	0	0	0	1	0	0	0	0	1	1	0	0	1	0	1	0	0	0	0	0	3	2	0	0
3	20	medium	suburban	0	0	2	0	0	0	0	1	0	0	0	0	0	4	5	0	0	0	3	0	3	12	0	0	1	1	0	0	0	0	0	0	0	1	0	1	1	0	0	0	0	0	3	2	0	0
2	20	medium	suburban	0	0	0	0	0	2	0	0	3	5	0	0	0	0	0	1	4	0	0	0	5	10	0	0	0	0	0	1	0	1	0	1	0	0	0	0	0	1	0	1	0	0	3	2	0	0
3	20	medium	suburban	0	0	3	0	0	0	0	5	0	4	2	0	0	0	0	0	1	0	0	0	8	7	0	0	1	1	0	0	0	0	0	1	0	0	0	0	0	0	0	1	1	0	3	2	0	0
2	20	medium	suburban	0	0	0	0	4	0	0	0	0	0	0	0	0	0	3	0	5	0	1	2	4	11	0	0	0	0	0	0	1	0	0	1	0	1	1	0	1	0	0	0	0	0	4	1	0	0
3	20	medium	suburban	0	0	0	0	0	3	0	0	0	0	0	0	0	1	5	0	4	0	0	2	3	12	0	0	0	0	0	1	0	0	0	1	0	0	1	1	1	0	0	0	0	0	4	1	0	0
3	20	medium	suburban	0	0	0	0	0	5	0	0	0	0	0	0	0	2	1	0	4	0	0	3	5	10	0	0	0	0	0	1	0	0	0	1	0	0	1	1	1	0	0	0	0	0	4	1	0	0
3	21	high	suburban	3	0	2	1	0	0	0	5	4	0	0	0	0	0	0	0	0	0	0	0	15	0	1	0	1	1	1	0	0	1	0	0	0	0	0	0	0	0	0	0	0	0	0	5	0	3
3	21	high	suburban	0	0	0	2	5	0	3	1	0	0	0	0	0	0	0	0	0	0	4	0	11	4	0	0	1	0	1	0	1	0	1	0	0	1	0	0	0	0	0	0	0	0	1	4	0	0
3	21	high	suburban	0	0	3	0	5	0	1	2	0	0	0	0	0	0	0	0	0	0	4	0	11	4	0	0	1	1	0	0	1	0	1	0	0	1	0	0	0	0	0	0	0	0	1	4	0	0
3	21	high	suburban	0	3	5	0	0	2	0	0	4	0	0	0	0	0	1	0	0	0	0	0	14	1	0	1	0	1	0	1	0	1	0	0	0	0	0	0	1	0	0	0	0	0	1	4	0	0
3	21	high	suburban	0	0	4	0	5	0	1	0	2	3	0	0	0	0	0	0	0	0	0	0	12	3	0	0	0	1	0	0	1	1	1	0	0	0	0	0	0	0	0	1	0	0	1	4	0	0
3	21	high	suburban	0	0	4	0	0	0	2	1	3	5	0	0	0	0	0	0	0	0	0	0	10	5	0	0	1	1	0	0	0	1	1	0	0	0	0	0	0	0	0	1	0	0	1	4	0	0
3	21	high	suburban	4	0	0	0	5	0	1	0	0	0	0	0	0	0	0	0	0	3	2	0	10	5	1	0	0	0	0	0	1	0	1	0	1	1	0	0	0	0	0	0	0	0	2	3	0	2
3	21	high	suburban	0	0	1	0	4	0	0	0	2	0	0	0	0	0	3	0	0	0	5	0	7	8	0	0	0	1	0	0	1	1	0	0	0	1	0	0	1	0	0	0	0	0	2	3	0	0
3	21	high	suburban	0	0	5	0	4	0	3	0	0	0	0	0	1	0	0	0	0	0	2	0	12	3	0	0	0	1	0	0	1	0	1	0	0	1	0	0	0	0	0	0	0	1	2	3	0	0
3	21	high	suburban	0	0	2	0	0	1	0	4	0	5	0	0	0	0	3	0	0	0	0	0	7	8	0	0	1	1	0	1	0	0	0	0	0	0	0	0	1	0	0	1	0	0	2	3	0	0
3	21	high	suburban	0	0	2	0	0	0	5	3	0	4	0	0	0	0	0	0	1	0	0	0	10	5	0	0	1	1	0	0	0	0	1	1	0	0	0	0	0	0	0	1	0	0	2	3	0	0
3	21	high	suburban	0	0	0	5	2	0	0	1	0	0	3	0	0	4	0	0	0	0	0	0	8	7	0	0	1	0	1	0	1	0	0	0	0	0	0	1	0	0	0	0	1	0	2	3	0	0
3	21	high	suburban	5	0	0	0	0	0	3	0	2	0	1	0	0	0	0	0	0	0	0	4	10	5	1	0	0	0	0	0	0	1	1	0	0	0	1	0	0	0	0	0	1	0	2	3	0	1
3	21	high	suburban	4	0	3	0	0	0	0	0	0	0	0	0	0	2	0	0	1	0	0	5	7	8	1	0	0	1	0	0	0	0	0	1	0	0	1	1	0	0	0	0	0	0	3	2	0	2
3	21	high	suburban	0	0	4	0	0	3	0	0	0	0	0	0	0	0	5	0	1	0	0	2	7	8	0	0	0	1	0	1	0	0	0	1	0	0	1	0	1	0	0	0	0	0	3	2	0	0
3	21	high	suburban	0	0	0	0	2	0	0	0	4	0	1	0	0	0	5	0	0	0	0	3	6	9	0	0	0	0	0	0	1	1	0	0	0	0	1	0	1	0	0	0	1	0	3	2	0	0
3	21	high	suburban	0	0	0	0	0	3	0	0	0	1	0	0	0	0	2	0	5	0	4	0	3	12	0	0	0	0	0	1	0	0	0	1	0	1	0	0	1	0	0	1	0	0	4	1	0	0
3	21	high	suburban	0	0	0	0	0	0	0	5	0	4	3	0	0	1	0	0	2	0	0	0	5	10	0	0	1	0	0	0	0	0	0	1	0	0	0	1	0	0	0	1	1	0	4	1	0	0
3	22	medium	exurban	2	1	5	0	3	0	0	0	4	0	0	0	0	0	0	0	0	0	0	0	15	0	1	1	0	1	0	0	1	1	0	0	0	0	0	0	0	0	0	0	0	0	0	5	0	4
3	22	medium	exurban	5	0	1	2	0	4	0	0	3	0	0	0	0	0	0	0	0	0	0	0	15	0	1	0	0	1	1	1	0	1	0	0	0	0	0	0	0	0	0	0	0	0	0	5	0	1
3	22	medium	exurban	4	0	3	0	0	1	0	0	5	0	0	0	0	0	0	0	0	0	0	2	13	2	1	0	0	1	0	1	0	1	0	0	0	0	1	0	0	0	0	0	0	0	1	4	0	2
3	22	medium	exurban	4	0	3	0	5	0	0	1	0	0	0	0	0	0	2	0	0	0	0	0	13	2	1	0	1	1	0	0	1	0	0	0	0	0	0	0	1	0	0	0	0	0	1	4	0	2
3	22	medium	exurban	0	4	5	1	0	2	0	0	0	0	0	0	0	0	3	0	0	0	0	0	12	3	0	1	0	1	1	1	0	0	0	0	0	0	0	0	1	0	0	0	0	0	1	4	0	0
3	22	medium	exurban	0	0	4	1	2	0	0	5	0	0	0	0	0	0	0	0	0	0	3	0	12	3	0	0	1	1	1	0	1	0	0	0	0	1	0	0	0	0	0	0	0	0	1	4	0	0
3	22	medium	exurban	2	0	4	0	5	0	0	3	0	0	0	0	0	0	1	0	0	0	0	0	14	1	1	0	1	1	0	0	1	0	0	0	0	0	0	0	1	0	0	0	0	0	1	4	0	4
3	22	medium	exurban	0	0	4	0	5	2	0	3	0	0	0	0	0	0	0	0	0	1	0	0	14	1	0	0	1	1	0	1	1	0	0	0	1	0	0	0	0	0	0	0	0	0	1	4	0	0
3	22	medium	exurban	2	0	4	0	0	0	1	0	5	0	0	0	0	3	0	0	0	0	0	0	12	3	1	0	0	1	0	0	0	1	1	0	0	0	0	1	0	0	0	0	0	0	1	4	0	4
3	22	medium	exurban	0	0	1	3	5	4	0	0	0	0	0	0	2	0	0	0	0	0	0	0	13	2	0	0	0	1	1	1	1	0	0	0	0	0	0	0	0	0	0	0	0	1	1	4	0	0
3	22	medium	exurban	2	0	4	0	0	3	0	0	1	0	0	0	5	0	0	0	0	0	0	0	10	5	1	0	0	1	0	1	0	1	0	0	0	0	0	0	0	0	0	0	0	1	1	4	0	4
3	22	medium	exurban	0	0	4	0	3	0	5	1	0	0	0	0	0	0	0	0	2	0	0	0	13	2	0	0	1	1	0	0	1	0	1	1	0	0	0	0	0	0	0	0	0	0	1	4	0	0
3	22	medium	exurban	5	0	2	0	0	0	0	1	0	0	0	0	0	0	4	0	3	0	0	0	8	7	1	0	1	1	0	0	0	0	0	1	0	0	0	0	1	0	0	0	0	0	2	3	0	1
3	22	medium	exurban	0	0	0	1	0	0	4	0	2	0	0	0	0	0	0	0	0	3	0	5	7	8	0	0	0	0	1	0	0	1	1	0	1	0	1	0	0	0	0	0	0	0	2	3	0	0
3	22	medium	exurban	2	0	0	0	0	0	1	0	5	0	0	0	0	4	3	0	0	0	0	0	8	7	1	0	0	0	0	0	0	1	1	0	0	0	0	1	1	0	0	0	0	0	2	3	0	4
3	22	medium	exurban	0	0	5	1	0	4	0	0	0	0	0	0	0	0	2	0	0	0	3	0	10	5	0	0	0	1	1	1	0	0	0	0	0	1	0	0	1	0	0	0	0	0	2	3	0	0
3	22	medium	exurban	0	1	0	5	3	0	0	0	0	0	0	0	0	4	0	0	2	0	0	0	9	6	0	1	0	0	1	0	1	0	0	1	0	0	0	1	0	0	0	0	0	0	2	3	0	0
3	22	medium	exurban	0	0	4	0	5	0	0	1	0	2	0	0	0	0	0	0	3	0	0	0	10	5	0	0	1	1	0	0	1	0	0	1	0	0	0	0	0	0	0	1	0	0	2	3	0	0
3	22	medium	exurban	0	0	4	0	3	0	5	0	0	1	0	0	0	2	0	0	0	0	0	0	12	3	0	0	0	1	0	0	1	0	1	0	0	0	0	1	0	0	0	1	0	0	2	3	0	0
3	22	medium	exurban	0	0	4	0	5	0	3	0	0	0	0	0	0	0	0	1	0	0	2	0	12	3	0	0	0	1	0	0	1	0	1	0	0	1	0	0	0	1	0	0	0	0	2	3	0	0
3	22	medium	exurban	0	0	0	0	4	0	0	1	3	0	0	0	5	0	2	0	0	0	0	0	8	7	0	0	1	0	0	0	1	1	0	0	0	0	0	0	1	0	0	0	0	1	2	3	0	0
3	22	medium	exurban	0	0	5	0	0	0	0	0	4	0	0	0	0	1	0	0	0	0	3	2	9	6	0	0	0	1	0	0	0	1	0	0	0	1	1	1	0	0	0	0	0	0	3	2	0	0
3	22	medium	exurban	0	0	0	0	0	0	0	4	5	3	0	0	0	2	1	0	0	0	0	0	9	6	0	0	1	0	0	0	0	1	0	0	0	0	0	1	1	0	0	1	0	0	3	2	0	0
3	22	medium	exurban	0	0	0	4	2	0	0	0	0	0	1	0	0	5	0	0	0	0	3	0	6	9	0	0	0	0	1	0	1	0	0	0	0	1	0	1	0	0	0	0	1	0	3	2	0	0
3	22	medium	exurban	0	0	5	0	0	0	0	0	3	0	1	0	0	4	0	0	0	0	2	0	8	7	0	0	0	1	0	0	0	1	0	0	0	1	0	1	0	0	0	0	1	0	3	2	0	0
3	22	medium	exurban	0	0	4	0	0	0	0	0	5	3	0	2	0	0	0	1	0	0	0	0	9	6	0	0	0	1	0	0	0	1	0	0	0	0	0	0	0	1	1	1	0	0	3	2	0	0
3	22	medium	exurban	0	0	0	0	4	0	0	0	0	0	0	0	3	1	2	0	5	0	0	0	4	11	0	0	0	0	0	0	1	0	0	1	0	0	0	1	1	0	0	0	0	1	4	1	0	0
3	22	medium	exurban	0	0	0	0	0	0	0	3	0	2	0	0	1	4	0	0	0	0	5	0	3	12	0	0	1	0	0	0	0	0	0	0	0	1	0	1	0	0	0	1	0	1	4	1	0	0
3	22	medium	exurban	0	0	0	0	0	0	0	4	0	5	3	0	0	0	0	0	2	0	1	0	4	11	0	0	1	0	0	0	0	0	0	1	0	1	0	0	0	0	0	1	1	0	4	1	0	0
3	22	medium	exurban	0	0	0	0	4	0	0	0	0	0	0	0	0	1	0	0	3	0	5	2	4	11	0	0	0	0	0	0	1	0	0	1	0	1	1	1	0	0	0	0	0	0	4	1	0	0
3	22	medium	exurban	0	0	0	0	0	0	0	2	0	0	1	0	0	5	3	0	0	0	4	0	2	13	0	0	1	0	0	0	0	0	0	0	0	1	0	1	1	0	0	0	1	0	4	1	0	0
3	22	medium	exurban	0	0	0	0	0	0	0	0	0	0	4	0	1	5	0	0	0	0	2	3	0	15	0	0	0	0	0	0	0	0	0	0	0	1	1	1	0	0	0	0	1	1	5	0	0	0
3	22	medium	exurban	0	0	0	0	0	0	0	0	0	0	3	0	0	4	0	1	0	2	5	0	0	15	0	0	0	0	0	0	0	0	0	0	1	1	0	1	0	1	0	0	1	0	5	0	0	0
3	1	low	suburban	1	4	3	0	0	0	2	0	5	0	0	0	0	0	0	0	0	0	0	0	15	0	1	1	0	1	0	0	0	1	1	0	0	0	0	0	0	0	0	0	0	0	0	5	0	5
3	1	low	suburban	5	0	4	1	0	0	3	0	2	0	0	0	0	0	0	0	0	0	0	0	15	0	1	0	0	1	1	0	0	1	1	0	0	0	0	0	0	0	0	0	0	0	0	5	0	1
3	1	low	suburban	0	4	5	0	0	0	2	0	1	0	0	0	0	0	3	0	0	0	0	0	12	3	0	1	0	1	0	0	0	1	1	0	0	0	0	0	1	0	0	0	0	0	1	4	0	0
3	1	low	suburban	1	5	2	0	0	0	0	0	3	0	0	0	0	0	4	0	0	0	0	0	11	4	1	1	0	1	0	0	0	1	0	0	0	0	0	0	1	0	0	0	0	0	1	4	0	5
3	1	low	suburban	3	5	4	0	0	0	0	2	0	0	0	0	0	0	1	0	0	0	0	0	14	1	1	1	1	1	0	0	0	0	0	0	0	0	0	0	1	0	0	0	0	0	1	4	0	3
3	1	low	suburban	1	0	3	0	0	0	5	0	4	0	0	0	0	0	2	0	0	0	0	0	13	2	1	0	0	1	0	0	0	1	1	0	0	0	0	0	1	0	0	0	0	0	1	4	0	5
3	1	low	suburban	0	0	0	5	0	3	2	1	0	4	0	0	0	0	0	0	0	0	0	0	11	4	0	0	1	0	1	1	0	0	1	0	0	0	0	0	0	0	0	1	0	0	1	4	0	0
3	1	low	suburban	0	5	3	0	0	0	4	2	0	0	0	0	0	0	0	1	0	0	0	0	14	1	0	1	1	1	0	0	0	0	1	0	0	0	0	0	0	1	0	0	0	0	1	4	0	0
3	1	low	suburban	0	1	5	0	0	0	0	0	2	0	0	0	0	4	3	0	0	0	0	0	8	7	0	1	0	1	0	0	0	1	0	0	0	0	0	1	1	0	0	0	0	0	2	3	0	0
3	1	low	suburban	0	0	0	1	0	0	3	0	5	0	0	0	0	0	0	0	0	2	0	4	9	6	0	0	0	0	1	0	0	1	1	0	1	0	1	0	0	0	0	0	0	0	2	3	0	0
3	1	low	suburban	0	0	4	0	0	3	0	0	1	0	0	0	0	2	5	0	0	0	0	0	8	7	0	0	0	1	0	1	0	1	0	0	0	0	0	1	1	0	0	0	0	0	2	3	0	0
3	1	low	suburban	0	0	5	0	3	0	0	0	4	0	0	0	0	0	0	0	2	0	1	0	12	3	0	0	0	1	0	0	1	1	0	1	0	1	0	0	0	0	0	0	0	0	2	3	0	0
3	1	low	suburban	0	0	5	0	0	2	0	0	4	0	0	0	0	0	0	0	3	0	1	0	11	4	0	0	0	1	0	1	0	1	0	1	0	1	0	0	0	0	0	0	0	0	2	3	0	0
3	1	low	suburban	0	5	0	1	0	0	3	0	0	0	0	0	0	0	2	0	0	0	4	0	9	6	0	1	0	0	1	0	0	0	1	0	0	1	0	0	1	0	0	0	0	0	2	3	0	0
3	1	low	suburban	5	0	3	0	0	0	0	0	2	0	0	0	0	0	4	0	0	0	0	1	10	5	1	0	0	1	0	0	0	1	0	0	0	0	1	0	1	0	0	0	0	0	2	3	0	1
3	1	low	suburban	0	0	5	0	4	0	0	0	2	0	3	0	0	0	1	0	0	0	0	0	11	4	0	0	0	1	0	0	1	1	0	0	0	0	0	0	1	0	0	0	1	0	2	3	0	0
3	1	low	suburban	0	0	2	0	5	4	0	0	0	1	0	0	0	0	3	0	0	0	0	0	11	4	0	0	0	1	0	1	1	0	0	0	0	0	0	0	1	0	0	1	0	0	2	3	0	0
3	1	low	suburban	0	5	0	0	0	0	0	3	2	4	0	0	0	0	0	0	0	0	1	0	10	5	0	1	1	0	0	0	0	1	0	0	0	1	0	0	0	0	0	1	0	0	2	3	0	0
3	1	low	suburban	0	0	3	0	0	0	0	0	2	0	0	0	0	5	4	0	0	0	0	1	5	10	0	0	0	1	0	0	0	1	0	0	0	0	1	1	1	0	0	0	0	0	3	2	0	0
3	1	low	suburban	0	0	5	0	0	0	2	0	0	0	0	1	0	3	4	0	0	0	0	0	7	8	0	0	0	1	0	0	0	0	1	0	0	0	0	1	1	0	1	0	0	0	3	2	0	0
3	1	low	suburban	0	3	0	0	0	0	0	0	5	0	0	0	0	0	4	0	1	0	2	0	8	7	0	1	0	0	0	0	0	1	0	1	0	1	0	0	1	0	0	0	0	0	3	2	0	0
3	1	low	suburban	4	0	5	0	0	0	0	0	0	0	0	0	0	3	2	0	0	1	0	0	9	6	1	0	0	1	0	0	0	0	0	0	1	0	0	1	1	0	0	0	0	0	3	2	0	2
3	1	low	suburban	0	0	3	0	0	5	0	0	0	0	1	0	0	2	4	0	0	0	0	0	8	7	0	0	0	1	0	1	0	0	0	0	0	0	0	1	1	0	0	0	1	0	3	2	0	0
3	1	low	suburban	0	0	5	0	4	0	0	0	0	1	2	0	0	0	0	0	3	0	0	0	9	6	0	0	0	1	0	0	1	0	0	1	0	0	0	0	0	0	0	1	1	0	3	2	0	0
3	1	low	suburban	0	0	0	0	0	0	0	2	0	0	0	1	0	5	4	0	0	3	0	0	2	13	0	0	1	0	0	0	0	0	0	0	1	0	0	1	1	0	1	0	0	0	4	1	0	0
3	1	low	suburban	0	0	0	0	0	2	0	0	0	0	0	3	1	0	0	4	0	5	0	0	2	13	0	0	0	0	0	1	0	0	0	0	1	0	0	0	0	1	1	0	0	1	4	1	0	0
3	3	high	suburban	0	0	0	0	3	5	0	0	0	0	0	0	0	0	1	0	2	0	0	4	8	7	0	0	0	0	0	1	1	0	0	1	0	0	1	0	1	0	0	0	0	0	3	2	0	0
2	3	high	suburban	0	0	4	0	0	0	0	0	2	1	0	0	0	5	3	0	0	0	0	0	6	9	0	0	0	1	0	0	0	1	0	0	0	0	0	1	1	0	0	1	0	0	3	2	0	0
1	4	high	exurban	0	0	1	0	0	0	3	2	4	0	0	0	0	0	5	0	0	0	0	0	10	5	0	0	1	1	0	0	0	1	1	0	0	0	0	0	1	0	0	0	0	0	1	4	0	0
1	4	high	exurban	0	0	0	2	3	0	5	4	0	0	0	0	0	0	0	0	0	0	1	0	14	1	0	0	1	0	1	0	1	0	1	0	0	1	0	0	0	0	0	0	0	0	1	4	0	0
1	4	high	exurban	0	3	4	0	2	0	0	0	0	0	0	0	0	1	5	0	0	0	0	0	9	6	0	1	0	1	0	0	1	0	0	0	0	0	0	1	1	0	0	0	0	0	2	3	0	0
1	4	high	exurban	3	5	0	1	0	0	0	0	0	0	0	0	0	0	4	2	0	0	0	0	9	6	1	1	0	0	1	0	0	0	0	0	0	0	0	0	1	1	0	0	0	0	2	3	0	3
1	4	high	exurban	3	0	5	0	0	0	0	0	4	0	0	1	0	0	0	2	0	0	0	0	12	3	1	0	0	1	0	0	0	1	0	0	0	0	0	0	0	1	1	0	0	0	2	3	0	3
1	4	high	exurban	0	1	3	0	0	0	0	0	2	0	0	0	0	5	4	0	0	0	0	0	6	9	0	1	0	1	0	0	0	1	0	0	0	0	0	1	1	0	0	0	0	0	2	3	0	0
1	4	high	exurban	0	3	4	0	0	0	0	0	0	0	0	0	0	2	5	0	0	0	0	1	7	8	0	1	0	1	0	0	0	0	0	0	0	0	1	1	1	0	0	0	0	0	3	2	0	0
1	4	high	exurban	0	4	0	0	0	0	0	0	0	0	0	0	0	3	5	0	2	0	1	0	4	11	0	1	0	0	0	0	0	0	0	1	0	1	0	1	1	0	0	0	0	0	4	1	0	0
1	4	high	exurban	0	3	0	0	0	0	0	0	0	0	0	0	0	2	4	0	1	0	0	5	3	12	0	1	0	0	0	0	0	0	0	1	0	0	1	1	1	0	0	0	0	0	4	1	0	0
1	5	high	exurban	0	2	4	0	0	0	0	5	3	0	0	0	0	0	1	0	0	0	0	0	14	1	0	1	1	1	0	0	0	1	0	0	0	0	0	0	1	0	0	0	0	0	1	4	0	0
1	5	high	exurban	2	1	5	0	4	0	0	0	0	0	0	0	0	0	0	0	3	0	0	0	12	3	1	1	0	1	0	0	1	0	0	1	0	0	0	0	0	0	0	0	0	0	1	4	0	4
1	5	high	exurban	1	5	3	0	0	0	0	0	2	0	0	0	0	0	4	0	0	0	0	0	11	4	1	1	0	1	0	0	0	1	0	0	0	0	0	0	1	0	0	0	0	0	1	4	0	5
1	5	high	exurban	0	5	3	0	0	0	1	0	2	0	0	0	0	0	4	0	0	0	0	0	11	4	0	1	0	1	0	0	0	1	1	0	0	0	0	0	1	0	0	0	0	0	1	4	0	0
2	5	high	exurban	0	1	4	0	2	0	0	0	3	0	0	0	0	0	5	0	0	0	0	0	10	5	0	1	0	1	0	0	1	1	0	0	0	0	0	0	1	0	0	0	0	0	1	4	0	0
2	5	high	exurban	0	1	4	0	0	0	3	0	2	0	0	0	0	0	5	0	0	0	0	0	10	5	0	1	0	1	0	0	0	1	1	0	0	0	0	0	1	0	0	0	0	0	1	4	0	0
2	5	high	exurban	2	5	0	0	4	0	1	0	0	0	0	0	0	3	0	0	0	0	0	0	12	3	1	1	0	0	0	0	1	0	1	0	0	0	0	1	0	0	0	0	0	0	1	4	0	4
2	5	high	exurban	1	2	0	0	0	0	3	0	5	0	0	0	0	0	0	0	0	0	0	4	11	4	1	1	0	0	0	0	0	1	1	0	0	0	1	0	0	0	0	0	0	0	1	4	0	5
3	5	high	exurban	2	3	4	0	0	0	0	0	5	0	0	0	0	0	0	0	0	0	0	1	14	1	1	1	0	1	0	0	0	1	0	0	0	0	1	0	0	0	0	0	0	0	1	4	0	4
3	5	high	exurban	0	3	4	0	2	0	0	1	0	0	0	0	0	0	5	0	0	0	0	0	10	5	0	1	1	1	0	0	1	0	0	0	0	0	0	0	1	0	0	0	0	0	1	4	0	0
1	5	high	exurban	0	5	0	0	0	1	0	3	4	0	2	0	0	0	0	0	0	0	0	0	13	2	0	1	1	0	0	1	0	1	0	0	0	0	0	0	0	0	0	0	1	0	1	4	0	0
1	5	high	exurban	1	0	5	0	4	3	0	0	0	0	0	0	0	0	2	0	0	0	0	0	13	2	1	0	0	1	0	1	1	0	0	0	0	0	0	0	1	0	0	0	0	0	1	4	0	5
1	5	high	exurban	0	0	2	0	5	0	4	0	1	0	0	0	0	0	0	0	3	0	0	0	12	3	0	0	0	1	0	0	1	1	1	1	0	0	0	0	0	0	0	0	0	0	1	4	0	0
1	5	high	exurban	0	0	4	0	0	0	1	0	3	0	0	0	0	0	5	0	0	0	0	2	8	7	0	0	0	1	0	0	0	1	1	0	0	0	1	0	1	0	0	0	0	0	2	3	0	0
1	5	high	exurban	0	4	5	0	0	0	0	0	3	0	0	0	0	0	2	0	0	1	0	0	12	3	0	1	0	1	0	0	0	1	0	0	1	0	0	0	1	0	0	0	0	0	2	3	0	0
2	5	high	exurban	0	2	5	0	4	0	0	0	0	0	0	0	0	0	1	0	3	0	0	0	11	4	0	1	0	1	0	0	1	0	0	1	0	0	0	0	1	0	0	0	0	0	2	3	0	0
2	5	high	exurban	1	4	0	0	0	0	0	0	3	0	0	0	0	0	5	0	0	0	0	2	8	7	1	1	0	0	0	0	0	1	0	0	0	0	1	0	1	0	0	0	0	0	2	3	0	5
3	5	high	exurban	0	4	1	0	0	0	0	5	0	0	0	0	0	0	2	0	0	0	3	0	10	5	0	1	1	1	0	0	0	0	0	0	0	1	0	0	1	0	0	0	0	0	2	3	0	0
3	5	high	exurban	0	0	4	0	0	3	0	0	2	0	0	0	0	1	5	0	0	0	0	0	9	6	0	0	0	1	0	1	0	1	0	0	0	0	0	1	1	0	0	0	0	0	2	3	0	0
3	5	high	exurban	0	4	3	0	0	0	0	0	5	0	0	0	0	0	2	0	0	0	1	0	12	3	0	1	0	1	0	0	0	1	0	0	0	1	0	0	1	0	0	0	0	0	2	3	0	0
1	5	high	exurban	3	0	4	0	0	0	0	0	2	0	5	0	0	0	1	0	0	0	0	0	9	6	1	0	0	1	0	0	0	1	0	0	0	0	0	0	1	0	0	0	1	0	2	3	0	3
1	5	high	exurban	0	0	1	0	5	0	0	0	4	3	0	0	0	0	2	0	0	0	0	0	10	5	0	0	0	1	0	0	1	1	0	0	0	0	0	0	1	0	0	1	0	0	2	3	0	0
2	5	high	exurban	0	3	1	0	5	0	0	0	0	0	4	0	0	0	0	0	2	0	0	0	9	6	0	1	0	1	0	0	1	0	0	1	0	0	0	0	0	0	0	0	1	0	2	3	0	0
2	5	high	exurban	0	0	0	0	1	0	2	0	3	0	4	0	0	0	5	0	0	0	0	0	6	9	0	0	0	0	0	0	1	1	1	0	0	0	0	0	1	0	0	0	1	0	2	3	0	0
2	5	high	exurban	0	3	5	0	0	0	0	0	4	0	0	2	0	0	0	1	0	0	0	0	12	3	0	1	0	1	0	0	0	1	0	0	0	0	0	0	0	1	1	0	0	0	2	3	0	0
2	5	high	exurban	0	3	0	0	4	0	1	0	0	0	5	0	0	0	0	0	2	0	0	0	8	7	0	1	0	0	0	0	1	0	1	1	0	0	0	0	0	0	0	0	1	0	2	3	0	0
3	5	high	exurban	0	0	5	0	0	4	0	1	0	2	0	0	0	0	3	0	0	0	0	0	10	5	0	0	1	1	0	1	0	0	0	0	0	0	0	0	1	0	0	1	0	0	2	3	0	0
3	5	high	exurban	0	0	4	0	0	3	1	0	0	5	0	0	0	0	0	0	0	0	0	2	8	7	0	0	0	1	0	1	0	0	1	0	0	0	1	0	0	0	0	1	0	0	2	3	0	0
3	5	high	exurban	5	4	0	0	0	0	0	3	0	0	0	0	0	2	0	0	1	0	0	0	12	3	1	1	1	0	0	0	0	0	0	1	0	0	0	1	0	0	0	0	0	0	2	3	0	1
3	5	high	exurban	0	1	4	0	0	0	0	0	5	0	0	0	0	0	3	0	0	0	0	2	10	5	0	1	0	1	0	0	0	1	0	0	0	0	1	0	1	0	0	0	0	0	2	3	0	0
3	5	high	exurban	0	3	4	0	0	0	0	0	1	0	2	0	0	0	5	0	0	0	0	0	8	7	0	1	0	1	0	0	0	1	0	0	0	0	0	0	1	0	0	0	1	0	2	3	0	0
1	5	high	exurban	0	3	0	0	0	0	0	0	4	0	0	0	0	2	5	0	1	0	0	0	7	8	0	1	0	0	0	0	0	1	0	1	0	0	0	1	1	0	0	0	0	0	3	2	0	0
1	5	high	exurban	0	0	0	0	4	0	0	0	3	0	0	0	0	1	5	0	2	0	0	0	7	8	0	0	0	0	0	0	1	1	0	1	0	0	0	1	1	0	0	0	0	0	3	2	0	0
2	5	high	exurban	0	3	0	0	1	0	0	0	0	0	0	0	0	4	2	0	5	0	0	0	4	11	0	1	0	0	0	0	1	0	0	1	0	0	0	1	1	0	0	0	0	0	3	2	0	0
2	5	high	exurban	0	5	0	0	0	0	0	0	1	0	0	0	0	3	0	0	0	0	4	2	6	9	0	1	0	0	0	0	0	1	0	0	0	1	1	1	0	0	0	0	0	0	3	2	0	0
3	5	high	exurban	0	0	3	0	2	0	0	0	0	0	0	0	0	0	5	0	4	0	0	1	5	10	0	0	0	1	0	0	1	0	0	1	0	0	1	0	1	0	0	0	0	0	3	2	0	0
3	5	high	exurban	0	0	1	0	0	0	0	0	4	0	0	0	0	2	3	0	0	0	0	5	5	10	0	0	0	1	0	0	0	1	0	0	0	0	1	1	1	0	0	0	0	0	3	2	0	0
1	5	high	exurban	0	0	0	0	2	0	0	3	0	0	0	0	4	0	0	0	5	0	1	0	5	10	0	0	1	0	0	0	1	0	0	1	0	1	0	0	0	0	0	0	0	1	3	2	0	0
1	5	high	exurban	0	0	5	0	2	0	0	0	0	4	0	0	0	0	1	0	3	0	0	0	7	8	0	0	0	1	0	0	1	0	0	1	0	0	0	0	1	0	0	1	0	0	3	2	0	0
1	5	high	exurban	0	3	0	0	5	0	0	0	0	0	0	0	1	0	4	0	2	0	0	0	8	7	0	1	0	0	0	0	1	0	0	1	0	0	0	0	1	0	0	0	0	1	3	2	0	0
2	5	high	exurban	0	3	1	0	0	0	0	0	0	4	0	0	0	5	2	0	0	0	0	0	4	11	0	1	0	1	0	0	0	0	0	0	0	0	0	1	1	0	0	1	0	0	3	2	0	0
3	5	high	exurban	0	0	4	0	3	0	0	0	0	5	0	0	0	1	2	0	0	0	0	0	7	8	0	0	0	1	0	0	1	0	0	0	0	0	0	1	1	0	0	1	0	0	3	2	0	0
1	5	high	exurban	1	0	0	0	5	0	0	0	0	3	2	0	0	0	0	0	4	0	0	0	6	9	1	0	0	0	0	0	1	0	0	1	0	0	0	0	0	0	0	1	1	0	3	2	0	5
1	5	high	exurban	0	0	0	0	3	0	0	4	0	5	1	0	0	0	0	0	2	0	0	0	7	8	0	0	1	0	0	0	1	0	0	1	0	0	0	0	0	0	0	1	1	0	3	2	0	0
2	5	high	exurban	0	3	0	0	0	0	0	0	0	2	4	0	0	5	0	0	1	0	0	0	3	12	0	1	0	0	0	0	0	0	0	1	0	0	0	1	0	0	0	1	1	0	4	1	0	0
1	5	high	exurban	0	0	0	0	3	0	0	0	0	5	1	0	0	4	0	0	2	0	0	0	3	12	0	0	0	0	0	0	1	0	0	1	0	0	0	1	0	0	0	1	1	0	4	1	0	0
1	6	medium	suburban	4	0	5	0	0	0	3	1	2	0	0	0	0	0	0	0	0	0	0	0	15	0	1	0	1	1	0	0	0	1	1	0	0	0	0	0	0	0	0	0	0	0	0	5	0	2
1	6	medium	suburban	3	4	5	0	0	0	0	1	2	0	0	0	0	0	0	0	0	0	0	0	15	0	1	1	1	1	0	0	0	1	0	0	0	0	0	0	0	0	0	0	0	0	0	5	0	3
1	6	medium	suburban	0	5	3	0	0	2	4	0	1	0	0	0	0	0	0	0	0	0	0	0	15	0	0	1	0	1	0	1	0	1	1	0	0	0	0	0	0	0	0	0	0	0	0	5	0	0
1	6	medium	suburban	1	3	5	0	0	0	0	0	4	0	0	0	0	0	2	0	0	0	0	0	13	2	1	1	0	1	0	0	0	1	0	0	0	0	0	0	1	0	0	0	0	0	1	4	0	5
1	6	medium	suburban	4	0	0	0	0	5	1	0	0	0	0	0	0	0	3	0	2	0	0	0	10	5	1	0	0	0	0	1	0	0	1	1	0	0	0	0	1	0	0	0	0	0	2	3	0	2
1	6	medium	suburban	0	0	4	0	2	0	0	5	0	0	0	0	0	1	0	0	3	0	0	0	11	4	0	0	1	1	0	0	1	0	0	1	0	0	0	1	0	0	0	0	0	0	2	3	0	0
1	6	medium	suburban	0	1	5	0	0	0	3	0	0	0	0	0	0	0	4	0	0	0	0	2	9	6	0	1	0	1	0	0	0	0	1	0	0	0	1	0	1	0	0	0	0	0	2	3	0	0
1	6	medium	suburban	2	0	4	0	1	0	0	0	0	3	0	0	0	0	5	0	0	0	0	0	7	8	1	0	0	1	0	0	1	0	0	0	0	0	0	0	1	0	0	1	0	0	2	3	0	4
1	6	medium	suburban	0	2	5	0	0	3	0	0	0	4	0	0	0	0	0	0	1	0	0	0	10	5	0	1	0	1	0	1	0	0	0	1	0	0	0	0	0	0	0	1	0	0	2	3	0	0
1	6	medium	suburban	1	0	4	0	0	0	0	0	0	2	0	0	0	0	3	0	5	0	0	0	5	10	1	0	0	1	0	0	0	0	0	1	0	0	0	0	1	0	0	1	0	0	3	2	0	5
2	7	medium	exurban	2	3	5	0	0	0	1	0	4	0	0	0	0	0	0	0	0	0	0	0	15	0	1	1	0	1	0	0	0	1	1	0	0	0	0	0	0	0	0	0	0	0	0	5	0	4
2	7	medium	exurban	0	3	5	0	0	1	0	0	4	0	0	0	0	2	0	0	0	0	0	0	13	2	0	1	0	1	0	1	0	1	0	0	0	0	0	1	0	0	0	0	0	0	1	4	0	0
2	7	medium	exurban	0	5	4	0	0	0	0	0	2	0	0	0	0	0	3	0	0	0	0	1	11	4	0	1	0	1	0	0	0	1	0	0	0	0	1	0	1	0	0	0	0	0	2	3	0	0
2	7	medium	exurban	0	0	2	0	4	0	0	0	5	0	3	0	0	0	1	0	0	0	0	0	11	4	0	0	0	1	0	0	1	1	0	0	0	0	0	0	1	0	0	0	1	0	2	3	0	0
2	7	medium	exurban	0	0	4	0	0	0	0	0	2	0	0	0	0	3	5	0	1	0	0	0	6	9	0	0	0	1	0	0	0	1	0	1	0	0	0	1	1	0	0	0	0	0	3	2	0	0
2	7	medium	exurban	0	0	0	0	1	0	0	0	0	5	0	4	0	0	0	2	3	0	0	0	1	14	0	0	0	0	0	0	1	0	0	1	0	0	0	0	0	1	1	1	0	0	4	1	0	0
2	7	medium	exurban	0	0	0	0	5	0	0	0	0	2	4	0	0	0	0	0	3	0	0	1	5	10	0	0	0	0	0	0	1	0	0	1	0	0	1	0	0	0	0	1	1	0	4	1	0	0
1	8	medium	suburban	0	0	3	2	0	0	1	5	0	0	0	0	0	0	4	0	0	0	0	0	11	4	0	0	1	1	1	0	0	0	1	0	0	0	0	0	1	0	0	0	0	0	1	4	0	0
1	8	medium	suburban	0	3	5	0	0	0	0	0	1	0	0	0	0	4	0	0	2	0	0	0	9	6	0	1	0	1	0	0	0	1	0	1	0	0	0	1	0	0	0	0	0	0	2	3	0	0
1	8	medium	suburban	0	0	1	0	0	5	0	0	3	0	0	0	0	0	2	0	0	0	0	4	9	6	0	0	0	1	0	1	0	1	0	0	0	0	1	0	1	0	0	0	0	0	2	3	0	0
1	8	medium	suburban	0	3	2	0	0	1	0	0	0	0	0	0	0	0	0	4	0	5	0	0	6	9	0	1	0	1	0	1	0	0	0	0	1	0	0	0	0	1	0	0	0	0	2	3	0	0
1	8	medium	suburban	0	5	4	0	3	0	0	0	0	0	1	0	0	0	0	0	2	0	0	0	12	3	0	1	0	1	0	0	1	0	0	1	0	0	0	0	0	0	0	0	1	0	2	3	0	0
1	8	medium	suburban	0	0	4	0	5	0	0	0	0	0	0	0	0	2	0	0	3	0	1	0	9	6	0	0	0	1	0	0	1	0	0	1	0	1	0	1	0	0	0	0	0	0	3	2	0	0
1	8	medium	suburban	3	0	0	0	0	0	1	0	0	0	0	0	0	4	5	0	0	0	0	2	4	11	1	0	0	0	0	0	0	0	1	0	0	0	1	1	1	0	0	0	0	0	3	2	0	3
1	8	medium	suburban	0	0	0	0	0	5	0	0	3	0	0	0	0	1	4	0	0	0	0	2	8	7	0	0	0	0	0	1	0	1	0	0	0	0	1	1	1	0	0	0	0	0	3	2	0	0
1	8	medium	suburban	0	0	0	0	2	0	0	0	0	0	4	0	0	5	1	0	3	0	0	0	2	13	0	0	0	0	0	0	1	0	0	1	0	0	0	1	1	0	0	0	1	0	4	1	0	0
2	9	medium	rural	1	2	4	0	0	0	3	0	5	0	0	0	0	0	0	0	0	0	0	0	15	0	1	1	0	1	0	0	0	1	1	0	0	0	0	0	0	0	0	0	0	0	0	5	0	5
3	9	medium	rural	1	3	4	0	0	0	0	2	5	0	0	0	0	0	0	0	0	0	0	0	15	0	1	1	1	1	0	0	0	1	0	0	0	0	0	0	0	0	0	0	0	0	0	5	0	5
2	9	medium	rural	0	5	4	0	0	0	2	0	1	0	0	0	0	0	3	0	0	0	0	0	12	3	0	1	0	1	0	0	0	1	1	0	0	0	0	0	1	0	0	0	0	0	1	4	0	0
2	9	medium	rural	0	3	5	0	0	2	1	0	0	0	0	0	0	0	4	0	0	0	0	0	11	4	0	1	0	1	0	1	0	0	1	0	0	0	0	0	1	0	0	0	0	0	1	4	0	0
3	9	medium	rural	0	1	2	0	0	3	0	0	4	0	0	0	0	0	5	0	0	0	0	0	10	5	0	1	0	1	0	1	0	1	0	0	0	0	0	0	1	0	0	0	0	0	1	4	0	0
3	9	medium	rural	0	1	0	0	0	0	2	5	3	0	0	0	0	4	0	0	0	0	0	0	11	4	0	1	1	0	0	0	0	1	1	0	0	0	0	1	0	0	0	0	0	0	1	4	0	0
3	9	medium	rural	0	4	3	0	0	0	0	2	5	0	0	0	0	0	1	0	0	0	0	0	14	1	0	1	1	1	0	0	0	1	0	0	0	0	0	0	1	0	0	0	0	0	1	4	0	0
3	9	medium	rural	2	0	3	0	5	1	0	0	0	0	0	0	0	0	0	0	4	0	0	0	11	4	1	0	0	1	0	1	1	0	0	1	0	0	0	0	0	0	0	0	0	0	1	4	0	4
3	9	medium	rural	0	2	4	0	0	1	0	0	5	0	0	0	0	0	3	0	0	0	0	0	12	3	0	1	0	1	0	1	0	1	0	0	0	0	0	0	1	0	0	0	0	0	1	4	0	0
3	9	medium	rural	0	1	0	0	4	2	0	5	0	0	0	0	0	0	0	0	3	0	0	0	12	3	0	1	1	0	0	1	1	0	0	1	0	0	0	0	0	0	0	0	0	0	1	4	0	0
2	9	medium	rural	0	0	5	0	0	2	0	4	1	0	0	0	0	0	3	0	0	0	0	0	12	3	0	0	1	1	0	1	0	1	0	0	0	0	0	0	1	0	0	0	0	0	1	4	0	0
2	9	medium	rural	0	0	4	0	5	0	0	1	0	0	0	0	0	0	0	0	3	0	2	0	10	5	0	0	1	1	0	0	1	0	0	1	0	1	0	0	0	0	0	0	0	0	2	3	0	0
2	9	medium	rural	0	1	3	0	0	0	0	0	2	0	0	0	0	4	5	0	0	0	0	0	6	9	0	1	0	1	0	0	0	1	0	0	0	0	0	1	1	0	0	0	0	0	2	3	0	0
2	9	medium	rural	0	4	2	0	0	0	0	0	3	0	0	0	0	1	5	0	0	0	0	0	9	6	0	1	0	1	0	0	0	1	0	0	0	0	0	1	1	0	0	0	0	0	2	3	0	0
3	9	medium	rural	0	5	1	0	0	0	4	0	0	0	0	0	0	0	3	0	0	0	0	2	10	5	0	1	0	1	0	0	0	0	1	0	0	0	1	0	1	0	0	0	0	0	2	3	0	0
3	9	medium	rural	0	2	5	0	0	4	0	0	0	0	0	0	0	0	3	0	1	0	0	0	11	4	0	1	0	1	0	1	0	0	0	1	0	0	0	0	1	0	0	0	0	0	2	3	0	0
3	9	medium	rural	0	1	0	0	0	4	0	0	2	0	0	0	0	0	5	0	0	0	0	3	7	8	0	1	0	0	0	1	0	1	0	0	0	0	1	0	1	0	0	0	0	0	2	3	0	0
3	9	medium	rural	2	0	0	0	0	0	1	0	4	0	0	0	0	0	5	0	0	0	0	3	7	8	1	0	0	0	0	0	0	1	1	0	0	0	1	0	1	0	0	0	0	0	2	3	0	4
3	9	medium	rural	0	3	0	0	4	0	1	0	0	0	0	0	0	5	0	0	0	0	2	0	8	7	0	1	0	0	0	0	1	0	1	0	0	1	0	1	0	0	0	0	0	0	2	3	0	0
2	9	medium	rural	0	0	0	0	3	0	2	5	0	0	1	0	0	0	0	0	0	0	4	0	10	5	0	0	1	0	0	0	1	0	1	0	0	1	0	0	0	0	0	0	1	0	2	3	0	0
2	9	medium	rural	0	4	0	0	3	0	0	0	5	0	0	0	2	0	0	1	0	0	0	0	12	3	0	1	0	0	0	0	1	1	0	0	0	0	0	0	0	1	0	0	0	1	2	3	0	0
3	9	medium	rural	0	1	2	0	0	0	0	3	0	4	5	0	0	0	0	0	0	0	0	0	6	9	0	1	1	1	0	0	0	0	0	0	0	0	0	0	0	0	0	1	1	0	2	3	0	0
2	9	medium	rural	0	1	0	0	0	0	0	0	5	0	0	0	0	3	2	0	0	0	0	4	6	9	0	1	0	0	0	0	0	1	0	0	0	0	1	1	1	0	0	0	0	0	3	2	0	0
3	9	medium	rural	0	5	0	0	1	0	0	0	0	0	0	0	0	0	4	0	0	0	2	3	6	9	0	1	0	0	0	0	1	0	0	0	0	1	1	0	1	0	0	0	0	0	3	2	0	0
2	9	medium	rural	0	0	1	0	2	0	0	0	0	0	0	0	4	0	0	0	5	0	0	3	3	12	0	0	0	1	0	0	1	0	0	1	0	0	1	0	0	0	0	0	0	1	3	2	0	0
3	9	medium	rural	0	5	0	0	2	0	0	0	0	0	0	0	3	0	1	0	4	0	0	0	7	8	0	1	0	0	0	0	1	0	0	1	0	0	0	0	1	0	0	0	0	1	3	2	0	0
3	9	medium	rural	0	0	0	0	5	0	0	0	0	0	3	0	0	2	0	0	4	0	0	1	5	10	0	0	0	0	0	0	1	0	0	1	0	0	1	1	0	0	0	0	1	0	4	1	0	0
3	9	medium	rural	0	0	0	0	2	0	0	0	0	0	5	0	0	0	0	0	4	0	1	3	2	13	0	0	0	0	0	0	1	0	0	1	0	1	1	0	0	0	0	0	1	0	4	1	0	0
3	10	medium	suburban	4	0	0	3	5	0	1	0	2	0	0	0	0	0	0	0	0	0	0	0	15	0	1	0	0	0	1	0	1	1	1	0	0	0	0	0	0	0	0	0	0	0	0	5	0	2
3	10	medium	suburban	2	5	4	0	0	0	1	0	3	0	0	0	0	0	0	0	0	0	0	0	15	0	1	1	0	1	0	0	0	1	1	0	0	0	0	0	0	0	0	0	0	0	0	5	0	4
3	10	medium	suburban	5	4	3	0	0	0	0	0	1	0	0	0	0	0	0	0	0	2	0	0	13	2	1	1	0	1	0	0	0	1	0	0	1	0	0	0	0	0	0	0	0	0	1	4	0	1
3	10	medium	suburban	0	4	5	0	0	0	2	1	0	0	0	0	0	0	3	0	0	0	0	0	12	3	0	1	1	1	0	0	0	0	1	0	0	0	0	0	1	0	0	0	0	0	1	4	0	0
3	10	medium	suburban	0	5	3	0	2	1	0	0	0	0	0	0	0	0	4	0	0	0	0	0	11	4	0	1	0	1	0	1	1	0	0	0	0	0	0	0	1	0	0	0	0	0	1	4	0	0
3	10	medium	suburban	1	2	5	0	0	0	4	0	0	0	0	0	0	0	0	0	0	0	3	0	12	3	1	1	0	1	0	0	0	0	1	0	0	1	0	0	0	0	0	0	0	0	1	4	0	5
3	10	medium	suburban	0	5	3	0	4	0	0	1	0	0	0	0	0	0	0	0	0	0	2	0	13	2	0	1	1	1	0	0	1	0	0	0	0	1	0	0	0	0	0	0	0	0	1	4	0	0
3	10	medium	suburban	2	0	3	0	0	0	0	1	4	0	0	0	0	0	5	0	0	0	0	0	10	5	1	0	1	1	0	0	0	1	0	0	0	0	0	0	1	0	0	0	0	0	1	4	0	4
3	10	medium	suburban	0	3	5	0	0	0	0	1	4	0	0	0	0	0	0	0	2	0	0	0	13	2	0	1	1	1	0	0	0	1	0	1	0	0	0	0	0	0	0	0	0	0	1	4	0	0
3	10	medium	suburban	2	0	4	0	0	0	1	0	5	3	0	0	0	0	0	0	0	0	0	0	12	3	1	0	0	1	0	0	0	1	1	0	0	0	0	0	0	0	0	1	0	0	1	4	0	4
3	10	medium	suburban	0	0	0	3	0	2	1	4	0	5	0	0	0	0	0	0	0	0	0	0	10	5	0	0	1	0	1	1	0	0	1	0	0	0	0	0	0	0	0	1	0	0	1	4	0	0
3	10	medium	suburban	2	3	0	0	0	0	0	0	5	0	0	0	0	1	4	0	0	0	0	0	10	5	1	1	0	0	0	0	0	1	0	0	0	0	0	1	1	0	0	0	0	0	2	3	0	4
3	10	medium	suburban	2	0	0	0	0	1	0	0	4	0	0	5	0	0	3	0	0	0	0	0	7	8	1	0	0	0	0	1	0	1	0	0	0	0	0	0	1	0	1	0	0	0	2	3	0	4
3	10	medium	suburban	5	0	0	0	0	0	1	0	2	0	0	0	0	0	0	0	3	4	0	0	8	7	1	0	0	0	0	0	0	1	1	1	1	0	0	0	0	0	0	0	0	0	2	3	0	1
3	10	medium	suburban	0	1	2	0	5	0	0	0	0	0	0	0	0	3	0	0	4	0	0	0	8	7	0	1	0	1	0	0	1	0	0	1	0	0	0	1	0	0	0	0	0	0	2	3	0	0
3	10	medium	suburban	0	0	3	0	5	0	0	0	0	0	0	0	0	2	1	0	4	0	0	0	8	7	0	0	0	1	0	0	1	0	0	1	0	0	0	1	1	0	0	0	0	0	3	2	0	0
3	10	medium	suburban	0	0	3	0	0	0	0	2	0	0	0	0	0	4	1	0	0	0	5	0	5	10	0	0	1	1	0	0	0	0	0	0	0	1	0	1	1	0	0	0	0	0	3	2	0	0
3	10	medium	suburban	0	0	2	0	0	5	0	0	0	1	0	0	0	0	3	0	0	4	0	0	7	8	0	0	0	1	0	1	0	0	0	0	1	0	0	0	1	0	0	1	0	0	3	2	0	0
3	10	medium	suburban	0	0	5	0	0	0	0	0	2	3	0	0	0	0	4	0	1	0	0	0	7	8	0	0	0	1	0	0	0	1	0	1	0	0	0	0	1	0	0	1	0	0	3	2	0	0
3	10	medium	suburban	0	0	0	0	4	3	0	0	0	0	0	0	0	2	0	1	5	0	0	0	7	8	0	0	0	0	0	1	1	0	0	1	0	0	0	1	0	1	0	0	0	0	3	2	0	0
3	10	medium	suburban	0	4	0	0	0	0	0	0	0	0	0	0	0	5	1	0	3	0	0	2	4	11	0	1	0	0	0	0	0	0	0	1	0	0	1	1	1	0	0	0	0	0	4	1	0	0
3	10	medium	suburban	0	4	0	0	0	0	0	0	0	0	0	0	0	5	3	0	2	0	0	1	4	11	0	1	0	0	0	0	0	0	0	1	0	0	1	1	1	0	0	0	0	0	4	1	0	0
3	10	medium	suburban	0	0	0	0	4	0	0	0	0	2	5	0	0	0	0	1	3	0	0	0	4	11	0	0	0	0	0	0	1	0	0	1	0	0	0	0	0	1	0	1	1	0	4	1	0	0
2	11	low	suburban	3	0	5	0	0	1	4	2	0	0	0	0	0	0	0	0	0	0	0	0	15	0	1	0	1	1	0	1	0	0	1	0	0	0	0	0	0	0	0	0	0	0	0	5	0	3
1	11	low	suburban	0	0	4	0	1	0	0	3	5	0	0	0	0	0	0	0	0	2	0	0	13	2	0	0	1	1	0	0	1	1	0	0	1	0	0	0	0	0	0	0	0	0	1	4	0	0
2	11	low	suburban	0	0	3	0	1	0	5	2	0	0	0	0	0	0	0	0	4	0	0	0	11	4	0	0	1	1	0	0	1	0	1	1	0	0	0	0	0	0	0	0	0	0	1	4	0	0
2	11	low	suburban	4	0	2	0	0	1	0	0	5	0	0	0	0	0	3	0	0	0	0	0	12	3	1	0	0	1	0	1	0	1	0	0	0	0	0	0	1	0	0	0	0	0	1	4	0	2
1	11	low	suburban	0	0	0	0	4	5	1	0	0	0	0	0	0	0	2	0	3	0	0	0	10	5	0	0	0	0	0	1	1	0	1	1	0	0	0	0	1	0	0	0	0	0	2	3	0	0
2	11	low	suburban	0	4	3	0	0	0	0	0	2	0	0	0	0	0	5	0	0	0	0	1	9	6	0	1	0	1	0	0	0	1	0	0	0	0	1	0	1	0	0	0	0	0	2	3	0	0
2	11	low	suburban	0	0	4	0	0	0	1	0	5	0	0	0	0	0	3	0	0	0	0	2	10	5	0	0	0	1	0	0	0	1	1	0	0	0	1	0	1	0	0	0	0	0	2	3	0	0
2	11	low	suburban	1	0	4	0	0	0	2	0	0	0	0	0	0	0	5	0	0	0	0	3	7	8	1	0	0	1	0	0	0	0	1	0	0	0	1	0	1	0	0	0	0	0	2	3	0	5
1	11	low	suburban	0	1	0	0	4	3	0	0	0	2	0	0	0	0	0	0	5	0	0	0	8	7	0	1	0	0	0	1	1	0	0	1	0	0	0	0	0	0	0	1	0	0	2	3	0	0
2	11	low	suburban	0	3	1	0	0	0	4	0	0	5	0	0	0	0	2	0	0	0	0	0	8	7	0	1	0	1	0	0	0	0	1	0	0	0	0	0	1	0	0	1	0	0	2	3	0	0
2	11	low	suburban	0	0	4	0	3	5	0	0	0	0	0	0	1	2	0	0	0	0	0	0	12	3	0	0	0	1	0	1	1	0	0	0	0	0	0	1	0	0	0	0	0	1	2	3	0	0
2	11	low	suburban	0	4	2	0	0	0	0	0	1	0	0	0	0	0	3	5	0	0	0	0	7	8	0	1	0	1	0	0	0	1	0	0	0	0	0	0	1	1	0	0	0	0	2	3	0	0
2	11	low	suburban	0	5	4	0	0	3	0	0	0	0	0	0	0	0	0	1	2	0	0	0	12	3	0	1	0	1	0	1	0	0	0	1	0	0	0	0	0	1	0	0	0	0	2	3	0	0
2	11	low	suburban	0	1	5	0	0	2	0	0	0	3	0	0	0	0	4	0	0	0	0	0	8	7	0	1	0	1	0	1	0	0	0	0	0	0	0	0	1	0	0	1	0	0	2	3	0	0
1	11	low	suburban	0	0	5	0	2	0	0	0	3	1	0	0	4	0	0	0	0	0	0	0	10	5	0	0	0	1	0	0	1	1	0	0	0	0	0	0	0	0	0	1	0	1	2	3	0	0
2	11	low	suburban	1	0	3	0	0	0	0	0	0	0	0	0	0	5	4	0	0	0	0	2	4	11	1	0	0	1	0	0	0	0	0	0	0	0	1	1	1	0	0	0	0	0	3	2	0	5
2	11	low	suburban	0	0	0	0	2	4	0	0	0	0	0	0	0	3	1	0	5	0	0	0	6	9	0	0	0	0	0	1	1	0	0	1	0	0	0	1	1	0	0	0	0	0	3	2	0	0
2	11	low	suburban	5	0	0	0	1	0	0	0	0	2	0	0	0	4	3	0	0	0	0	0	6	9	1	0	0	0	0	0	1	0	0	0	0	0	0	1	1	0	0	1	0	0	3	2	0	1
2	11	low	suburban	4	5	0	0	0	0	0	0	0	0	0	0	3	1	2	0	0	0	0	0	9	6	1	1	0	0	0	0	0	0	0	0	0	0	0	1	1	0	0	0	0	1	3	2	0	2
2	11	low	suburban	0	0	0	0	5	0	0	2	0	0	3	0	0	0	0	0	4	0	1	0	7	8	0	0	1	0	0	0	1	0	0	1	0	1	0	0	0	0	0	0	1	0	3	2	0	0
1	11	low	suburban	0	0	0	0	0	2	3	0	0	4	0	5	0	0	0	1	0	0	0	0	5	10	0	0	0	0	0	1	0	0	1	0	0	0	0	0	0	1	1	1	0	0	3	2	0	0
2	11	low	suburban	0	0	0	0	0	0	0	3	0	0	0	0	0	5	4	0	1	0	2	0	3	12	0	0	1	0	0	0	0	0	0	1	0	1	0	1	1	0	0	0	0	0	4	1	0	0
1	11	low	suburban	0	0	4	0	0	0	0	0	0	0	0	0	1	3	0	0	5	0	0	2	4	11	0	0	0	1	0	0	0	0	0	1	0	0	1	1	0	0	0	0	0	1	4	1	0	0
1	11	low	suburban	0	0	0	0	0	0	0	0	0	0	0	1	4	0	5	0	3	0	0	2	0	15	0	0	0	0	0	0	0	0	0	1	0	0	1	0	1	0	1	0	0	1	5	0	0	0
1	13	high	exurban	0	4	3	0	0	1	2	0	5	0	0	0	0	0	0	0	0	0	0	0	15	0	0	1	0	1	0	1	0	1	1	0	0	0	0	0	0	0	0	0	0	0	0	5	0	0
1	13	high	exurban	1	4	5	0	2	3	0	0	0	0	0	0	0	0	0	0	0	0	0	0	15	0	1	1	0	1	0	1	1	0	0	0	0	0	0	0	0	0	0	0	0	0	0	5	0	5
1	13	high	exurban	0	2	5	0	0	4	1	0	3	0	0	0	0	0	0	0	0	0	0	0	15	0	0	1	0	1	0	1	0	1	1	0	0	0	0	0	0	0	0	0	0	0	0	5	0	0
1	13	high	exurban	1	2	5	0	0	0	0	4	0	3	0	0	0	0	0	0	0	0	0	0	12	3	1	1	1	1	0	0	0	0	0	0	0	0	0	0	0	0	0	1	0	0	1	4	0	5
1	13	high	exurban	0	1	5	0	0	0	0	0	0	0	0	0	0	3	2	0	0	0	0	4	6	9	0	1	0	1	0	0	0	0	0	0	0	0	1	1	1	0	0	0	0	0	3	2	0	0
1	13	high	exurban	0	0	5	0	4	0	0	0	0	3	0	0	0	0	0	0	2	0	1	0	9	6	0	0	0	1	0	0	1	0	0	1	0	1	0	0	0	0	0	1	0	0	3	2	0	0
1	13	high	exurban	0	5	0	0	0	0	0	0	2	0	0	0	0	4	0	3	0	1	0	0	7	8	0	1	0	0	0	0	0	1	0	0	1	0	0	1	0	1	0	0	0	0	3	2	0	0
1	13	high	exurban	0	0	3	2	0	0	0	0	0	0	0	0	0	0	1	5	0	4	0	0	5	10	0	0	0	1	1	0	0	0	0	0	1	0	0	0	1	1	0	0	0	0	3	2	0	0
1	14	medium	exurban	4	3	5	0	0	2	0	0	1	0	0	0	0	0	0	0	0	0	0	0	15	0	1	1	0	1	0	1	0	1	0	0	0	0	0	0	0	0	0	0	0	0	0	5	0	2
1	14	medium	exurban	5	0	4	0	1	2	0	0	3	0	0	0	0	0	0	0	0	0	0	0	15	0	1	0	0	1	0	1	1	1	0	0	0	0	0	0	0	0	0	0	0	0	0	5	0	1
1	14	medium	exurban	3	5	4	0	0	1	0	0	2	0	0	0	0	0	0	0	0	0	0	0	15	0	1	1	0	1	0	1	0	1	0	0	0	0	0	0	0	0	0	0	0	0	0	5	0	3
2	14	medium	exurban	0	2	5	0	4	0	3	0	1	0	0	0	0	0	0	0	0	0	0	0	15	0	0	1	0	1	0	0	1	1	1	0	0	0	0	0	0	0	0	0	0	0	0	5	0	0
2	14	medium	exurban	4	1	5	0	0	3	0	0	2	0	0	0	0	0	0	0	0	0	0	0	15	0	1	1	0	1	0	1	0	1	0	0	0	0	0	0	0	0	0	0	0	0	0	5	0	2
2	14	medium	exurban	3	2	5	0	0	4	0	0	1	0	0	0	0	0	0	0	0	0	0	0	15	0	1	1	0	1	0	1	0	1	0	0	0	0	0	0	0	0	0	0	0	0	0	5	0	3
2	14	medium	exurban	0	0	4	2	0	0	1	3	5	0	0	0	0	0	0	0	0	0	0	0	15	0	0	0	1	1	1	0	0	1	1	0	0	0	0	0	0	0	0	0	0	0	0	5	0	0
1	14	medium	exurban	2	5	3	0	0	0	0	4	1	0	0	0	0	0	0	0	0	0	0	0	15	0	1	1	1	1	0	0	0	1	0	0	0	0	0	0	0	0	0	0	0	0	0	5	0	4
2	14	medium	exurban	1	2	5	0	0	3	4	0	0	0	0	0	0	0	0	0	0	0	0	0	15	0	1	1	0	1	0	1	0	0	1	0	0	0	0	0	0	0	0	0	0	0	0	5	0	5
2	14	medium	exurban	2	3	0	1	0	5	0	0	4	0	0	0	0	0	0	0	0	0	0	0	15	0	1	1	0	0	1	1	0	1	0	0	0	0	0	0	0	0	0	0	0	0	0	5	0	4
2	14	medium	exurban	2	1	3	0	0	0	5	0	4	0	0	0	0	0	0	0	0	0	0	0	15	0	1	1	0	1	0	0	0	1	1	0	0	0	0	0	0	0	0	0	0	0	0	5	0	4
2	14	medium	exurban	0	2	5	0	0	4	0	1	3	0	0	0	0	0	0	0	0	0	0	0	15	0	0	1	1	1	0	1	0	1	0	0	0	0	0	0	0	0	0	0	0	0	0	5	0	0
2	14	medium	exurban	2	0	3	0	1	5	4	0	0	0	0	0	0	0	0	0	0	0	0	0	15	0	1	0	0	1	0	1	1	0	1	0	0	0	0	0	0	0	0	0	0	0	0	5	0	4
1	14	medium	exurban	0	4	5	0	0	2	0	3	0	0	0	0	0	0	0	0	1	0	0	0	14	1	0	1	1	1	0	1	0	0	0	1	0	0	0	0	0	0	0	0	0	0	1	4	0	0
1	14	medium	exurban	0	0	0	0	3	0	1	4	5	0	0	0	0	2	0	0	0	0	0	0	13	2	0	0	1	0	0	0	1	1	1	0	0	0	0	1	0	0	0	0	0	0	1	4	0	0
1	14	medium	exurban	1	3	5	0	0	0	0	0	4	0	0	0	0	2	0	0	0	0	0	0	13	2	1	1	0	1	0	0	0	1	0	0	0	0	0	1	0	0	0	0	0	0	1	4	0	5
1	14	medium	exurban	0	0	4	0	0	1	0	2	5	0	0	0	0	0	3	0	0	0	0	0	12	3	0	0	1	1	0	1	0	1	0	0	0	0	0	0	1	0	0	0	0	0	1	4	0	0
1	14	medium	exurban	3	4	5	0	0	2	0	0	0	0	0	0	0	0	0	0	1	0	0	0	14	1	1	1	0	1	0	1	0	0	0	1	0	0	0	0	0	0	0	0	0	0	1	4	0	3
1	14	medium	exurban	0	1	3	0	0	5	4	0	0	0	0	0	0	0	2	0	0	0	0	0	13	2	0	1	0	1	0	1	0	0	1	0	0	0	0	0	1	0	0	0	0	0	1	4	0	0
1	14	medium	exurban	0	3	2	1	0	0	4	0	0	0	0	0	0	0	0	0	5	0	0	0	10	5	0	1	0	1	1	0	0	0	1	1	0	0	0	0	0	0	0	0	0	0	1	4	0	0
2	14	medium	exurban	2	4	3	0	0	0	0	5	0	0	0	0	0	0	0	0	1	0	0	0	14	1	1	1	1	1	0	0	0	0	0	1	0	0	0	0	0	0	0	0	0	0	1	4	0	4
2	14	medium	exurban	0	5	4	0	2	0	3	0	0	0	0	0	0	0	1	0	0	0	0	0	14	1	0	1	0	1	0	0	1	0	1	0	0	0	0	0	1	0	0	0	0	0	1	4	0	0
2	14	medium	exurban	1	0	4	0	0	2	0	0	3	0	0	0	0	0	5	0	0	0	0	0	10	5	1	0	0	1	0	1	0	1	0	0	0	0	0	0	1	0	0	0	0	0	1	4	0	5
2	14	medium	exurban	1	2	3	0	0	0	5	0	0	0	0	0	0	4	0	0	0	0	0	0	11	4	1	1	0	1	0	0	0	0	1	0	0	0	0	1	0	0	0	0	0	0	1	4	0	5
2	14	medium	exurban	0	5	4	0	0	3	2	0	0	0	0	0	0	1	0	0	0	0	0	0	14	1	0	1	0	1	0	1	0	0	1	0	0	0	0	1	0	0	0	0	0	0	1	4	0	0
2	14	medium	exurban	3	0	4	0	0	5	0	0	1	0	0	0	0	0	2	0	0	0	0	0	13	2	1	0	0	1	0	1	0	1	0	0	0	0	0	0	1	0	0	0	0	0	1	4	0	3
1	14	medium	exurban	0	2	5	0	1	0	3	0	0	0	0	0	0	0	4	0	0	0	0	0	11	4	0	1	0	1	0	0	1	0	1	0	0	0	0	0	1	0	0	0	0	0	1	4	0	0
1	14	medium	exurban	1	4	0	0	0	3	0	0	2	0	0	0	0	0	5	0	0	0	0	0	10	5	1	1	0	0	0	1	0	1	0	0	0	0	0	0	1	0	0	0	0	0	1	4	0	5
1	14	medium	exurban	1	3	5	0	0	0	0	0	2	0	0	0	0	0	4	0	0	0	0	0	11	4	1	1	0	1	0	0	0	1	0	0	0	0	0	0	1	0	0	0	0	0	1	4	0	5
2	14	medium	exurban	0	0	2	0	0	1	5	0	3	0	0	0	0	0	4	0	0	0	0	0	11	4	0	0	0	1	0	1	0	1	1	0	0	0	0	0	1	0	0	0	0	0	1	4	0	0
2	14	medium	exurban	0	3	0	0	0	1	5	0	2	0	0	0	0	4	0	0	0	0	0	0	11	4	0	1	0	0	0	1	0	1	1	0	0	0	0	1	0	0	0	0	0	0	1	4	0	0
2	14	medium	exurban	0	0	4	0	0	5	2	0	3	0	0	0	0	0	1	0	0	0	0	0	14	1	0	0	0	1	0	1	0	1	1	0	0	0	0	0	1	0	0	0	0	0	1	4	0	0
2	14	medium	exurban	2	3	4	0	0	5	0	0	0	0	0	0	0	0	1	0	0	0	0	0	14	1	1	1	0	1	0	1	0	0	0	0	0	0	0	0	1	0	0	0	0	0	1	4	0	4
2	14	medium	exurban	2	0	4	0	0	0	0	3	5	0	0	0	1	0	0	0	0	0	0	0	14	1	1	0	1	1	0	0	0	1	0	0	0	0	0	0	0	0	0	0	0	1	1	4	0	4
2	14	medium	exurban	0	0	5	1	4	0	2	0	0	0	0	0	0	0	0	0	0	0	3	0	12	3	0	0	0	1	1	0	1	0	1	0	0	1	0	0	0	0	0	0	0	0	1	4	0	0
1	14	medium	exurban	0	0	5	0	2	0	0	0	3	0	0	0	0	0	0	0	4	0	0	1	10	5	0	0	0	1	0	0	1	1	0	1	0	0	1	0	0	0	0	0	0	0	2	3	0	0
1	14	medium	exurban	3	4	5	0	0	0	0	0	0	0	0	0	0	1	0	0	2	0	0	0	12	3	1	1	0	1	0	0	0	0	0	1	0	0	0	1	0	0	0	0	0	0	2	3	0	3
1	14	medium	exurban	3	5	2	0	0	0	0	0	0	0	0	0	0	0	0	0	4	0	0	1	10	5	1	1	0	1	0	0	0	0	0	1	0	0	1	0	0	0	0	0	0	0	2	3	0	3
1	14	medium	exurban	0	0	3	0	0	4	1	0	0	0	0	0	0	0	2	0	0	0	0	5	8	7	0	0	0	1	0	1	0	0	1	0	0	0	1	0	1	0	0	0	0	0	2	3	0	0
1	14	medium	exurban	0	0	4	0	5	0	0	1	0	0	0	0	0	0	0	0	2	0	3	0	10	5	0	0	1	1	0	0	1	0	0	1	0	1	0	0	0	0	0	0	0	0	2	3	0	0
1	14	medium	exurban	2	0	4	0	0	1	0	0	0	0	0	0	0	0	5	0	0	0	0	3	7	8	1	0	0	1	0	1	0	0	0	0	0	0	1	0	1	0	0	0	0	0	2	3	0	4
1	14	medium	exurban	2	3	0	0	0	0	0	0	1	0	0	0	0	4	5	0	0	0	0	0	6	9	1	1	0	0	0	0	0	1	0	0	0	0	0	1	1	0	0	0	0	0	2	3	0	4
1	14	medium	exurban	0	0	2	0	0	5	0	1	0	0	0	0	0	0	3	0	0	0	4	0	8	7	0	0	1	1	0	1	0	0	0	0	0	1	0	0	1	0	0	0	0	0	2	3	0	0
2	14	medium	exurban	1	0	4	0	0	0	2	0	0	0	0	0	0	0	3	0	5	0	0	0	7	8	1	0	0	1	0	0	0	0	1	1	0	0	0	0	1	0	0	0	0	0	2	3	0	5
2	14	medium	exurban	1	0	2	0	0	4	0	0	0	0	0	0	0	0	5	0	0	0	0	3	7	8	1	0	0	1	0	1	0	0	0	0	0	0	1	0	1	0	0	0	0	0	2	3	0	5
2	14	medium	exurban	0	0	3	0	0	0	5	0	1	0	0	0	0	2	4	0	0	0	0	0	9	6	0	0	0	1	0	0	0	1	1	0	0	0	0	1	1	0	0	0	0	0	2	3	0	0
2	14	medium	exurban	0	3	4	0	0	0	0	0	5	0	0	0	0	0	2	0	0	0	1	0	12	3	0	1	0	1	0	0	0	1	0	0	0	1	0	0	1	0	0	0	0	0	2	3	0	0
2	14	medium	exurban	0	5	3	0	4	0	0	0	0	0	0	0	0	0	0	0	2	1	0	0	12	3	0	1	0	1	0	0	1	0	0	1	1	0	0	0	0	0	0	0	0	0	2	3	0	0
2	14	medium	exurban	0	0	0	0	4	0	5	3	0	0	0	0	0	2	0	0	1	0	0	0	12	3	0	0	1	0	0	0	1	0	1	1	0	0	0	1	0	0	0	0	0	0	2	3	0	0
1	14	medium	exurban	0	2	0	0	3	0	0	0	4	0	0	0	0	1	5	0	0	0	0	0	9	6	0	1	0	0	0	0	1	1	0	0	0	0	0	1	1	0	0	0	0	0	2	3	0	0
2	14	medium	exurban	0	1	4	0	0	0	0	0	3	0	0	0	0	0	5	0	0	0	0	2	8	7	0	1	0	1	0	0	0	1	0	0	0	0	1	0	1	0	0	0	0	0	2	3	0	0
1	14	medium	exurban	0	0	5	0	3	4	0	0	0	1	0	0	0	0	0	0	2	0	0	0	12	3	0	0	0	1	0	1	1	0	0	1	0	0	0	0	0	0	0	1	0	0	2	3	0	0
1	14	medium	exurban	0	0	0	0	5	3	0	1	0	0	2	0	0	0	0	0	4	0	0	0	9	6	0	0	1	0	0	1	1	0	0	1	0	0	0	0	0	0	0	0	1	0	2	3	0	0
2	14	medium	exurban	0	0	3	0	0	5	0	2	0	0	0	0	0	0	0	1	0	0	0	4	10	5	0	0	1	1	0	1	0	0	0	0	0	0	1	0	0	1	0	0	0	0	2	3	0	0
2	14	medium	exurban	0	0	4	0	0	0	1	0	2	0	0	0	5	0	3	0	0	0	0	0	7	8	0	0	0	1	0	0	0	1	1	0	0	0	0	0	1	0	0	0	0	1	2	3	0	0
1	14	medium	exurban	0	5	0	0	4	0	1	0	0	2	0	0	0	0	0	0	3	0	0	0	10	5	0	1	0	0	0	0	1	0	1	1	0	0	0	0	0	0	0	1	0	0	2	3	0	0
1	14	medium	exurban	2	0	0	0	0	5	4	0	0	0	0	0	0	0	3	1	0	0	0	0	11	4	1	0	0	0	0	1	0	0	1	0	0	0	0	0	1	1	0	0	0	0	2	3	0	4
2	14	medium	exurban	0	2	1	0	0	0	3	0	0	0	5	0	0	0	0	0	0	0	4	0	6	9	0	1	0	1	0	0	0	0	1	0	0	1	0	0	0	0	0	0	1	0	2	3	0	0
1	14	medium	exurban	0	0	4	0	5	0	0	2	0	3	1	0	0	0	0	0	0	0	0	0	11	4	0	0	1	1	0	0	1	0	0	0	0	0	0	0	0	0	0	1	1	0	2	3	0	0
1	14	medium	exurban	0	0	5	0	0	0	0	2	4	0	3	0	0	0	0	1	0	0	0	0	11	4	0	0	1	1	0	0	0	1	0	0	0	0	0	0	0	1	0	0	1	0	2	3	0	0
1	14	medium	exurban	0	1	0	0	5	2	0	0	0	0	0	0	0	4	0	0	3	0	0	0	8	7	0	1	0	0	0	1	1	0	0	1	0	0	0	1	0	0	0	0	0	0	2	3	0	0
2	14	medium	exurban	2	3	0	0	0	4	0	0	0	1	0	0	0	0	0	0	0	0	0	5	9	6	1	1	0	0	0	1	0	0	0	0	0	0	1	0	0	0	0	1	0	0	2	3	0	4
1	14	medium	exurban	0	0	0	0	5	0	1	0	0	0	0	0	0	3	2	0	4	0	0	0	6	9	0	0	0	0	0	0	1	0	1	1	0	0	0	1	1	0	0	0	0	0	3	2	0	0
1	14	medium	exurban	0	4	0	0	5	0	0	0	0	0	0	0	0	3	0	0	1	0	2	0	9	6	0	1	0	0	0	0	1	0	0	1	0	1	0	1	0	0	0	0	0	0	3	2	0	0
1	14	medium	exurban	0	0	0	0	0	3	0	0	2	0	0	0	0	5	4	0	0	0	0	1	5	10	0	0	0	0	0	1	0	1	0	0	0	0	1	1	1	0	0	0	0	0	3	2	0	0
2	14	medium	exurban	0	0	0	0	2	0	0	3	0	0	0	0	0	1	0	0	4	0	0	5	5	10	0	0	1	0	0	0	1	0	0	1	0	0	1	1	0	0	0	0	0	0	3	2	0	0
2	14	medium	exurban	0	0	4	0	0	1	0	0	0	0	0	2	0	3	0	0	0	0	0	5	5	10	0	0	0	1	0	1	0	0	0	0	0	0	1	1	0	0	1	0	0	0	3	2	0	0
1	14	medium	exurban	5	0	0	0	0	0	0	0	4	0	0	0	2	3	0	0	0	0	1	0	9	6	1	0	0	0	0	0	0	1	0	0	0	1	0	1	0	0	0	0	0	1	3	2	0	1
2	14	medium	exurban	0	0	0	0	2	3	0	0	0	0	0	0	5	0	0	0	1	0	0	4	5	10	0	0	0	0	0	1	1	0	0	1	0	0	1	0	0	0	0	0	0	1	3	2	0	0
2	14	medium	exurban	0	5	4	0	0	0	0	0	0	0	0	0	0	0	3	1	2	0	0	0	9	6	0	1	0	1	0	0	0	0	0	1	0	0	0	0	1	1	0	0	0	0	3	2	0	0
2	14	medium	exurban	0	0	0	0	4	0	5	0	0	0	3	0	0	0	2	0	1	0	0	0	9	6	0	0	0	0	0	0	1	0	1	1	0	0	0	0	1	0	0	0	1	0	3	2	0	0
2	14	medium	exurban	0	4	0	0	0	5	0	0	0	3	2	0	0	0	1	0	0	0	0	0	9	6	0	1	0	0	0	1	0	0	0	0	0	0	0	0	1	0	0	1	1	0	3	2	0	0
1	14	medium	exurban	0	0	5	0	0	3	0	0	0	0	0	0	1	0	4	2	0	0	0	0	8	7	0	0	0	1	0	1	0	0	0	0	0	0	0	0	1	1	0	0	0	1	3	2	0	0
1	14	medium	exurban	0	0	0	0	0	1	0	0	0	0	0	5	0	0	0	4	3	2	0	0	1	14	0	0	0	0	0	1	0	0	0	1	1	0	0	0	0	1	1	0	0	0	4	1	0	0
2	14	medium	exurban	0	4	0	0	0	0	0	0	0	5	0	0	0	3	2	0	0	1	0	0	4	11	0	1	0	0	0	0	0	0	0	0	1	0	0	1	1	0	0	1	0	0	4	1	0	0
2	15	high	suburban	0	0	4	0	5	3	0	1	0	0	0	0	0	0	0	0	0	0	2	0	13	2	0	0	1	1	0	1	1	0	0	0	0	1	0	0	0	0	0	0	0	0	1	4	0	0
2	15	high	suburban	3	2	4	0	0	0	0	0	5	0	0	0	0	1	0	0	0	0	0	0	14	1	1	1	0	1	0	0	0	1	0	0	0	0	0	1	0	0	0	0	0	0	1	4	0	3
2	15	high	suburban	0	1	3	0	0	0	2	0	0	0	0	0	0	5	0	0	0	4	0	0	6	9	0	1	0	1	0	0	0	0	1	0	1	0	0	1	0	0	0	0	0	0	2	3	0	0
2	15	high	suburban	0	0	3	0	5	0	0	0	0	0	0	0	0	2	1	0	4	0	0	0	8	7	0	0	0	1	0	0	1	0	0	1	0	0	0	1	1	0	0	0	0	0	3	2	0	0
2	15	high	suburban	0	0	5	0	4	0	0	0	0	3	0	0	1	2	0	0	0	0	0	0	9	6	0	0	0	1	0	0	1	0	0	0	0	0	0	1	0	0	0	1	0	1	3	2	0	0
2	15	high	suburban	0	0	4	0	0	0	0	0	0	5	0	0	0	0	1	0	3	0	0	2	4	11	0	0	0	1	0	0	0	0	0	1	0	0	1	0	1	0	0	1	0	0	4	1	0	0
1	15	high	suburban	3	2	0	0	4	0	0	0	5	0	1	0	0	0	0	0	0	0	0	0	14	1	1	1	0	0	0	0	1	1	0	0	0	0	0	0	0	0	0	0	1	0	1	4	0	3
1	15	high	suburban	3	0	4	0	0	0	0	0	1	0	0	0	0	0	5	0	0	0	2	0	8	7	1	0	0	1	0	0	0	1	0	0	0	1	0	0	1	0	0	0	0	0	2	3	0	3
1	15	high	suburban	0	0	5	0	3	0	0	0	2	0	0	0	0	0	4	0	0	0	1	0	10	5	0	0	0	1	0	0	1	1	0	0	0	1	0	0	1	0	0	0	0	0	2	3	0	0
1	16	low	suburban	3	5	0	2	0	0	1	0	4	0	0	0	0	0	0	0	0	0	0	0	15	0	1	1	0	0	1	0	0	1	1	0	0	0	0	0	0	0	0	0	0	0	0	5	0	3
1	16	low	suburban	0	3	0	0	1	0	0	2	5	0	0	0	0	0	0	0	0	0	0	4	11	4	0	1	1	0	0	0	1	1	0	0	0	0	1	0	0	0	0	0	0	0	1	4	0	0
1	16	low	suburban	0	3	5	0	0	1	2	0	0	0	0	0	0	0	4	0	0	0	0	0	11	4	0	1	0	1	0	1	0	0	1	0	0	0	0	0	1	0	0	0	0	0	1	4	0	0
1	16	low	suburban	1	3	4	0	0	0	0	0	5	0	0	0	0	2	0	0	0	0	0	0	13	2	1	1	0	1	0	0	0	1	0	0	0	0	0	1	0	0	0	0	0	0	1	4	0	5
1	16	low	suburban	0	0	3	4	0	5	2	0	0	0	0	0	0	1	0	0	0	0	0	0	14	1	0	0	0	1	1	1	0	0	1	0	0	0	0	1	0	0	0	0	0	0	1	4	0	0
1	16	low	suburban	0	5	3	0	0	1	0	0	2	0	0	0	0	0	4	0	0	0	0	0	11	4	0	1	0	1	0	1	0	1	0	0	0	0	0	0	1	0	0	0	0	0	1	4	0	0
1	16	low	suburban	0	1	2	0	5	0	0	0	0	0	0	0	0	0	0	0	0	0	4	3	8	7	0	1	0	1	0	0	1	0	0	0	0	1	1	0	0	0	0	0	0	0	2	3	0	0
1	16	low	suburban	0	0	3	0	0	5	0	0	4	0	0	0	0	0	2	0	0	0	0	1	12	3	0	0	0	1	0	1	0	1	0	0	0	0	1	0	1	0	0	0	0	0	2	3	0	0
1	16	low	suburban	0	3	2	0	0	0	0	0	1	0	0	0	0	4	5	0	0	0	0	0	6	9	0	1	0	1	0	0	0	1	0	0	0	0	0	1	1	0	0	0	0	0	2	3	0	0
1	16	low	suburban	0	0	0	0	5	2	0	1	0	0	3	0	0	0	0	0	4	0	0	0	8	7	0	0	1	0	0	1	1	0	0	1	0	0	0	0	0	0	0	0	1	0	2	3	0	0
1	16	low	suburban	0	2	5	0	0	1	0	0	0	0	3	0	0	4	0	0	0	0	0	0	8	7	0	1	0	1	0	1	0	0	0	0	0	0	0	1	0	0	0	0	1	0	2	3	0	0
1	16	low	suburban	0	0	1	0	4	2	0	0	0	3	0	0	0	0	0	0	5	0	0	0	7	8	0	0	0	1	0	1	1	0	0	1	0	0	0	0	0	0	0	1	0	0	2	3	0	0
1	16	low	suburban	0	0	5	0	0	3	0	0	4	0	0	0	1	2	0	0	0	0	0	0	12	3	0	0	0	1	0	1	0	1	0	0	0	0	0	1	0	0	0	0	0	1	2	3	0	0
1	16	low	suburban	0	0	2	0	1	0	0	5	0	0	0	0	0	4	3	0	0	0	0	0	8	7	0	0	1	1	0	0	1	0	0	0	0	0	0	1	1	0	0	0	0	0	2	3	0	0
1	16	low	suburban	0	0	5	0	1	0	0	0	0	0	0	0	0	3	4	0	0	0	2	0	6	9	0	0	0	1	0	0	1	0	0	0	0	1	0	1	1	0	0	0	0	0	3	2	0	0
1	16	low	suburban	0	0	1	0	0	2	0	0	0	0	0	0	0	5	4	0	0	0	0	3	3	12	0	0	0	1	0	1	0	0	0	0	0	0	1	1	1	0	0	0	0	0	3	2	0	0
1	16	low	suburban	0	0	3	1	0	0	0	0	0	0	0	0	0	5	4	0	2	0	0	0	4	11	0	0	0	1	1	0	0	0	0	1	0	0	0	1	1	0	0	0	0	0	3	2	0	0
1	16	low	suburban	0	5	1	0	0	0	0	0	0	0	0	0	0	0	2	0	4	3	0	0	6	9	0	1	0	1	0	0	0	0	0	1	1	0	0	0	1	0	0	0	0	0	3	2	0	0
1	16	low	suburban	0	3	0	0	0	0	2	0	0	0	0	0	0	4	5	1	0	0	0	0	5	10	0	1	0	0	0	0	0	0	1	0	0	0	0	1	1	1	0	0	0	0	3	2	0	0
1	16	low	suburban	0	0	4	0	0	5	0	0	0	0	0	0	2	0	1	0	0	3	0	0	9	6	0	0	0	1	0	1	0	0	0	0	1	0	0	0	1	0	0	0	0	1	3	2	0	0
1	16	low	suburban	0	0	0	0	5	1	0	0	0	2	3	0	0	0	0	0	4	0	0	0	6	9	0	0	0	0	0	1	1	0	0	1	0	0	0	0	0	0	0	1	1	0	3	2	0	0
1	16	low	suburban	0	5	0	0	0	0	0	0	0	1	0	0	0	0	4	0	2	0	0	3	5	10	0	1	0	0	0	0	0	0	0	1	0	0	1	0	1	0	0	1	0	0	4	1	0	0
1	16	low	suburban	0	4	3	0	0	5	1	0	2	0	0	0	0	0	0	0	0	0	0	0	15	0	0	1	0	1	0	1	0	1	1	0	0	0	0	0	0	0	0	0	0	0	0	5	0	0
1	16	low	suburban	2	0	4	0	5	3	0	0	0	0	0	0	0	0	0	0	1	0	0	0	14	1	1	0	0	1	0	1	1	0	0	1	0	0	0	0	0	0	0	0	0	0	1	4	0	4
1	16	low	suburban	0	3	5	0	0	0	1	0	2	0	0	0	0	0	4	0	0	0	0	0	11	4	0	1	0	1	0	0	0	1	1	0	0	0	0	0	1	0	0	0	0	0	1	4	0	0
1	16	low	suburban	0	0	1	0	5	0	0	3	4	0	2	0	0	0	0	0	0	0	0	0	13	2	0	0	1	1	0	0	1	1	0	0	0	0	0	0	0	0	0	0	1	0	1	4	0	0
1	16	low	suburban	0	0	5	0	0	0	4	0	3	0	0	0	0	1	2	0	0	0	0	0	12	3	0	0	0	1	0	0	0	1	1	0	0	0	0	1	1	0	0	0	0	0	2	3	0	0
1	16	low	suburban	0	0	4	2	0	0	5	0	0	0	0	0	1	0	0	0	0	0	0	3	11	4	0	0	0	1	1	0	0	0	1	0	0	0	1	0	0	0	0	0	0	1	2	3	0	0
1	16	low	suburban	0	0	1	2	0	4	0	0	0	0	3	0	0	0	0	0	0	0	0	5	7	8	0	0	0	1	1	1	0	0	0	0	0	0	1	0	0	0	0	0	1	0	2	3	0	0
1	16	low	suburban	1	0	5	0	0	0	0	0	0	0	0	0	3	0	0	0	0	2	0	4	6	9	1	0	0	1	0	0	0	0	0	0	1	0	1	0	0	0	0	0	0	1	3	2	0	5
1	16	low	suburban	0	3	0	0	0	0	2	0	0	4	0	0	5	0	0	0	1	0	0	0	5	10	0	1	0	0	0	0	0	0	1	1	0	0	0	0	0	0	0	1	0	1	3	2	0	0
3	16	low	suburban	0	0	0	0	0	0	0	0	0	5	0	4	1	0	0	0	2	3	0	0	0	15	0	0	0	0	0	0	0	0	0	1	1	0	0	0	0	0	1	1	0	1	5	0	0	0
3	16	low	suburban	0	0	0	0	0	5	4	0	2	0	0	3	0	0	0	0	0	1	0	0	11	4	0	0	0	0	0	1	0	1	1	0	1	0	0	0	0	0	1	0	0	0	2	3	0	0
3	16	low	suburban	0	0	0	0	3	0	0	1	5	0	2	0	0	0	4	0	0	0	0	0	9	6	0	0	1	0	0	0	1	1	0	0	0	0	0	0	1	0	0	0	1	0	2	3	0	0
3	16	low	suburban	0	5	0	0	3	0	0	0	0	4	0	0	0	1	0	0	2	0	0	0	8	7	0	1	0	0	0	0	1	0	0	1	0	0	0	1	0	0	0	1	0	0	3	2	0	0
3	16	low	suburban	1	2	5	0	0	3	0	0	0	0	0	0	0	0	4	0	0	0	0	0	11	4	1	1	0	1	0	1	0	0	0	0	0	0	0	0	1	0	0	0	0	0	1	4	0	5
3	16	low	suburban	4	0	2	0	0	1	0	5	0	0	0	0	3	0	0	0	0	0	0	0	12	3	1	0	1	1	0	1	0	0	0	0	0	0	0	0	0	0	0	0	0	1	1	4	0	2
3	16	low	suburban	0	0	0	0	0	0	0	4	2	0	5	1	0	0	0	0	3	0	0	0	6	9	0	0	1	0	0	0	0	1	0	1	0	0	0	0	0	0	1	0	1	0	3	2	0	0
3	16	low	suburban	0	0	0	0	5	3	0	0	0	4	0	0	0	0	0	0	2	0	0	1	8	7	0	0	0	0	0	1	1	0	0	1	0	0	1	0	0	0	0	1	0	0	3	2	0	0
1	17	medium	suburban	1	2	3	0	0	5	0	0	4	0	0	0	0	0	0	0	0	0	0	0	15	0	1	1	0	1	0	1	0	1	0	0	0	0	0	0	0	0	0	0	0	0	0	5	0	5
1	17	medium	suburban	2	0	3	0	0	5	1	0	4	0	0	0	0	0	0	0	0	0	0	0	15	0	1	0	0	1	0	1	0	1	1	0	0	0	0	0	0	0	0	0	0	0	0	5	0	4
1	17	medium	suburban	0	4	5	0	3	0	0	0	2	0	0	0	0	0	0	0	1	0	0	0	14	1	0	1	0	1	0	0	1	1	0	1	0	0	0	0	0	0	0	0	0	0	1	4	0	0
1	17	medium	suburban	1	4	5	0	0	0	0	0	3	0	0	0	0	0	2	0	0	0	0	0	13	2	1	1	0	1	0	0	0	1	0	0	0	0	0	0	1	0	0	0	0	0	1	4	0	5
1	17	medium	suburban	5	0	3	0	1	2	0	0	0	0	0	0	0	0	4	0	0	0	0	0	11	4	1	0	0	1	0	1	1	0	0	0	0	0	0	0	1	0	0	0	0	0	1	4	0	1
1	17	medium	suburban	0	1	2	0	0	3	0	0	5	0	0	0	0	0	4	0	0	0	0	0	11	4	0	1	0	1	0	1	0	1	0	0	0	0	0	0	1	0	0	0	0	0	1	4	0	0
1	17	medium	suburban	0	0	0	0	1	4	0	2	0	0	0	0	0	0	3	0	5	0	0	0	7	8	0	0	1	0	0	1	1	0	0	1	0	0	0	0	1	0	0	0	0	0	2	3	0	0
1	17	medium	suburban	0	0	4	0	2	0	0	1	0	0	0	0	0	0	5	0	0	0	3	0	7	8	0	0	1	1	0	0	1	0	0	0	0	1	0	0	1	0	0	0	0	0	2	3	0	0
1	17	medium	suburban	0	0	1	0	0	0	4	0	0	0	0	0	0	0	2	0	0	0	5	3	5	10	0	0	0	1	0	0	0	0	1	0	0	1	1	0	1	0	0	0	0	0	3	2	0	0
1	17	medium	suburban	0	0	0	0	4	3	0	0	0	0	0	0	0	2	0	0	5	1	0	0	7	8	0	0	0	0	0	1	1	0	0	1	1	0	0	1	0	0	0	0	0	0	3	2	0	0
3	18	low	suburban	0	3	4	1	0	0	2	0	5	0	0	0	0	0	0	0	0	0	0	0	15	0	0	1	0	1	1	0	0	1	1	0	0	0	0	0	0	0	0	0	0	0	0	5	0	0
3	18	low	suburban	0	0	3	0	2	4	0	1	5	0	0	0	0	0	0	0	0	0	0	0	15	0	0	0	1	1	0	1	1	1	0	0	0	0	0	0	0	0	0	0	0	0	0	5	0	0
3	18	low	suburban	4	5	0	3	0	1	0	0	2	0	0	0	0	0	0	0	0	0	0	0	15	0	1	1	0	0	1	1	0	1	0	0	0	0	0	0	0	0	0	0	0	0	0	5	0	2
3	18	low	suburban	2	3	1	0	0	4	0	0	5	0	0	0	0	0	0	0	0	0	0	0	15	0	1	1	0	1	0	1	0	1	0	0	0	0	0	0	0	0	0	0	0	0	0	5	0	4
3	18	low	suburban	0	1	5	0	0	3	0	0	2	0	0	0	0	0	4	0	0	0	0	0	11	4	0	1	0	1	0	1	0	1	0	0	0	0	0	0	1	0	0	0	0	0	1	4	0	0
3	18	low	suburban	0	0	5	1	0	0	0	3	4	0	0	0	0	0	2	0	0	0	0	0	13	2	0	0	1	1	1	0	0	1	0	0	0	0	0	0	1	0	0	0	0	0	1	4	0	0
3	18	low	suburban	2	4	0	0	0	0	3	1	0	0	0	0	0	0	5	0	0	0	0	0	10	5	1	1	1	0	0	0	0	0	1	0	0	0	0	0	1	0	0	0	0	0	1	4	0	4
3	18	low	suburban	0	2	5	0	0	0	4	0	3	0	0	0	0	0	0	0	1	0	0	0	14	1	0	1	0	1	0	0	0	1	1	1	0	0	0	0	0	0	0	0	0	0	1	4	0	0
3	18	low	suburban	3	1	4	0	0	0	0	0	2	0	0	0	0	0	5	0	0	0	0	0	10	5	1	1	0	1	0	0	0	1	0	0	0	0	0	0	1	0	0	0	0	0	1	4	0	3
3	18	low	suburban	0	4	1	0	0	3	0	0	5	0	0	0	0	0	2	0	0	0	0	0	13	2	0	1	0	1	0	1	0	1	0	0	0	0	0	0	1	0	0	0	0	0	1	4	0	0
3	18	low	suburban	0	3	1	0	0	0	5	0	2	0	0	0	0	0	4	0	0	0	0	0	11	4	0	1	0	1	0	0	0	1	1	0	0	0	0	0	1	0	0	0	0	0	1	4	0	0
3	18	low	suburban	0	1	4	0	0	0	5	2	0	0	0	0	0	0	0	0	3	0	0	0	12	3	0	1	1	1	0	0	0	0	1	1	0	0	0	0	0	0	0	0	0	0	1	4	0	0
3	18	low	suburban	0	4	5	0	0	1	2	0	0	0	0	0	0	3	0	0	0	0	0	0	12	3	0	1	0	1	0	1	0	0	1	0	0	0	0	1	0	0	0	0	0	0	1	4	0	0
3	18	low	suburban	0	0	2	0	3	0	4	0	5	1	0	0	0	0	0	0	0	0	0	0	14	1	0	0	0	1	0	0	1	1	1	0	0	0	0	0	0	0	0	1	0	0	1	4	0	0
3	18	low	suburban	0	0	5	0	0	1	0	0	4	0	0	0	0	2	3	0	0	0	0	0	10	5	0	0	0	1	0	1	0	1	0	0	0	0	0	1	1	0	0	0	0	0	2	3	0	0
3	18	low	suburban	0	1	5	0	0	0	0	0	3	0	0	0	0	2	4	0	0	0	0	0	9	6	0	1	0	1	0	0	0	1	0	0	0	0	0	1	1	0	0	0	0	0	2	3	0	0
3	18	low	suburban	2	0	5	0	0	0	0	0	3	0	0	0	0	0	4	0	0	0	1	0	10	5	1	0	0	1	0	0	0	1	0	0	0	1	0	0	1	0	0	0	0	0	2	3	0	4
3	18	low	suburban	0	0	0	0	0	4	3	1	0	0	0	0	0	2	0	0	5	0	0	0	8	7	0	0	1	0	0	1	0	0	1	1	0	0	0	1	0	0	0	0	0	0	2	3	0	0
3	18	low	suburban	0	2	4	0	0	5	0	0	0	0	0	0	0	0	3	0	0	0	0	1	11	4	0	1	0	1	0	1	0	0	0	0	0	0	1	0	1	0	0	0	0	0	2	3	0	0
3	18	low	suburban	0	0	0	0	2	4	1	0	0	0	0	0	0	3	5	0	0	0	0	0	7	8	0	0	0	0	0	1	1	0	1	0	0	0	0	1	1	0	0	0	0	0	2	3	0	0
3	18	low	suburban	0	2	4	0	0	0	0	0	5	0	0	0	0	0	3	0	0	0	0	1	11	4	0	1	0	1	0	0	0	1	0	0	0	0	1	0	1	0	0	0	0	0	2	3	0	0
3	18	low	suburban	0	1	0	0	0	0	3	0	5	0	0	0	0	0	4	0	0	0	0	2	9	6	0	1	0	0	0	0	0	1	1	0	0	0	1	0	1	0	0	0	0	0	2	3	0	0
3	18	low	suburban	0	2	5	0	0	0	0	0	4	0	0	0	0	0	3	0	0	0	1	0	11	4	0	1	0	1	0	0	0	1	0	0	0	1	0	0	1	0	0	0	0	0	2	3	0	0
3	18	low	suburban	2	0	4	0	0	0	0	0	5	0	0	0	0	0	3	0	0	0	0	1	11	4	1	0	0	1	0	0	0	1	0	0	0	0	1	0	1	0	0	0	0	0	2	3	0	4
3	18	low	suburban	0	0	4	0	0	0	1	0	5	0	0	0	0	0	3	0	0	0	2	0	10	5	0	0	0	1	0	0	0	1	1	0	0	1	0	0	1	0	0	0	0	0	2	3	0	0
3	18	low	suburban	0	0	2	1	0	0	5	0	0	0	0	0	0	0	0	0	0	4	3	0	8	7	0	0	0	1	1	0	0	0	1	0	1	1	0	0	0	0	0	0	0	0	2	3	0	0
3	18	low	suburban	0	0	2	0	4	0	0	5	0	0	0	0	0	0	1	0	3	0	0	0	11	4	0	0	1	1	0	0	1	0	0	1	0	0	0	0	1	0	0	0	0	0	2	3	0	0
3	18	low	suburban	0	0	0	3	0	0	0	1	2	0	0	0	0	5	4	0	0	0	0	0	6	9	0	0	1	0	1	0	0	1	0	0	0	0	0	1	1	0	0	0	0	0	2	3	0	0
3	18	low	suburban	2	1	0	0	0	0	0	0	4	0	0	0	0	0	0	5	0	3	0	0	7	8	1	1	0	0	0	0	0	1	0	0	1	0	0	0	0	1	0	0	0	0	2	3	0	4
3	18	low	suburban	0	0	0	0	3	5	1	0	0	2	0	0	0	0	4	0	0	0	0	0	9	6	0	0	0	0	0	1	1	0	1	0	0	0	0	0	1	0	0	1	0	0	2	3	0	0
3	18	low	suburban	0	0	2	0	5	3	0	0	0	1	0	0	0	0	0	0	4	0	0	0	10	5	0	0	0	1	0	1	1	0	0	1	0	0	0	0	0	0	0	1	0	0	2	3	0	0
3	18	low	suburban	0	0	3	2	0	0	0	0	5	0	0	0	0	0	4	1	0	0	0	0	10	5	0	0	0	1	1	0	0	1	0	0	0	0	0	0	1	1	0	0	0	0	2	3	0	0
3	18	low	suburban	0	0	0	0	1	0	0	0	5	0	0	0	0	2	3	0	0	0	4	0	6	9	0	0	0	0	0	0	1	1	0	0	0	1	0	1	1	0	0	0	0	0	3	2	0	0
3	18	low	suburban	0	5	0	0	0	0	4	0	0	0	0	0	0	1	2	0	3	0	0	0	9	6	0	1	0	0	0	0	0	0	1	1	0	0	0	1	1	0	0	0	0	0	3	2	0	0
3	18	low	suburban	0	0	1	0	0	5	0	0	0	0	0	0	0	3	4	0	2	0	0	0	6	9	0	0	0	1	0	1	0	0	0	1	0	0	0	1	1	0	0	0	0	0	3	2	0	0
3	18	low	suburban	0	0	0	0	3	0	0	2	0	5	0	0	0	4	0	0	0	0	1	0	5	10	0	0	1	0	0	0	1	0	0	0	0	1	0	1	0	0	0	1	0	0	3	2	0	0
3	18	low	suburban	1	0	0	0	5	0	0	0	0	3	0	0	0	2	0	0	0	4	0	0	6	9	1	0	0	0	0	0	1	0	0	0	1	0	0	1	0	0	0	1	0	0	3	2	0	5
3	18	low	suburban	0	0	4	0	0	0	0	0	5	0	2	0	0	0	3	1	0	0	0	0	9	6	0	0	0	1	0	0	0	1	0	0	0	0	0	0	1	1	0	0	1	0	3	2	0	0
3	18	low	suburban	0	0	3	0	0	5	0	0	0	2	0	0	0	1	0	0	4	0	0	0	8	7	0	0	0	1	0	1	0	0	0	1	0	0	0	1	0	0	0	1	0	0	3	2	0	0
2	20	medium	suburban	0	0	2	5	0	1	3	0	4	0	0	0	0	0	0	0	0	0	0	0	15	0	0	0	0	1	1	1	0	1	1	0	0	0	0	0	0	0	0	0	0	0	0	5	0	0
2	20	medium	suburban	1	2	5	0	0	3	0	0	4	0	0	0	0	0	0	0	0	0	0	0	15	0	1	1	0	1	0	1	0	1	0	0	0	0	0	0	0	0	0	0	0	0	0	5	0	5
3	20	medium	suburban	0	3	5	0	0	0	4	1	2	0	0	0	0	0	0	0	0	0	0	0	15	0	0	1	1	1	0	0	0	1	1	0	0	0	0	0	0	0	0	0	0	0	0	5	0	0
3	20	medium	suburban	0	2	5	3	0	4	1	0	0	0	0	0	0	0	0	0	0	0	0	0	15	0	0	1	0	1	1	1	0	0	1	0	0	0	0	0	0	0	0	0	0	0	0	5	0	0
2	20	medium	suburban	1	2	5	0	0	0	0	0	4	0	0	0	0	0	0	0	0	0	0	3	12	3	1	1	0	1	0	0	0	1	0	0	0	0	1	0	0	0	0	0	0	0	1	4	0	5
2	20	medium	suburban	1	5	3	0	0	0	0	4	0	0	0	0	0	0	2	0	0	0	0	0	13	2	1	1	1	1	0	0	0	0	0	0	0	0	0	0	1	0	0	0	0	0	1	4	0	5
2	20	medium	suburban	2	5	4	0	0	0	1	0	0	0	0	0	0	0	0	0	3	0	0	0	12	3	1	1	0	1	0	0	0	0	1	1	0	0	0	0	0	0	0	0	0	0	1	4	0	4
2	20	medium	suburban	0	2	0	0	3	0	1	4	0	0	0	0	0	0	5	0	0	0	0	0	10	5	0	1	1	0	0	0	1	0	1	0	0	0	0	0	1	0	0	0	0	0	1	4	0	0
2	20	medium	suburban	2	4	0	0	0	3	0	0	1	0	0	0	0	0	5	0	0	0	0	0	10	5	1	1	0	0	0	1	0	1	0	0	0	0	0	0	1	0	0	0	0	0	1	4	0	4
3	20	medium	suburban	2	1	4	0	0	0	5	0	0	0	0	0	0	0	3	0	0	0	0	0	12	3	1	1	0	1	0	0	0	0	1	0	0	0	0	0	1	0	0	0	0	0	1	4	0	4
3	20	medium	suburban	1	3	2	0	0	0	5	0	0	0	0	0	0	0	4	0	0	0	0	0	11	4	1	1	0	1	0	0	0	0	1	0	0	0	0	0	1	0	0	0	0	0	1	4	0	5
3	20	medium	suburban	0	0	5	0	0	0	4	1	2	0	0	0	0	3	0	0	0	0	0	0	12	3	0	0	1	1	0	0	0	1	1	0	0	0	0	1	0	0	0	0	0	0	1	4	0	0
2	20	medium	suburban	0	0	5	0	0	1	0	0	2	0	0	0	0	3	4	0	0	0	0	0	8	7	0	0	0	1	0	1	0	1	0	0	0	0	0	1	1	0	0	0	0	0	2	3	0	0
2	20	medium	suburban	0	2	3	0	0	5	0	0	0	0	0	0	0	0	1	0	0	0	4	0	10	5	0	1	0	1	0	1	0	0	0	0	0	1	0	0	1	0	0	0	0	0	2	3	0	0
2	20	medium	suburban	0	2	4	0	0	0	3	0	0	0	0	0	0	1	5	0	0	0	0	0	9	6	0	1	0	1	0	0	0	0	1	0	0	0	0	1	1	0	0	0	0	0	2	3	0	0
2	20	medium	suburban	0	5	3	0	0	0	0	0	2	0	0	0	0	0	4	0	0	0	0	1	10	5	0	1	0	1	0	0	0	1	0	0	0	0	1	0	1	0	0	0	0	0	2	3	0	0
2	20	medium	suburban	2	3	5	0	0	0	0	0	0	0	0	0	0	1	4	0	0	0	0	0	10	5	1	1	0	1	0	0	0	0	0	0	0	0	0	1	1	0	0	0	0	0	2	3	0	4
2	20	medium	suburban	2	0	5	0	0	0	0	3	0	0	0	0	0	4	0	0	0	1	0	0	10	5	1	0	1	1	0	0	0	0	0	0	1	0	0	1	0	0	0	0	0	0	2	3	0	4
2	20	medium	suburban	2	0	3	0	0	0	0	0	4	0	0	0	0	0	1	0	0	0	0	5	9	6	1	0	0	1	0	0	0	1	0	0	0	0	1	0	1	0	0	0	0	0	2	3	0	4
2	20	medium	suburban	5	0	0	2	0	0	0	0	4	0	0	0	0	3	0	0	0	0	1	0	11	4	1	0	0	0	1	0	0	1	0	0	0	1	0	1	0	0	0	0	0	0	2	3	0	1
3	20	medium	suburban	0	0	1	0	0	0	2	0	5	0	0	0	0	4	0	0	0	0	0	3	8	7	0	0	0	1	0	0	0	1	1	0	0	0	1	1	0	0	0	0	0	0	2	3	0	0
3	20	medium	suburban	3	0	4	0	0	0	0	2	0	0	0	0	0	0	5	0	0	0	1	0	9	6	1	0	1	1	0	0	0	0	0	0	0	1	0	0	1	0	0	0	0	0	2	3	0	3
3	20	medium	suburban	0	1	5	0	0	4	0	0	0	0	0	0	0	2	3	0	0	0	0	0	10	5	0	1	0	1	0	1	0	0	0	0	0	0	0	1	1	0	0	0	0	0	2	3	0	0
3	20	medium	suburban	0	3	5	0	0	0	0	0	2	0	0	0	0	0	4	0	1	0	0	0	10	5	0	1	0	1	0	0	0	1	0	1	0	0	0	0	1	0	0	0	0	0	2	3	0	0
3	20	medium	suburban	0	0	5	0	0	0	0	3	1	0	0	0	0	2	0	0	4	0	0	0	9	6	0	0	1	1	0	0	0	1	0	1	0	0	0	1	0	0	0	0	0	0	2	3	0	0
3	20	medium	suburban	0	3	4	0	0	1	0	0	0	0	0	0	0	0	5	0	2	0	0	0	8	7	0	1	0	1	0	1	0	0	0	1	0	0	0	0	1	0	0	0	0	0	2	3	0	0
3	20	medium	suburban	0	0	1	0	3	5	0	0	0	0	0	0	0	0	2	0	0	4	0	0	9	6	0	0	0	1	0	1	1	0	0	0	1	0	0	0	1	0	0	0	0	0	2	3	0	0
2	20	medium	suburban	0	4	2	0	0	1	0	0	0	0	3	0	0	0	0	0	5	0	0	0	7	8	0	1	0	1	0	1	0	0	0	1	0	0	0	0	0	0	0	0	1	0	2	3	0	0
2	20	medium	suburban	2	0	0	0	0	0	3	0	4	0	0	0	0	5	0	1	0	0	0	0	9	6	1	0	0	0	0	0	0	1	1	0	0	0	0	1	0	1	0	0	0	0	2	3	0	4
3	20	medium	suburban	0	0	4	0	0	2	0	0	1	0	0	0	0	3	0	0	5	0	0	0	7	8	0	0	0	1	0	1	0	1	0	1	0	0	0	1	0	0	0	0	0	0	2	3	0	0
2	20	medium	suburban	0	2	0	0	0	0	0	0	3	0	0	0	0	4	5	0	0	0	0	1	5	10	0	1	0	0	0	0	0	1	0	0	0	0	1	1	1	0	0	0	0	0	3	2	0	0
2	20	medium	suburban	0	0	0	0	0	4	1	0	0	0	0	0	0	2	3	0	0	0	0	5	5	10	0	0	0	0	0	1	0	0	1	0	0	0	1	1	1	0	0	0	0	0	3	2	0	0
3	20	medium	suburban	0	1	4	0	0	0	0	0	0	0	0	0	0	0	2	0	3	0	0	5	5	10	0	1	0	1	0	0	0	0	0	1	0	0	1	0	1	0	0	0	0	0	3	2	0	0
3	20	medium	suburban	0	0	4	0	0	0	0	0	3	0	0	0	0	0	0	0	5	1	0	2	7	8	0	0	0	1	0	0	0	1	0	1	1	0	1	0	0	0	0	0	0	0	3	2	0	0
3	20	medium	suburban	0	0	5	0	0	0	0	0	1	0	0	0	0	3	4	0	0	0	0	2	6	9	0	0	0	1	0	0	0	1	0	0	0	0	1	1	1	0	0	0	0	0	3	2	0	0
3	20	medium	suburban	0	4	0	0	3	0	0	0	0	0	0	0	0	0	5	0	1	0	2	0	7	8	0	1	0	0	0	0	1	0	0	1	0	1	0	0	1	0	0	0	0	0	3	2	0	0
3	20	medium	suburban	0	0	4	0	1	0	0	0	0	0	0	0	0	0	3	0	2	0	0	5	5	10	0	0	0	1	0	0	1	0	0	1	0	0	1	0	1	0	0	0	0	0	3	2	0	0
3	20	medium	suburban	0	1	0	0	3	0	0	0	0	0	2	0	0	0	0	0	4	0	5	0	4	11	0	1	0	0	0	0	1	0	0	1	0	1	0	0	0	0	0	0	1	0	3	2	0	0
2	20	medium	suburban	0	1	3	0	0	0	0	0	0	5	0	0	2	0	4	0	0	0	0	0	4	11	0	1	0	1	0	0	0	0	0	0	0	0	0	0	1	0	0	1	0	1	3	2	0	0
3	20	medium	suburban	0	0	0	0	4	2	0	0	0	5	0	0	3	0	0	0	0	0	1	0	6	9	0	0	0	0	0	1	1	0	0	0	0	1	0	0	0	0	0	1	0	1	3	2	0	0
3	20	medium	suburban	0	0	0	0	2	0	0	0	0	0	0	0	0	3	5	0	4	0	0	1	2	13	0	0	0	0	0	0	1	0	0	1	0	0	1	1	1	0	0	0	0	0	4	1	0	0
3	20	medium	suburban	0	0	0	0	5	0	0	0	0	0	4	0	0	1	0	0	3	0	0	2	5	10	0	0	0	0	0	0	1	0	0	1	0	0	1	1	0	0	0	0	1	0	4	1	0	0
3	21	high	suburban	0	0	5	0	1	4	0	0	3	0	0	0	0	0	2	0	0	0	0	0	13	2	0	0	0	1	0	1	1	1	0	0	0	0	0	0	1	0	0	0	0	0	1	4	0	0
3	21	high	suburban	4	3	5	0	1	0	0	0	0	0	0	0	0	0	2	0	0	0	0	0	13	2	1	1	0	1	0	0	1	0	0	0	0	0	0	0	1	0	0	0	0	0	1	4	0	2
3	21	high	suburban	3	0	4	0	0	0	0	5	1	0	0	0	0	0	2	0	0	0	0	0	13	2	1	0	1	1	0	0	0	1	0	0	0	0	0	0	1	0	0	0	0	0	1	4	0	3
3	21	high	suburban	0	5	4	0	0	0	2	0	3	0	0	0	0	0	1	0	0	0	0	0	14	1	0	1	0	1	0	0	0	1	1	0	0	0	0	0	1	0	0	0	0	0	1	4	0	0
3	21	high	suburban	0	0	2	0	3	0	5	0	0	0	0	0	0	0	1	0	4	0	0	0	10	5	0	0	0	1	0	0	1	0	1	1	0	0	0	0	1	0	0	0	0	0	2	3	0	0
3	21	high	suburban	0	3	5	0	0	0	0	0	2	0	0	0	0	0	4	0	0	0	1	0	10	5	0	1	0	1	0	0	0	1	0	0	0	1	0	0	1	0	0	0	0	0	2	3	0	0
3	21	high	suburban	0	4	5	0	0	0	0	0	2	0	0	0	0	0	3	0	0	0	0	1	11	4	0	1	0	1	0	0	0	1	0	0	0	0	1	0	1	0	0	0	0	0	2	3	0	0
3	21	high	suburban	3	5	2	0	0	0	0	0	0	0	0	0	0	4	1	0	0	0	0	0	10	5	1	1	0	1	0	0	0	0	0	0	0	0	0	1	1	0	0	0	0	0	2	3	0	3
3	21	high	suburban	4	0	3	0	0	0	0	0	5	0	1	0	0	2	0	0	0	0	0	0	12	3	1	0	0	1	0	0	0	1	0	0	0	0	0	1	0	0	0	0	1	0	2	3	0	2
3	21	high	suburban	0	2	5	0	3	0	0	0	0	1	0	0	0	0	0	0	4	0	0	0	10	5	0	1	0	1	0	0	1	0	0	1	0	0	0	0	0	0	0	1	0	0	2	3	0	0
3	21	high	suburban	0	0	5	0	3	0	0	0	0	0	0	0	0	2	4	1	0	0	0	0	8	7	0	0	0	1	0	0	1	0	0	0	0	0	0	1	1	1	0	0	0	0	3	2	0	0
3	21	high	suburban	0	5	0	0	0	0	3	0	0	0	0	0	0	4	0	1	0	0	2	0	8	7	0	1	0	0	0	0	0	0	1	0	0	1	0	1	0	1	0	0	0	0	3	2	0	0
3	21	high	suburban	0	0	5	0	0	0	0	0	0	0	2	0	0	1	0	0	4	0	3	0	5	10	0	0	0	1	0	0	0	0	0	1	0	1	0	1	0	0	0	0	1	0	4	1	0	0
3	21	high	suburban	0	0	5	0	0	0	0	0	0	0	0	0	2	3	1	0	4	0	0	0	5	10	0	0	0	1	0	0	0	0	0	1	0	0	0	1	1	0	0	0	0	1	4	1	0	0
3	22	medium	exurban	0	5	2	0	4	0	1	3	0	0	0	0	0	0	0	0	0	0	0	0	15	0	0	1	1	1	0	0	1	0	1	0	0	0	0	0	0	0	0	0	0	0	0	5	0	0
3	22	medium	exurban	0	1	2	0	5	0	3	0	4	0	0	0	0	0	0	0	0	0	0	0	15	0	0	1	0	1	0	0	1	1	1	0	0	0	0	0	0	0	0	0	0	0	0	5	0	0
3	22	medium	exurban	2	3	1	0	0	0	4	0	5	0	0	0	0	0	0	0	0	0	0	0	15	0	1	1	0	1	0	0	0	1	1	0	0	0	0	0	0	0	0	0	0	0	0	5	0	4
3	22	medium	exurban	0	5	0	0	0	0	2	4	3	0	0	0	0	0	0	0	0	0	1	0	14	1	0	1	1	0	0	0	0	1	1	0	0	1	0	0	0	0	0	0	0	0	1	4	0	0
3	22	medium	exurban	0	4	3	0	0	1	0	0	2	0	0	0	0	0	5	0	0	0	0	0	10	5	0	1	0	1	0	1	0	1	0	0	0	0	0	0	1	0	0	0	0	0	1	4	0	0
3	22	medium	exurban	2	3	4	0	0	0	0	0	1	0	0	0	0	0	5	0	0	0	0	0	10	5	1	1	0	1	0	0	0	1	0	0	0	0	0	0	1	0	0	0	0	0	1	4	0	4
3	22	medium	exurban	0	1	5	0	3	4	0	0	0	0	0	0	0	0	0	0	2	0	0	0	13	2	0	1	0	1	0	1	1	0	0	1	0	0	0	0	0	0	0	0	0	0	1	4	0	0
3	22	medium	exurban	1	0	5	0	0	0	3	0	2	0	0	0	0	4	0	0	0	0	0	0	11	4	1	0	0	1	0	0	0	1	1	0	0	0	0	1	0	0	0	0	0	0	1	4	0	5
3	22	medium	exurban	0	5	2	0	4	1	0	0	0	0	0	0	0	0	0	0	3	0	0	0	12	3	0	1	0	1	0	1	1	0	0	1	0	0	0	0	0	0	0	0	0	0	1	4	0	0
3	22	medium	exurban	0	0	2	0	0	4	3	0	5	1	0	0	0	0	0	0	0	0	0	0	14	1	0	0	0	1	0	1	0	1	1	0	0	0	0	0	0	0	0	1	0	0	1	4	0	0
3	22	medium	exurban	0	3	1	0	5	0	0	0	2	0	4	0	0	0	0	0	0	0	0	0	11	4	0	1	0	1	0	0	1	1	0	0	0	0	0	0	0	0	0	0	1	0	1	4	0	0
3	22	medium	exurban	1	0	0	0	0	0	2	0	5	0	0	0	0	0	0	0	4	0	0	3	8	7	1	0	0	0	0	0	0	1	1	1	0	0	1	0	0	0	0	0	0	0	2	3	0	5
3	22	medium	exurban	4	0	1	0	0	0	5	0	0	0	0	0	0	3	2	0	0	0	0	0	10	5	1	0	0	1	0	0	0	0	1	0	0	0	0	1	1	0	0	0	0	0	2	3	0	2
3	22	medium	exurban	0	2	3	0	0	5	0	0	0	0	0	0	0	0	4	0	0	0	0	1	10	5	0	1	0	1	0	1	0	0	0	0	0	0	1	0	1	0	0	0	0	0	2	3	0	0
3	22	medium	exurban	0	0	0	0	0	4	0	1	2	0	0	0	0	0	5	0	0	0	0	3	7	8	0	0	1	0	0	1	0	1	0	0	0	0	1	0	1	0	0	0	0	0	2	3	0	0
3	22	medium	exurban	0	4	0	0	0	0	0	3	2	0	0	0	0	0	5	0	1	0	0	0	9	6	0	1	1	0	0	0	0	1	0	1	0	0	0	0	1	0	0	0	0	0	2	3	0	0
3	22	medium	exurban	0	0	4	0	0	2	0	0	3	0	0	0	0	0	5	0	0	0	0	1	9	6	0	0	0	1	0	1	0	1	0	0	0	0	1	0	1	0	0	0	0	0	2	3	0	0
3	22	medium	exurban	0	0	0	0	5	2	0	0	1	0	0	3	0	4	0	0	0	0	0	0	8	7	0	0	0	0	0	1	1	1	0	0	0	0	0	1	0	0	1	0	0	0	2	3	0	0
3	22	medium	exurban	0	0	4	0	1	0	0	0	5	0	0	0	0	3	2	0	0	0	0	0	10	5	0	0	0	1	0	0	1	1	0	0	0	0	0	1	1	0	0	0	0	0	2	3	0	0
3	22	medium	exurban	0	0	3	0	0	4	5	0	0	0	0	1	2	0	0	0	0	0	0	0	12	3	0	0	0	1	0	1	0	0	1	0	0	0	0	0	0	0	1	0	0	1	2	3	0	0
3	22	medium	exurban	0	0	5	0	4	0	0	0	2	0	0	0	3	0	0	0	0	0	0	1	11	4	0	0	0	1	0	0	1	1	0	0	0	0	1	0	0	0	0	0	0	1	2	3	0	0
3	22	medium	exurban	0	1	5	0	0	0	0	0	4	0	0	0	0	0	2	0	3	0	0	0	10	5	0	1	0	1	0	0	0	1	0	1	0	0	0	0	1	0	0	0	0	0	2	3	0	0
3	22	medium	exurban	0	1	4	0	0	0	0	0	0	0	0	0	0	3	2	0	0	0	0	5	5	10	0	1	0	1	0	0	0	0	0	0	0	0	1	1	1	0	0	0	0	0	3	2	0	0
3	22	medium	exurban	0	0	5	0	0	0	0	0	3	0	0	0	0	0	4	0	2	0	0	1	8	7	0	0	0	1	0	0	0	1	0	1	0	0	1	0	1	0	0	0	0	0	3	2	0	0
3	22	medium	exurban	0	0	5	0	2	0	0	0	0	0	0	0	0	0	4	1	3	0	0	0	7	8	0	0	0	1	0	0	1	0	0	1	0	0	0	0	1	1	0	0	0	0	3	2	0	0
3	22	medium	exurban	0	0	0	0	0	5	0	0	3	0	0	2	0	0	0	0	4	0	1	0	8	7	0	0	0	0	0	1	0	1	0	1	0	1	0	0	0	0	1	0	0	0	3	2	0	0
3	22	medium	exurban	0	0	0	0	5	0	0	0	0	2	0	0	0	1	0	0	3	0	4	0	5	10	0	0	0	0	0	0	1	0	0	1	0	1	0	1	0	0	0	1	0	0	4	1	0	0
3	22	medium	exurban	0	0	0	0	0	0	0	0	0	0	1	0	0	4	3	0	0	0	2	5	0	15	0	0	0	0	0	0	0	0	0	0	0	1	1	1	1	0	0	0	1	0	5	0	0	0
3	22	medium	exurban	0	0	0	0	0	0	0	0	0	0	1	0	3	5	0	0	0	0	4	2	0	15	0	0	0	0	0	0	0	0	0	0	0	1	1	1	0	0	0	0	1	1	5	0	0	0
1	6	medium	suburban	0	0	3	0	1	0	4	0	0	0	0	0	0	0	2	0	5	0	0	0	8	7	0	0	0	1	0	0	1	0	1	1	0	0	0	0	1	0	0	0	0	0	2	3	0	0
1	8	medium	suburban	1	0	4	0	0	0	0	0	2	0	0	0	0	0	5	0	0	0	0	3	7	8	1	0	0	1	0	0	0	1	0	0	0	0	1	0	1	0	0	0	0	0	2	3	0	5
3	10	medium	suburban	0	0	0	0	3	4	0	0	1	0	2	0	0	0	0	0	5	0	0	0	8	7	0	0	0	0	0	1	1	1	0	1	0	0	0	0	0	0	0	0	1	0	2	3	0	0
3	10	medium	suburban	1	0	0	0	5	0	0	0	0	2	3	0	0	0	0	4	0	0	0	0	6	9	1	0	0	0	0	0	1	0	0	0	0	0	0	0	0	1	0	1	1	0	3	2	0	5
1	11	low	suburban	5	0	2	4	0	0	3	0	0	1	0	0	0	0	0	0	0	0	0	0	14	1	1	0	0	1	1	0	0	0	1	0	0	0	0	0	0	0	0	1	0	0	1	4	0	1
2	11	low	suburban	0	0	2	0	0	0	1	4	5	0	3	0	0	0	0	0	0	0	0	0	12	3	0	0	1	1	0	0	0	1	1	0	0	0	0	0	0	0	0	0	1	0	1	4	0	0
2	11	low	suburban	0	0	0	0	4	0	0	3	0	2	0	1	0	0	0	0	0	0	5	0	7	8	0	0	1	0	0	0	1	0	0	0	0	1	0	0	0	0	1	1	0	0	3	2	0	0
1	13	high	exurban	0	0	5	0	2	0	0	3	0	0	0	0	0	0	0	0	4	0	1	0	10	5	0	0	1	1	0	0	1	0	0	1	0	1	0	0	0	0	0	0	0	0	2	3	0	0
1	13	high	exurban	0	0	0	0	3	0	0	2	0	0	0	0	0	0	4	0	5	1	0	0	5	10	0	0	1	0	0	0	1	0	0	1	1	0	0	0	1	0	0	0	0	0	3	2	0	0
2	14	medium	exurban	0	3	5	0	2	1	0	4	0	0	0	0	0	0	0	0	0	0	0	0	15	0	0	1	1	1	0	1	1	0	0	0	0	0	0	0	0	0	0	0	0	0	0	5	0	0
2	14	medium	exurban	0	0	4	0	0	0	1	5	2	0	0	0	0	0	0	0	0	0	3	0	12	3	0	0	1	1	0	0	0	1	1	0	0	1	0	0	0	0	0	0	0	0	1	4	0	0
2	15	high	suburban	0	0	1	0	5	0	0	3	0	4	2	0	0	0	0	0	0	0	0	0	9	6	0	0	1	1	0	0	1	0	0	0	0	0	0	0	0	0	0	1	1	0	2	3	0	0
2	15	high	suburban	0	4	2	0	5	0	0	0	0	0	0	0	0	1	3	0	0	0	0	0	11	4	0	1	0	1	0	0	1	0	0	0	0	0	0	1	1	0	0	0	0	0	2	3	0	0
1	15	high	suburban	0	0	2	3	5	4	0	0	0	0	0	0	0	0	0	0	0	0	1	0	14	1	0	0	0	1	1	1	1	0	0	0	0	1	0	0	0	0	0	0	0	0	1	4	0	0
1	15	high	suburban	2	0	0	0	0	1	0	5	0	0	0	0	0	0	0	0	3	0	0	4	8	7	1	0	1	0	0	1	0	0	0	1	0	0	1	0	0	0	0	0	0	0	2	3	0	4
1	16	low	suburban	0	0	4	0	0	0	1	2	5	0	0	0	0	0	3	0	0	0	0	0	12	3	0	0	1	1	0	0	0	1	1	0	0	0	0	0	1	0	0	0	0	0	1	4	0	0
1	16	low	suburban	0	0	3	4	0	0	5	2	0	0	0	0	0	0	1	0	0	0	0	0	14	1	0	0	1	1	1	0	0	0	1	0	0	0	0	0	1	0	0	0	0	0	1	4	0	0
3	16	low	suburban	0	0	0	2	4	0	0	3	5	1	0	0	0	0	0	0	0	0	0	0	14	1	0	0	1	0	1	0	1	1	0	0	0	0	0	0	0	0	0	1	0	0	1	4	0	0
3	18	low	suburban	2	0	5	0	0	1	4	0	0	0	0	0	0	3	0	0	0	0	0	0	12	3	1	0	0	1	0	1	0	0	1	0	0	0	0	1	0	0	0	0	0	0	1	4	0	4
3	19	low	suburban	0	0	5	4	0	1	3	0	0	0	0	0	0	0	0	0	0	0	0	2	13	2	0	0	0	1	1	1	0	0	1	0	0	0	1	0	0	0	0	0	0	0	1	4	0	0
3	19	low	suburban	1	0	2	0	0	0	0	0	0	0	0	0	0	0	3	0	4	0	0	5	3	12	1	0	0	1	0	0	0	0	0	1	0	0	1	0	1	0	0	0	0	0	3	2	0	5
3	20	medium	suburban	0	2	5	0	0	0	0	0	3	0	0	0	0	4	1	0	0	0	0	0	10	5	0	1	0	1	0	0	0	1	0	0	0	0	0	1	1	0	0	0	0	0	2	3	0	0
3	20	medium	suburban	3	0	4	0	0	0	0	0	5	0	0	0	0	0	1	0	0	0	0	2	12	3	1	0	0	1	0	0	0	1	0	0	0	0	1	0	1	0	0	0	0	0	2	3	0	3
2	20	medium	suburban	0	0	0	3	2	0	0	5	0	1	0	0	0	0	4	0	0	0	0	0	10	5	0	0	1	0	1	0	1	0	0	0	0	0	0	0	1	0	0	1	0	0	2	3	0	0
3	2	high	suburban	0	0	2	0	1	0	4	0	0	0	0	0	0	5	3	0	0	0	0	0	7	8	0	0	0	1	0	0	1	0	1	0	0	0	0	1	1	0	0	0	0	0	2	3	0	0
3	5	high	exurban	0	0	5	0	1	0	0	0	0	0	0	0	0	0	3	0	0	0	2	4	6	9	0	0	0	1	0	0	1	0	0	0	0	1	1	0	1	0	0	0	0	0	3	2	0	0
1	8	medium	suburban	1	0	3	0	2	0	0	4	0	0	0	0	0	0	5	0	0	0	0	0	10	5	1	0	1	1	0	0	1	0	0	0	0	0	0	0	1	0	0	0	0	0	1	4	0	5
3	10	medium	suburban	0	5	3	0	0	0	2	0	0	0	0	0	0	0	4	1	0	0	0	0	10	5	0	1	0	1	0	0	0	0	1	0	0	0	0	0	1	1	0	0	0	0	2	3	0	0
3	10	medium	suburban	0	0	5	0	0	3	0	0	0	0	0	0	0	2	4	1	0	0	0	0	8	7	0	0	0	1	0	1	0	0	0	0	0	0	0	1	1	1	0	0	0	0	3	2	0	0
1	11	low	suburban	4	0	5	0	2	0	0	0	0	0	0	0	0	0	3	0	0	0	0	1	11	4	1	0	0	1	0	0	1	0	0	0	0	0	1	0	1	0	0	0	0	0	2	3	0	2
1	11	low	suburban	0	0	2	0	0	5	3	0	0	0	0	0	0	1	0	0	0	0	4	0	10	5	0	0	0	1	0	1	0	0	1	0	0	1	0	1	0	0	0	0	0	0	2	3	0	0
2	11	low	suburban	0	0	3	0	0	0	0	0	2	0	0	0	0	5	4	0	0	0	0	1	5	10	0	0	0	1	0	0	0	1	0	0	0	0	1	1	1	0	0	0	0	0	3	2	0	0
2	12	medium	suburban	0	4	5	0	0	0	0	1	3	0	0	0	0	0	0	0	0	0	0	2	13	2	0	1	1	1	0	0	0	1	0	0	0	0	1	0	0	0	0	0	0	0	1	4	0	0
2	14	medium	exurban	1	0	5	0	3	4	0	0	0	0	0	0	0	0	0	0	0	0	2	0	13	2	1	0	0	1	0	1	1	0	0	0	0	1	0	0	0	0	0	0	0	0	1	4	0	5
1	14	medium	exurban	3	2	5	0	0	0	0	0	0	0	0	0	0	0	4	1	0	0	0	0	10	5	1	1	0	1	0	0	0	0	0	0	0	0	0	0	1	1	0	0	0	0	2	3	0	3
2	14	medium	exurban	3	0	4	1	0	0	0	0	0	0	5	0	0	0	2	0	0	0	0	0	8	7	1	0	0	1	1	0	0	0	0	0	0	0	0	0	1	0	0	0	1	0	2	3	0	3
2	15	high	suburban	0	0	1	0	5	0	0	0	4	0	0	0	0	0	0	0	3	2	0	0	10	5	0	0	0	1	0	0	1	1	0	1	1	0	0	0	0	0	0	0	0	0	2	3	0	0
1	16	low	suburban	0	1	5	0	4	0	3	0	0	0	0	0	0	0	2	0	0	0	0	0	13	2	0	1	0	1	0	0	1	0	1	0	0	0	0	0	1	0	0	0	0	0	1	4	0	0
1	16	low	suburban	0	1	4	0	0	0	5	0	0	0	0	0	0	2	3	0	0	0	0	0	10	5	0	1	0	1	0	0	0	0	1	0	0	0	0	1	1	0	0	0	0	0	2	3	0	0
1	16	low	suburban	0	5	3	0	0	0	0	0	0	0	0	0	0	2	4	0	1	0	0	0	8	7	0	1	0	1	0	0	0	0	0	1	0	0	0	1	1	0	0	0	0	0	3	2	0	0
3	16	low	suburban	0	0	2	0	4	0	0	3	5	0	0	0	0	0	0	0	1	0	0	0	14	1	0	0	1	1	0	0	1	1	0	1	0	0	0	0	0	0	0	0	0	0	1	4	0	0
1	17	medium	suburban	0	0	1	0	4	0	0	5	0	0	0	0	0	2	0	0	3	0	0	0	10	5	0	0	1	1	0	0	1	0	0	1	0	0	0	1	0	0	0	0	0	0	2	3	0	0
1	17	medium	suburban	0	0	5	0	0	2	0	0	0	0	0	0	0	0	4	0	0	0	1	3	7	8	0	0	0	1	0	1	0	0	0	0	0	1	1	0	1	0	0	0	0	0	3	2	0	0
3	18	low	suburban	0	3	4	0	0	5	0	0	0	2	0	0	0	0	0	1	0	0	0	0	12	3	0	1	0	1	0	1	0	0	0	0	0	0	0	0	0	1	0	1	0	0	2	3	0	0
3	19	low	suburban	4	0	3	0	0	0	1	0	0	0	0	0	0	5	0	0	0	0	0	2	8	7	1	0	0	1	0	0	0	0	1	0	0	0	1	1	0	0	0	0	0	0	2	3	0	2
3	19	low	suburban	0	4	1	0	0	0	2	0	0	0	0	0	0	0	5	0	0	0	0	3	7	8	0	1	0	1	0	0	0	0	1	0	0	0	1	0	1	0	0	0	0	0	2	3	0	0
3	19	low	suburban	0	0	0	0	3	0	0	4	0	5	2	0	0	0	0	0	1	0	0	0	7	8	0	0	1	0	0	0	1	0	0	1	0	0	0	0	0	0	0	1	1	0	3	2	0	0
3	20	medium	suburban	2	0	5	0	0	1	0	0	4	0	0	0	0	0	3	0	0	0	0	0	12	3	1	0	0	1	0	1	0	1	0	0	0	0	0	0	1	0	0	0	0	0	1	4	0	4
3	20	medium	suburban	2	0	5	0	0	1	0	0	3	0	0	0	0	0	4	0	0	0	0	0	11	4	1	0	0	1	0	1	0	1	0	0	0	0	0	0	1	0	0	0	0	0	1	4	0	4
3	20	medium	suburban	0	3	5	0	0	0	1	0	0	0	0	0	0	0	2	0	0	0	4	0	9	6	0	1	0	1	0	0	0	0	1	0	0	1	0	0	1	0	0	0	0	0	2	3	0	0
3	20	medium	suburban	0	4	5	0	1	0	0	0	0	2	0	0	0	0	3	0	0	0	0	0	10	5	0	1	0	1	0	0	1	0	0	0	0	0	0	0	1	0	0	1	0	0	2	3	0	0
3	21	high	suburban	0	3	5	0	0	0	2	0	4	0	0	0	0	0	1	0	0	0	0	0	14	1	0	1	0	1	0	0	0	1	1	0	0	0	0	0	1	0	0	0	0	0	1	4	0	0
2	5	high	exurban	4	0	0	0	2	0	0	1	5	0	0	0	0	0	0	0	0	0	3	0	12	3	1	0	1	0	0	0	1	1	0	0	0	1	0	0	0	0	0	0	0	0	1	4	0	2
3	5	high	exurban	0	3	2	0	0	0	0	0	5	0	0	0	0	4	0	0	0	0	0	1	10	5	0	1	0	1	0	0	0	1	0	0	0	0	1	1	0	0	0	0	0	0	2	3	0	0
3	5	high	exurban	0	0	3	0	1	0	0	0	0	0	0	0	0	5	0	0	2	0	4	0	4	11	0	0	0	1	0	0	1	0	0	1	0	1	0	1	0	0	0	0	0	0	3	2	0	0
1	5	high	exurban	0	0	0	0	4	0	0	0	0	0	0	0	0	0	5	0	3	0	2	1	4	11	0	0	0	0	0	0	1	0	0	1	0	1	1	0	1	0	0	0	0	0	4	1	0	0
2	7	medium	exurban	0	0	0	0	1	0	4	0	0	0	0	0	0	2	3	0	0	5	0	0	5	10	0	0	0	0	0	0	1	0	1	0	1	0	0	1	1	0	0	0	0	0	3	2	0	0
1	13	high	exurban	0	4	0	1	5	0	0	2	3	0	0	0	0	0	0	0	0	0	0	0	15	0	0	1	1	0	1	0	1	1	0	0	0	0	0	0	0	0	0	0	0	0	0	5	0	0
2	14	medium	exurban	0	0	5	0	0	2	1	0	3	0	0	0	0	4	0	0	0	0	0	0	11	4	0	0	0	1	0	1	0	1	1	0	0	0	0	1	0	0	0	0	0	0	1	4	0	0
2	14	medium	exurban	0	5	2	0	0	0	0	1	0	0	0	0	0	4	3	0	0	0	0	0	8	7	0	1	1	1	0	0	0	0	0	0	0	0	0	1	1	0	0	0	0	0	2	3	0	0
1	14	medium	exurban	0	0	0	0	5	0	0	0	0	1	2	0	0	3	0	0	4	0	0	0	5	10	0	0	0	0	0	0	1	0	0	1	0	0	0	1	0	0	0	1	1	0	4	1	0	0
1	15	high	suburban	0	0	0	0	0	2	0	0	0	0	0	0	0	4	5	0	1	0	0	3	2	13	0	0	0	0	0	1	0	0	0	1	0	0	1	1	1	0	0	0	0	0	4	1	0	0
1	4	high	exurban	0	0	2	0	5	0	0	0	0	0	0	0	0	1	3	0	4	0	0	0	7	8	0	0	0	1	0	0	1	0	0	1	0	0	0	1	1	0	0	0	0	0	3	2	0	0
2	9	medium	rural	0	5	1	0	2	0	0	0	0	0	0	0	0	4	3	0	0	0	0	0	8	7	0	1	0	1	0	0	1	0	0	0	0	0	0	1	1	0	0	0	0	0	2	3	0	0
3	10	medium	suburban	0	0	3	0	0	0	4	1	0	0	0	0	0	0	2	5	0	0	0	0	8	7	0	0	1	1	0	0	0	0	1	0	0	0	0	0	1	1	0	0	0	0	2	3	0	0
1	14	medium	exurban	2	0	3	0	0	1	0	0	5	0	0	0	0	0	4	0	0	0	0	0	11	4	1	0	0	1	0	1	0	1	0	0	0	0	0	0	1	0	0	0	0	0	1	4	0	4
2	14	medium	exurban	3	4	0	0	0	0	0	5	2	0	0	0	0	0	0	0	0	0	1	0	14	1	1	1	1	0	0	0	0	1	0	0	0	1	0	0	0	0	0	0	0	0	1	4	0	3
2	14	medium	exurban	0	0	2	0	0	0	0	4	0	5	0	1	0	0	3	0	0	0	0	0	6	9	0	0	1	1	0	0	0	0	0	0	0	0	0	0	1	0	1	1	0	0	3	2	0	0
1	17	medium	suburban	0	0	4	0	3	0	0	5	0	0	0	0	0	0	1	0	0	0	2	0	12	3	0	0	1	1	0	0	1	0	0	0	0	1	0	0	1	0	0	0	0	0	2	3	0	0
3	21	high	suburban	0	0	0	0	2	0	0	3	5	4	0	0	0	0	0	0	0	0	1	0	10	5	0	0	1	0	0	0	1	1	0	0	0	1	0	0	0	0	0	1	0	0	2	3	0	0
[truncated: 30 more columns]
