# Supplementary material for: Children’s attitudes towards animals are similar across suburban, exurban, and rural areas
Source: PeerJ. 2019 Jul 23;7:e7328. doi: 10.7717/peerj.7328 (PMC6659664; doi:10.7717/peerj.7328)
Supplement: Supplemental Information 2 [file peerj-07-7328-s002.csv]

school_year	school	reduced_lunch	development	scary1_orig	scary1_stand	scary1_species	scary1_order	scary1_class	exotic	native_coded	exotic_coded	gender	grade	asian	black	hispanic	white	other	native_american	hunt
1	4	high	exurban	alligator	alligator	alligator	alligator or crocodile	reptile	1	0	1	girl	sixth	0	0	1	0	0	0	no response
1	4	high	exurban	alligator	alligator	alligator	alligator or crocodile	reptile	1	0	1	girl	sixth	0	1	0	0	1	0	no response
1	4	high	exurban	alligator	alligator	alligator	alligator or crocodile	reptile	1	0	1	boy	sixth	0	0	0	1	1	0	no response
1	4	high	exurban	alligator	alligator	alligator	alligator or crocodile	reptile	1	0	1	girl	sixth	0	0	0	1	0	0	no response
1	4	high	exurban	alligator	alligator	alligator	alligator or crocodile	reptile	1	0	1	girl	sixth	0	1	0	0	0	0	no response
1	4	high	exurban	alligator	alligator	alligator	alligator or crocodile	reptile	1	0	1	girl	sixth	0	1	0	0	0	0	no response
1	4	high	exurban	aligator	alligator	alligator	alligator or crocodile	reptile	1	0	1	girl	sixth	0	0	0	1	0	0	no response
1	4	high	exurban	alligators	alligator	alligator	alligator or crocodile	reptile	1	0	1	girl	sixth	0	0	1	1	0	0	no response
1	4	high	exurban	aligators	alligator	alligator	alligator or crocodile	reptile	1	0	1	girl	sixth	0	1	0	0	0	0	no response
1	4	high	exurban	alligators	alligator	alligator	alligator or crocodile	reptile	1	0	1	girl	sixth	0	1	0	1	0	0	no response
2	7	medium	exurban	alligators	alligator	alligator	alligator or crocodile	reptile	1	0	1	boy	sixth	0	1	0	0	0	0	no
2	7	medium	exurban	aligators	alligator	alligator	alligator or crocodile	reptile	1	0	1	girl	sixth	0	0	1	0	0	0	no
2	7	medium	exurban	aligators	alligator	alligator	alligator or crocodile	reptile	1	0	1	girl	sixth	0	0	0	1	0	0	no
1	16	low	suburban	alligator	alligator	alligator	alligator or crocodile	reptile	1	0	1	boy	sixth	0	0	1	0	0	0	no response
1	16	low	suburban	alligator	alligator	alligator	alligator or crocodile	reptile	1	0	1	girl	sixth	0	1	0	0	0	1	no response
1	16	low	suburban	alligator	alligator	alligator	alligator or crocodile	reptile	1	0	1	boy	sixth	0	1	0	0	0	1	no response
1	16	low	suburban	alligator	alligator	alligator	alligator or crocodile	reptile	1	0	1	boy	sixth	0	0	0	1	0	0	no response
1	16	low	suburban	alligators	alligator	alligator	alligator or crocodile	reptile	1	0	1	girl	sixth	0	0	0	1	0	0	no response
1	15	high	suburban	alligator	alligator	alligator	alligator or crocodile	reptile	1	0	1	boy	seventh	0	0	0	1	0	0	no response
1	15	high	suburban	alligators	alligator	alligator	alligator or crocodile	reptile	1	0	1	boy	eighth	0	0	0	1	1	0	no response
2	15	high	suburban	alligator	alligator	alligator	alligator or crocodile	reptile	1	0	1	girl	sixth	0	0	1	0	0	0	no
2	15	high	suburban	Full grown alligator	alligator	alligator	alligator or crocodile	reptile	1	0	1	girl	sixth	0	0	1	0	0	0	no
1	13	high	exurban	alligators	alligator	alligator	alligator or crocodile	reptile	1	0	1	girl	eighth	0	1	1	0	1	1	no response
1	13	high	exurban	alligators	alligator	alligator	alligator or crocodile	reptile	1	0	1	girl	eighth	0	0	1	0	0	0	no response
1	13	high	exurban	alligator	alligator	alligator	alligator or crocodile	reptile	1	0	1	girl	eighth	0	1	0	0	0	0	no response
1	13	high	exurban	alligator	alligator	alligator	alligator or crocodile	reptile	1	0	1	boy	eighth	0	1	0	0	0	0	no response
1	13	high	exurban	alligator	alligator	alligator	alligator or crocodile	reptile	1	0	1	girl	eighth	0	1	1	1	1	0	no response
1	13	high	exurban	alligator	alligator	alligator	alligator or crocodile	reptile	1	0	1	boy	eighth	0	0	0	1	0	0	no response
1	13	high	exurban	alligator	alligator	alligator	alligator or crocodile	reptile	1	0	1	girl	eighth	0	0	1	0	0	0	no response
1	13	high	exurban	alligator	alligator	alligator	alligator or crocodile	reptile	1	0	1	girl	eighth	0	1	0	0	0	0	no response
1	13	high	exurban	alligator	alligator	alligator	alligator or crocodile	reptile	1	0	1	girl	eighth	0	0	1	0	0	0	no response
1	13	high	exurban	alligator	alligator	alligator	alligator or crocodile	reptile	1	0	1	girl	eighth	0	0	1	0	0	0	no response
1	11	low	suburban	alligators	alligator	alligator	alligator or crocodile	reptile	1	0	1	girl	eighth	1	0	0	0	0	0	no response
1	11	low	suburban	alligators	alligator	alligator	alligator or crocodile	reptile	1	0	1	girl	eighth	0	0	0	1	0	0	no response
1	11	low	suburban	alligator	alligator	alligator	alligator or crocodile	reptile	1	0	1	boy	eighth	0	0	0	1	0	0	no response
2	11	low	suburban	alligator	alligator	alligator	alligator or crocodile	reptile	1	0	1	girl	eighth	0	0	1	1	0	0	no
2	11	low	suburban	Aligator	alligator	alligator	alligator or crocodile	reptile	1	0	1	girl	eighth	0	1	0	0	0	0	no
2	11	low	suburban	alligator	alligator	alligator	alligator or crocodile	reptile	1	0	1	boy	eighth	0	1	0	0	0	0	no
2	11	low	suburban	alligators	alligator	alligator	alligator or crocodile	reptile	1	0	1	girl	eighth	0	0	1	0	0	0	no
2	11	low	suburban	alligators	alligator	alligator	alligator or crocodile	reptile	1	0	1	girl	eighth	0	1	0	0	1	0	yes
2	11	low	suburban	alligator	alligator	alligator	alligator or crocodile	reptile	1	0	1	girl	eighth	0	1	0	0	0	0	no
2	11	low	suburban	alligator	alligator	alligator	alligator or crocodile	reptile	1	0	1	girl	eighth	0	0	0	1	0	0	no
1	6	medium	suburban	alligator	alligator	alligator	alligator or crocodile	reptile	1	0	1	boy	eighth	0	0	0	1	0	0	no response
1	6	medium	suburban	alligator	alligator	alligator	alligator or crocodile	reptile	1	0	1	boy	eighth	0	0	0	1	0	0	no response
1	17	medium	suburban	alligators	alligator	alligator	alligator or crocodile	reptile	1	0	1	girl	eighth	0	0	0	1	0	0	no response
1	17	medium	suburban	alligator	alligator	alligator	alligator or crocodile	reptile	1	0	1	girl	eighth	0	1	0	0	1	0	no response
1	17	medium	suburban	alligator	alligator	alligator	alligator or crocodile	reptile	1	0	1	boy	eighth	0	0	0	1	0	0	no response
1	17	medium	suburban	alligators	alligator	alligator	alligator or crocodile	reptile	1	0	1	girl	eighth	1	0	0	0	0	0	no response
1	17	medium	suburban	alligator	alligator	alligator	alligator or crocodile	reptile	1	0	1	boy	eighth	0	0	0	1	0	0	no response
1	17	medium	suburban	alligators	alligator	alligator	alligator or crocodile	reptile	1	0	1	girl	eighth	0	0	1	0	0	0	no response
1	17	medium	suburban	alligators	alligator	alligator	alligator or crocodile	reptile	1	0	1	girl	eighth	0	0	0	1	0	0	no response
1	17	medium	suburban	alligators	alligator	alligator	alligator or crocodile	reptile	1	0	1	girl	eighth	0	0	0	1	0	0	no response
1	17	medium	suburban	alligator	alligator	alligator	alligator or crocodile	reptile	1	0	1	girl	eighth	0	0	1	0	0	0	no response
1	17	medium	suburban	alligator	alligator	alligator	alligator or crocodile	reptile	1	0	1	boy	eighth	0	1	0	0	0	1	no response
1	17	medium	suburban	Alligator/Crocodile	alligator	alligator	alligator or crocodile	reptile	1	0	1	girl	eighth	1	0	1	0	0	0	no response
1	17	medium	suburban	alligator	alligator	alligator	alligator or crocodile	reptile	1	0	1	girl	eighth	0	0	1	0	0	0	no response
1	8	medium	suburban	alligators	alligator	alligator	alligator or crocodile	reptile	1	0	1	boy	eighth	0	1	0	0	0	0	no response
1	8	medium	suburban	alligators	alligator	alligator	alligator or crocodile	reptile	1	0	1	girl	eighth	0	1	0	0	1	1	no response
1	8	medium	suburban	alligator	alligator	alligator	alligator or crocodile	reptile	1	0	1	girl	eighth	0	1	0	0	0	0	no response
1	5	high	exurban	alligator	alligator	alligator	alligator or crocodile	reptile	1	0	1	girl	sixth	0	1	0	1	0	0	no response
1	5	high	exurban	alligator	alligator	alligator	alligator or crocodile	reptile	1	0	1	boy	sixth	0	0	0	1	0	0	no response
1	5	high	exurban	alligators	alligator	alligator	alligator or crocodile	reptile	1	0	1	girl	sixth	0	0	0	1	0	1	no response
1	5	high	exurban	alligator	alligator	alligator	alligator or crocodile	reptile	1	0	1	boy	sixth	0	0	1	0	0	0	no response
1	5	high	exurban	alligator	alligator	alligator	alligator or crocodile	reptile	1	0	1	boy	sixth	0	0	1	0	0	0	no response
1	5	high	exurban	alligator	alligator	alligator	alligator or crocodile	reptile	1	0	1	girl	sixth	0	0	0	1	0	0	no response
1	5	high	exurban	alligators	alligator	alligator	alligator or crocodile	reptile	1	0	1	girl	sixth	0	0	0	1	0	0	no response
2	5	high	exurban	aligators	alligator	alligator	alligator or crocodile	reptile	1	0	1	girl	sixth	0	1	0	1	0	0	no
2	5	high	exurban	aligator	alligator	alligator	alligator or crocodile	reptile	1	0	1	boy	sixth	0	0	1	0	1	0	no
2	5	high	exurban	alligator	alligator	alligator	alligator or crocodile	reptile	1	0	1	boy	sixth	0	0	0	1	0	0	yes
2	5	high	exurban	allagaters	alligator	alligator	alligator or crocodile	reptile	1	0	1	girl	sixth	0	0	0	1	0	0	yes
2	5	high	exurban	alligator	alligator	alligator	alligator or crocodile	reptile	1	0	1	boy	sixth	0	0	0	1	0	0	no
2	5	high	exurban	alligator	alligator	alligator	alligator or crocodile	reptile	1	0	1	girl	sixth	0	0	1	0	0	0	no
2	5	high	exurban	alligator	alligator	alligator	alligator or crocodile	reptile	1	0	1	girl	sixth	0	0	1	0	0	0	no
2	5	high	exurban	aligators	alligator	alligator	alligator or crocodile	reptile	1	0	1	boy	sixth	0	0	0	1	0	0	yes
2	5	high	exurban	alligator	alligator	alligator	alligator or crocodile	reptile	1	0	1	boy	sixth	0	0	0	1	0	0	no
1	14	medium	exurban	alligator	alligator	alligator	alligator or crocodile	reptile	1	0	1	girl	eighth	0	0	0	1	0	0	no response
1	14	medium	exurban	alligator	alligator	alligator	alligator or crocodile	reptile	1	0	1	girl	eighth	0	1	0	0	0	0	no response
1	14	medium	exurban	alligator	alligator	alligator	alligator or crocodile	reptile	1	0	1	boy	eighth	0	0	1	0	0	0	no response
1	14	medium	exurban	alligator	alligator	alligator	alligator or crocodile	reptile	1	0	1	girl	eighth	0	0	0	1	0	0	no response
1	14	medium	exurban	alligator	alligator	alligator	alligator or crocodile	reptile	1	0	1	boy	eighth	0	0	0	1	0	0	no response
2	14	medium	exurban	alligator	alligator	alligator	alligator or crocodile	reptile	1	0	1	girl	eighth	0	0	0	1	0	0	no
2	14	medium	exurban	alligator	alligator	alligator	alligator or crocodile	reptile	1	0	1	girl	eighth	0	0	1	0	0	0	no response
2	14	medium	exurban	alligators	alligator	alligator	alligator or crocodile	reptile	1	0	1	girl	eighth	0	1	0	0	0	0	no
2	14	medium	exurban	aligators	alligator	alligator	alligator or crocodile	reptile	1	0	1	boy	eighth	0	0	0	1	0	0	yes
2	14	medium	exurban	alligator	alligator	alligator	alligator or crocodile	reptile	1	0	1	girl	eighth	0	0	0	1	0	0	no
2	14	medium	exurban	Alligators	alligator	alligator	alligator or crocodile	reptile	1	0	1	girl	eighth	0	0	1	0	0	0	no
2	14	medium	exurban	Alligator	alligator	alligator	alligator or crocodile	reptile	1	0	1	boy	eighth	0	1	0	0	0	0	no
1	14	medium	exurban	alligator	alligator	alligator	alligator or crocodile	reptile	1	0	1	girl	eighth	0	0	0	1	0	0	no response
1	14	medium	exurban	alligator	alligator	alligator	alligator or crocodile	reptile	1	0	1	boy	eighth	0	1	0	0	0	0	no response
1	14	medium	exurban	alligator	alligator	alligator	alligator or crocodile	reptile	1	0	1	girl	eighth	0	1	0	0	0	0	no response
2	14	medium	exurban	Aliigators	alligator	alligator	alligator or crocodile	reptile	1	0	1	girl	eighth	0	1	0	0	0	0	no
2	20	medium	suburban	alligators	alligator	alligator	alligator or crocodile	reptile	1	0	1	boy	seventh	0	0	1	0	0	0	no
2	20	medium	suburban	alagotor	alligator	alligator	alligator or crocodile	reptile	1	0	1	boy	seventh	0	0	0	1	0	0	yes
2	20	medium	suburban	alligators	alligator	alligator	alligator or crocodile	reptile	1	0	1	girl	seventh	0	0	0	0	1	0	no
2	20	medium	suburban	alligator/crocodile	alligator	alligator	alligator or crocodile	reptile	1	0	1	boy	seventh	0	0	0	1	0	0	no
2	20	medium	suburban	alligator	alligator	alligator	alligator or crocodile	reptile	1	0	1	boy	seventh	1	0	0	0	0	0	no
2	20	medium	suburban	aligators	alligator	alligator	alligator or crocodile	reptile	1	0	1	boy	seventh	0	0	0	1	0	0	yes
2	20	medium	suburban	alligator	alligator	alligator	alligator or crocodile	reptile	1	0	1	boy	seventh	0	0	0	1	0	0	no
2	9	medium	rural	alligator	alligator	alligator	alligator or crocodile	reptile	1	0	1	boy	seventh	0	0	0	1	0	0	yes
2	9	medium	rural	Alagator	alligator	alligator	alligator or crocodile	reptile	1	0	1	boy	seventh	0	0	1	1	0	0	yes
2	9	medium	rural	Aligators	alligator	alligator	alligator or crocodile	reptile	1	0	1	girl	seventh	0	0	1	0	0	0	yes
2	9	medium	rural	Aligator	alligator	alligator	alligator or crocodile	reptile	1	0	1	boy	seventh	0	0	0	1	0	0	yes
2	3	high	suburban	aligators	alligator	alligator	alligator or crocodile	reptile	1	0	1	girl	eighth	0	0	1	0	0	0	no
2	3	high	suburban	alligators	alligator	alligator	alligator or crocodile	reptile	1	0	1	girl	eighth	0	0	0	0	1	0	no
2	3	high	suburban	alligators	alligator	alligator	alligator or crocodile	reptile	1	0	1	girl	eighth	0	1	0	1	0	0	no
2	3	high	suburban	alligators	alligator	alligator	alligator or crocodile	reptile	1	0	1	girl	eighth	0	1	0	0	0	0	no
2	3	high	suburban	alligator	alligator	alligator	alligator or crocodile	reptile	1	0	1	girl	eighth	0	0	1	0	0	0	no
2	3	high	suburban	alligator	alligator	alligator	alligator or crocodile	reptile	1	0	1	boy	eighth	0	0	1	1	1	0	no
3	18	low	suburban	alligator	alligator	alligator	alligator or crocodile	reptile	1	0	1	girl	seventh	0	1	0	0	0	0	no
3	21	high	suburban	alligaters	alligator	alligator	alligator or crocodile	reptile	1	0	1	girl	eighth	0	1	0	0	0	0	no
2	7	medium	exurban	alligator	alligator	alligator	alligator or crocodile	reptile	1	0	1	boy	sixth	0	1	0	0	0	1	no
2	12	medium	suburban	Alligator	alligator	alligator	alligator or crocodile	reptile	1	0	1	girl	sixth	1	0	0	0	0	0	no
3	10	medium	suburban	Alligator	alligator	alligator	alligator or crocodile	reptile	1	0	1	girl	eighth	0	0	0	1	0	0	no
3	10	medium	suburban	Aligators	alligator	alligator	alligator or crocodile	reptile	1	0	1	girl	eighth	0	0	0	1	0	0	no
3	10	medium	suburban	Alligators	alligator	alligator	alligator or crocodile	reptile	1	0	1	boy	eighth	0	0	0	1	0	0	yes
3	10	medium	suburban	Alligator	alligator	alligator	alligator or crocodile	reptile	1	0	1	girl	eighth	0	0	0	1	0	0	no
3	16	low	suburban	aligators	alligator	alligator	alligator or crocodile	reptile	1	0	1	boy	sixth	0	0	0	1	1	0	no
3	16	low	suburban	aligator	alligator	alligator	alligator or crocodile	reptile	1	0	1	boy	sixth	0	0	0	1	0	0	no
3	9	medium	rural	Alligators	alligator	alligator	alligator or crocodile	reptile	1	0	1	girl	seventh	0	1	0	0	0	0	no
3	20	medium	suburban	allagators	alligator	alligator	alligator or crocodile	reptile	1	0	1	girl	seventh	0	0	0	1	0	0	no
3	1	low	suburban	allagator	alligator	alligator	alligator or crocodile	reptile	1	0	1	boy	sixth	0	0	0	1	0	0	no
3	1	low	suburban	aligater	alligator	alligator	alligator or crocodile	reptile	1	0	1	no response	sixth	0	0	0	1	0	0	no response
3	1	low	suburban	Alligator	alligator	alligator	alligator or crocodile	reptile	1	0	1	boy	sixth	0	0	0	1	0	0	no
3	20	medium	suburban	aligator	alligator	alligator	alligator or crocodile	reptile	1	0	1	girl	seventh	0	1	0	1	0	0	no
3	20	medium	suburban	Aligators	alligator	alligator	alligator or crocodile	reptile	1	0	1	girl	seventh	0	1	1	0	0	0	no
3	20	medium	suburban	alligators	alligator	alligator	alligator or crocodile	reptile	1	0	1	boy	seventh	0	0	1	0	0	0	no
3	20	medium	suburban	Aligators	alligator	alligator	alligator or crocodile	reptile	1	0	1	boy	seventh	0	0	0	1	0	0	no
3	20	medium	suburban	alligator	alligator	alligator	alligator or crocodile	reptile	1	0	1	girl	seventh	0	0	0	1	0	0	no
3	20	medium	suburban	Alligator	alligator	alligator	alligator or crocodile	reptile	1	0	1	boy	seventh	1	0	0	0	0	0	no
3	20	medium	suburban	Aligartors	alligator	alligator	alligator or crocodile	reptile	1	0	1	girl	seventh	0	1	0	0	0	0	no
3	20	medium	suburban	alligator	alligator	alligator	alligator or crocodile	reptile	1	0	1	boy	seventh	0	0	0	1	0	0	yes
3	20	medium	suburban	alligator	alligator	alligator	alligator or crocodile	reptile	1	0	1	girl	seventh	0	0	0	1	0	0	no
3	10	medium	suburban	Alligators	alligator	alligator	alligator or crocodile	reptile	1	0	1	girl	eighth	0	0	0	1	0	0	no
3	10	medium	suburban	Alligators	alligator	alligator	alligator or crocodile	reptile	1	0	1	boy	eighth	0	0	0	1	0	0	no
3	10	medium	suburban	Alligator	alligator	alligator	alligator or crocodile	reptile	1	0	1	girl	eighth	0	0	0	1	0	0	no
3	10	medium	suburban	Alligator	alligator	alligator	alligator or crocodile	reptile	1	0	1	boy	eighth	0	0	0	1	0	0	yes
3	10	medium	suburban	Alligators	alligator	alligator	alligator or crocodile	reptile	1	0	1	girl	eighth	0	0	0	1	0	0	no
3	16	low	suburban	alligator	alligator	alligator	alligator or crocodile	reptile	1	0	1	boy	eighth	0	0	0	1	1	0	no
3	16	low	suburban	alligator	alligator	alligator	alligator or crocodile	reptile	1	0	1	boy	sixth	0	0	1	0	0	0	no
3	16	low	suburban	alligator	alligator	alligator	alligator or crocodile	reptile	1	0	1	girl	sixth	0	1	0	1	0	1	no
3	16	low	suburban	Aligators	alligator	alligator	alligator or crocodile	reptile	1	0	1	girl	sixth	0	0	0	1	0	0	no
3	1	low	suburban	aligators	alligator	alligator	alligator or crocodile	reptile	1	0	1	girl	sixth	0	0	1	0	0	0	no
3	1	low	suburban	alligator	alligator	alligator	alligator or crocodile	reptile	1	0	1	boy	sixth	0	0	0	1	0	0	no
3	1	low	suburban	alagater	alligator	alligator	alligator or crocodile	reptile	1	0	1	boy	sixth	0	0	1	0	0	0	yes
3	1	low	suburban	Aligators	alligator	alligator	alligator or crocodile	reptile	1	0	1	boy	sixth	0	0	0	1	0	0	no
3	1	low	suburban	alligator	alligator	alligator	alligator or crocodile	reptile	1	0	1	boy	sixth	0	0	0	1	0	0	no
3	22	medium	exurban	alligator	alligator	alligator	alligator or crocodile	reptile	1	0	1	boy	eighth	0	0	0	1	0	0	yes
3	22	medium	exurban	alligator	alligator	alligator	alligator or crocodile	reptile	1	0	1	girl	eighth	0	0	0	1	0	0	no
3	22	medium	exurban	aligators	alligator	alligator	alligator or crocodile	reptile	1	0	1	boy	eighth	0	0	0	1	0	0	no
3	3	high	suburban	aligator	alligator	alligator	alligator or crocodile	reptile	1	0	1	boy	eighth	0	1	0	0	0	0	no
3	3	high	suburban	Alligators	alligator	alligator	alligator or crocodile	reptile	1	0	1	girl	eighth	0	0	1	0	0	0	no
3	3	high	suburban	Alligators	alligator	alligator	alligator or crocodile	reptile	1	0	1	girl	eighth	0	0	0	1	0	0	no
3	3	high	suburban	alligators	alligator	alligator	alligator or crocodile	reptile	1	0	1	girl	eighth	0	1	0	1	0	0	no
3	5	high	exurban	alligator	alligator	alligator	alligator or crocodile	reptile	1	0	1	boy	sixth	0	1	0	0	0	0	no
3	5	high	exurban	Aligators	alligator	alligator	alligator or crocodile	reptile	1	0	1	girl	sixth	0	0	0	1	0	1	no
3	5	high	exurban	alligator	alligator	alligator	alligator or crocodile	reptile	1	0	1	boy	sixth	0	0	0	1	0	0	yes
3	5	high	exurban	allagators	alligator	alligator	alligator or crocodile	reptile	1	0	1	girl	sixth	0	0	1	0	0	0	no
3	5	high	exurban	alllagortors	alligator	alligator	alligator or crocodile	reptile	1	0	1	boy	sixth	0	0	0	0	1	0	yes
3	5	high	exurban	aligators	alligator	alligator	alligator or crocodile	reptile	1	0	1	boy	sixth	0	0	1	0	0	0	no
3	5	high	exurban	aligator	alligator	alligator	alligator or crocodile	reptile	1	0	1	girl	sixth	0	0	0	1	0	0	yes
3	5	high	exurban	aliglgators	alligator	alligator	alligator or crocodile	reptile	1	0	1	girl	sixth	0	0	1	0	0	0	no
3	9	medium	rural	Alligators	alligator	alligator	alligator or crocodile	reptile	1	0	1	girl	seventh	0	0	0	1	0	0	no
3	9	medium	rural	Alligators	alligator	alligator	alligator or crocodile	reptile	1	0	1	girl	seventh	0	0	1	0	0	0	yes
3	9	medium	rural	alligator	alligator	alligator	alligator or crocodile	reptile	1	0	1	girl	seventh	0	0	0	1	0	0	no
3	9	medium	rural	Alligators	alligator	alligator	alligator or crocodile	reptile	1	0	1	girl	seventh	0	0	0	1	0	0	no
3	9	medium	rural	Alligators	alligator	alligator	alligator or crocodile	reptile	1	0	1	girl	seventh	0	0	0	1	0	0	yes
3	9	medium	rural	Alligators	alligator	alligator	alligator or crocodile	reptile	1	0	1	girl	seventh	0	0	0	1	0	0	no
3	9	medium	rural	Alligators	alligator	alligator	alligator or crocodile	reptile	1	0	1	girl	seventh	0	0	0	1	0	0	no
3	18	low	suburban	alligators	alligator	alligator	alligator or crocodile	reptile	1	0	1	boy	seventh	0	1	0	0	0	0	no
3	18	low	suburban	Alligators	alligator	alligator	alligator or crocodile	reptile	1	0	1	boy	seventh	0	0	0	1	0	0	no
3	18	low	suburban	alligator	alligator	alligator	alligator or crocodile	reptile	1	0	1	girl	seventh	1	0	0	1	0	0	no
3	18	low	suburban	Alligators	alligator	alligator	alligator or crocodile	reptile	1	0	1	boy	seventh	0	0	0	1	0	0	no
3	18	low	suburban	Alligator	alligator	alligator	alligator or crocodile	reptile	1	0	1	girl	seventh	0	0	0	1	0	0	no
3	18	low	suburban	aligators	alligator	alligator	alligator or crocodile	reptile	1	0	1	boy	seventh	0	0	0	1	0	0	no
3	18	low	suburban	alligator	alligator	alligator	alligator or crocodile	reptile	1	0	1	girl	seventh	0	0	0	1	0	0	no
3	21	high	suburban	alligator	alligator	alligator	alligator or crocodile	reptile	1	0	1	girl	eighth	0	0	0	1	0	0	no
3	21	high	suburban	allageater	alligator	alligator	alligator or crocodile	reptile	1	0	1	boy	eighth	0	1	0	0	0	0	no
3	21	high	suburban	alligetors	alligator	alligator	alligator or crocodile	reptile	1	0	1	girl	eighth	0	1	0	0	0	0	yes
3	21	high	suburban	Alligators	alligator	alligator	alligator or crocodile	reptile	1	0	1	boy	eighth	0	1	0	0	0	1	no
3	21	high	suburban	alligator	alligator	alligator	alligator or crocodile	reptile	1	0	1	boy	eighth	0	0	0	1	0	0	yes
1	8	medium	suburban	alligator snapping turtle	alligator snapping turtle	alligator snapping turtle	turtle	reptile	1	0	1	boy	eighth	0	0	0	1	0	0	no response
3	20	medium	suburban	american aligator	American alligator	alligator	alligator or crocodile	reptile	1	0	1	boy	seventh	0	0	0	1	0	0	yes
1	16	low	suburban	anaconda	anaconda	andaconda	snake	reptile	1	0	1	boy	sixth	0	0	0	1	1	0	no response
1	13	high	exurban	Anaconda	anaconda	andaconda	snake	reptile	1	0	1	boy	eighth	0	0	1	0	0	0	no response
1	11	low	suburban	anaconda	anaconda	andaconda	snake	reptile	1	0	1	boy	eighth	0	0	1	0	0	0	no response
1	5	high	exurban	anaconda	anaconda	andaconda	snake	reptile	1	0	1	girl	sixth	0	0	1	0	0	0	no response
1	5	high	exurban	anaconda	anaconda	andaconda	snake	reptile	1	0	1	girl	sixth	0	0	1	0	0	0	no response
1	14	medium	exurban	anaconda	anaconda	andaconda	snake	reptile	1	0	1	boy	eighth	0	0	0	0	0	1	no response
1	6	medium	suburban	Snake (anaconda)	andaconda	andaconda	snake	reptile	1	0	1	girl	eighth	0	0	0	1	0	0	no response
1	17	medium	suburban	anaconda	andaconda	andaconda	snake	reptile	1	0	1	boy	eighth	0	0	0	0	1	0	no response
2	5	high	exurban	anacconda	andaconda	andaconda	snake	reptile	1	0	1	girl	sixth	0	0	1	0	0	0	no
2	14	medium	exurban	Anaconda	andaconda	andaconda	snake	reptile	1	0	1	boy	eighth	0	0	0	1	0	0	yes
2	14	medium	exurban	Anaconda	andaconda	andaconda	snake	reptile	1	0	1	boy	eighth	0	0	1	0	0	0	no
2	20	medium	suburban	anaconda	andaconda	andaconda	snake	reptile	1	0	1	boy	seventh	0	0	1	0	0	0	no
2	20	medium	suburban	andacondas	andaconda	andaconda	snake	reptile	1	0	1	girl	seventh	0	0	0	0	1	0	no
2	9	medium	rural	Adaconda	andaconda	andaconda	snake	reptile	1	0	1	boy	seventh	0	0	0	1	0	0	yes
3	9	medium	rural	Andaconda	andaconda	andaconda	snake	reptile	1	0	1	boy	seventh	0	0	0	1	0	0	yes
3	20	medium	suburban	andaconda	andaconda	andaconda	snake	reptile	1	0	1	girl	seventh	0	0	1	1	1	0	no
3	3	high	suburban	Anaconda	andaconda	andaconda	snake	reptile	1	0	1	boy	eighth	0	0	0	0	1	0	no response
3	5	high	exurban	andaconda	andaconda	andaconda	snake	reptile	1	0	1	boy	sixth	0	0	0	0	1	0	yes
3	18	low	suburban	Anacondas	andaconda	andaconda	snake	reptile	1	0	1	boy	seventh	0	0	0	1	0	0	no
3	21	high	suburban	Anaconda	andaconda	andaconda	snake	reptile	1	0	1	girl	eighth	0	0	1	0	0	0	no
1	16	low	suburban	angler fish	angler fish	anglerfish	fish	fish	1	0	1	boy	eighth	0	0	0	1	0	0	no response
1	15	high	suburban	anglerfish	angler fish	anglerfish	fish	fish	1	0	1	boy	seventh	0	0	1	1	0	0	no response
1	8	medium	suburban	anglerfish	angler fish	anglerfish	fish	fish	1	0	1	boy	eighth	0	0	0	1	0	0	no response
1	5	high	exurban	angler fish	angler fish	anglerfish	fish	fish	1	0	1	boy	sixth	0	0	0	1	0	0	no response
1	14	medium	exurban	Angler Fish	angler fish	anglerfish	fish	fish	1	0	1	boy	eighth	0	0	1	0	0	0	no response
2	14	medium	exurban	Angler Fish	angler fish	anglerfish	fish	fish	1	0	1	boy	eighth	0	0	0	1	0	0	no
2	9	medium	rural	Angler fish	angler fish	anglerfish	fish	fish	1	0	1	boy	seventh	0	0	0	1	0	0	yes
1	17	medium	suburban	angler fish	angler fish	anglerfish	fish	fish	1	0	1	boy	eighth	0	0	1	0	0	0	no response
2	20	medium	suburban	Angler fish	angler fish	anglerfish	fish	fish	1	0	1	girl	seventh	0	1	0	0	0	0	no
3	1	low	suburban	angeler gish	angler fish	anglerfish	fish	fish	1	0	1	boy	sixth	0	0	0	1	0	0	no
2	11	low	suburban	Lophiiformes	anglerfish	anglerfish	fish	fish	1	0	1	boy	eighth	0	0	0	1	0	1	no
2	11	low	suburban	Anglerfish	anglerfish	anglerfish	fish	fish	1	0	1	girl	eighth	0	1	0	0	0	0	no
1	6	medium	suburban	Angler Fish	anglerfish	anglerfish	fish	fish	1	0	1	boy	eighth	0	0	1	0	0	0	no response
1	8	medium	suburban	anglerfish	anglerfish	anglerfish	fish	fish	1	0	1	boy	eighth	0	1	0	0	0	0	no response
1	14	medium	exurban	Angler Fish	anglerfish	anglerfish	fish	fish	1	0	1	boy	eighth	0	0	0	1	0	0	no response
3	1	low	suburban	Angler fish	anglerfish	anglerfish	fish	fish	1	0	1	girl	sixth	0	0	0	1	0	0	no
3	21	high	suburban	Anglerfish	anglerfish	anglerfish	fish	fish	1	0	1	boy	eighth	0	0	0	1	0	0	no
3	19	low	suburban	Angler Fish	anglerfish	anglerfish	fish	fish	1	0	1	boy	eighth	1	0	0	0	0	0	no
1	16	low	suburban	angry bulls	angry bull	cow	domestic ungulate	mammal	3	0	0	boy	sixth	0	0	0	1	0	0	no response
1	5	high	exurban	angry cat	angry cat	cat	cat	mammal	3	0	0	boy	sixth	0	0	0	1	0	0	no response
1	4	high	exurban	ants	ant	ant	insect	terrestrial invertebrate	2	1	0	boy	sixth	0	1	0	0	0	0	no response
3	16	low	suburban	ant	ant	ant	insect	terrestrial invertebrate	2	1	0	no response	sixth	0	0	0	0	0	0	no response
1	11	low	suburban	ants	ant	ant	insect	terrestrial invertebrate	2	1	0	girl	eighth	0	0	0	1	0	0	no response
2	11	low	suburban	ant	ant	ant	insect	terrestrial invertebrate	2	1	0	boy	eighth	1	0	0	0	0	0	no
2	5	high	exurban	ants	ant	ant	insect	terrestrial invertebrate	2	1	0	girl	sixth	0	0	0	1	0	0	yes
1	14	medium	exurban	Ants	ant	ant	insect	terrestrial invertebrate	2	1	0	boy	eighth	0	1	0	1	0	1	no response
1	14	medium	exurban	Ants	ant	ant	insect	terrestrial invertebrate	2	1	0	boy	eighth	0	0	1	0	0	0	no response
2	9	medium	rural	Ants	ant	ant	insect	terrestrial invertebrate	2	1	0	boy	seventh	0	0	0	1	0	0	yes
2	3	high	suburban	ants	ant	ant	insect	terrestrial invertebrate	2	1	0	girl	eighth	0	1	0	1	0	0	no
3	22	medium	exurban	ants birds cows bulls	ant	ant	insect	terrestrial invertebrate	2	1	0	girl	eighth	0	0	0	1	0	0	yes
3	16	low	suburban	Ants	ant	ant	insect	terrestrial invertebrate	2	1	0	boy	eighth	0	0	0	1	0	0	no
3	20	medium	suburban	Ants	ant	ant	insect	terrestrial invertebrate	2	1	0	girl	seventh	0	0	0	1	0	0	no
3	20	medium	suburban	Ants	ant	ant	insect	terrestrial invertebrate	2	1	0	girl	seventh	0	0	0	1	0	0	no
3	10	medium	suburban	Ant	ant	ant	insect	terrestrial invertebrate	2	1	0	boy	eighth	0	0	0	1	0	0	no
3	16	low	suburban	Ants	ant	ant	insect	terrestrial invertebrate	2	1	0	boy	eighth	0	1	0	0	0	0	no
3	16	low	suburban	Ants	ant	ant	insect	terrestrial invertebrate	2	1	0	girl	seventh	0	0	0	1	0	0	no
3	1	low	suburban	ants	ant	ant	insect	terrestrial invertebrate	2	1	0	boy	sixth	0	0	1	0	0	0	no
3	21	high	suburban	ants	ant	ant	insect	terrestrial invertebrate	2	1	0	boy	eighth	0	1	0	0	0	0	no
3	21	high	suburban	ants	ant	ant	insect	terrestrial invertebrate	2	1	0	boy	eighth	0	0	1	0	0	0	no response
2	11	low	suburban	ant	ant	ant	insect	terrestrial invertebrate	2	1	0	boy	eighth	0	0	0	1	0	0	no
1	11	low	suburban	ant eaters	anteater	anteater	anteater, sloth, armadillo	mammal	1	0	1	girl	eighth	0	1	0	0	0	0	no response
2	9	medium	rural	Anteater	anteater	anteater	anteater, sloth, armadillo	mammal	1	0	1	boy	seventh	0	0	0	1	0	0	no
2	5	high	exurban	ants	anteater	anteater	anteater, sloth, armadillo	mammal	1	0	1	boy	sixth	0	1	0	0	0	0	no
3	5	high	exurban	anteater	anteater	anteater	anteater, sloth, armadillo	mammal	1	0	1	boy	sixth	0	0	1	0	0	0	no
1	4	high	exurban	apes	ape	ape	primate	mammal	1	0	1	boy	sixth	0	0	0	1	0	1	no response
2	11	low	suburban	Apes	ape	ape	primate	mammal	1	0	1	girl	eighth	0	0	0	1	0	0	no
1	8	medium	suburban	Apes	ape	ape	primate	mammal	1	0	1	boy	eighth	0	1	0	0	0	0	no response
1	8	medium	suburban	Apes	ape	ape	primate	mammal	1	0	1	girl	eighth	0	1	0	0	0	0	no response
1	5	high	exurban	apes	ape	ape	primate	mammal	1	0	1	girl	sixth	0	1	0	0	0	0	no response
1	14	medium	exurban	Ape	ape	ape	primate	mammal	1	0	1	boy	eighth	0	0	1	0	0	0	no response
2	14	medium	exurban	Apes	ape	ape	primate	mammal	1	0	1	boy	eighth	0	0	1	0	0	0	no
2	7	medium	exurban	ape	ape	ape	primate	mammal	1	0	1	boy	sixth	0	1	0	0	0	1	no
3	21	high	suburban	ape	ape	ape	primate	mammal	1	0	1	girl	eighth	1	0	0	0	0	0	no
3	3	high	suburban	Ape	ape	ape	primate	mammal	1	0	1	boy	eighth	0	0	0	0	1	0	no response
3	18	low	suburban	Arachnids	arachnid	arachnid	arachnid	terrestrial invertebrate	2	1	0	girl	seventh	0	0	0	1	0	0	no
2	9	medium	rural	Armidillo	armadillo	armadillo	anteater, sloth, armadillo	mammal	1	0	1	boy	seventh	0	0	0	1	0	0	no
2	20	medium	suburban	aye-aye	aye-aye	aye-aye	primate	mammal	1	0	1	boy	seventh	0	0	0	1	0	0	no
3	20	medium	suburban	eye-eye	aye-aye	aye-aye	primate	mammal	1	0	1	girl	seventh	0	0	1	0	0	0	no
3	21	high	suburban	Aye-Aye	aye-aye	aye-aye	primate	mammal	1	0	1	girl	eighth	0	1	0	0	0	1	no
1	16	low	suburban	boboons	baboon	monkey	primate	mammal	1	0	1	boy	sixth	0	0	0	1	0	0	no response
2	15	high	suburban	baboon	baboon	baboon	primate	mammal	1	0	1	girl	sixth	0	0	0	1	0	0	no
1	13	high	exurban	baboons	baboon	baboon	primate	mammal	1	0	1	boy	eighth	0	1	0	0	0	0	no response
1	8	medium	suburban	baboons	baboon	baboon	primate	mammal	1	0	1	girl	eighth	0	0	0	1	0	0	no response
1	8	medium	suburban	Baboon	baboon	baboon	primate	mammal	1	0	1	girl	eighth	0	0	0	1	0	0	no response
1	8	medium	suburban	baboon	baboon	baboon	primate	mammal	1	0	1	boy	eighth	0	0	0	1	0	0	no response
2	5	high	exurban	bamboo	baboon	baboon	primate	mammal	1	0	1	boy	sixth	0	0	1	0	0	0	no
1	14	medium	exurban	Baboons	baboon	baboon	primate	mammal	1	0	1	boy	eighth	0	1	0	1	0	1	no response
2	9	medium	rural	Baboons	baboon	baboon	primate	mammal	1	0	1	boy	seventh	0	0	0	1	0	0	yes
2	9	medium	rural	Babbon	baboon	baboon	primate	mammal	1	0	1	boy	seventh	0	0	0	1	0	0	yes
3	1	low	suburban	Baboon	baboon	baboon	primate	mammal	1	0	1	no response	sixth	no response	no response	no response	no response	no response	no response	no response
2	20	medium	suburban	babboons	baboon	baboon	primate	mammal	1	0	1	girl	seventh	0	1	0	0	0	0	no
3	20	medium	suburban	Baboons	baboon	baboon	primate	mammal	1	0	1	boy	seventh	0	1	0	1	0	1	no
2	3	high	suburban	Baboons	baboon	baboon	primate	mammal	1	0	1	boy	eighth	0	1	0	0	0	0	no
3	18	low	suburban	baboon	baboon	baboon	primate	mammal	1	0	1	boy	seventh	0	1	0	0	0	0	no
3	16	low	suburban	bacteria	bacteria	bacteria	not animal	not animal	2	1	0	boy	sixth	0	0	1	1	0	0	no
1	4	high	exurban	bad dogs	bad dog	dog	dog	mammal	3	0	0	girl	eighth	0	1	0	0	0	0	no response
1	11	low	suburban	badgers	badger	badger	other carnivore	mammal	1	0	1	boy	eighth	0	0	0	1	0	0	no response
1	17	medium	suburban	badger	badger	badger	other carnivore	mammal	1	0	1	boy	eighth	0	1	1	0	1	0	no response
2	9	medium	rural	Badger	badger	badger	other carnivore	mammal	1	0	1	girl	seventh	0	0	0	1	0	0	no
2	5	high	exurban	baracuda	barracuda	barracuda	fish	fish	1	0	1	boy	sixth	0	0	0	1	0	0	yes
1	14	medium	exurban	barracuda	barracuda	barracuda	fish	fish	1	0	1	boy	eighth	0	0	1	0	0	0	no response
3	10	medium	suburban	Barracuda, rino, snake, mole	barracuda	barracuda	fish	fish	1	0	1	boy	eighth	0	0	0	1	0	0	no
2	20	medium	suburban	barracuda	barracuda	barracuda	fish	fish	1	0	1	girl	seventh	0	0	0	1	0	0	no
3	10	medium	suburban	Barracuda	barracuda	barracuda	fish	fish	1	0	1	boy	eighth	0	0	0	1	0	0	no
3	10	medium	suburban	Barracuda	barracuda	barracuda	fish	fish	1	0	1	boy	eighth	0	0	0	1	0	0	no
3	10	medium	suburban	Baracuda	barracuda	barracuda	fish	fish	1	0	1	boy	eighth	0	0	0	1	0	0	yes
3	10	medium	suburban	Barracuda	barracuda	barracuda	fish	fish	1	0	1	boy	eighth	0	0	0	1	0	0	no
3	16	low	suburban	baracuda	barracuda	barracuda	fish	fish	1	0	1	boy	eighth	0	0	0	1	0	0	no
3	1	low	suburban	Baricuda	barracuda	barracuda	fish	fish	1	0	1	boy	sixth	0	0	0	1	0	0	yes
3	1	low	suburban	baricoda	barracuda	barracuda	fish	fish	1	0	1	boy	sixth	0	0	0	0	1	0	no
3	5	high	exurban	baracudu	barracuda	barracuda	fish	fish	1	0	1	no response	sixth	0	0	0	0	0	0	no response
2	5	high	exurban	baracudu	barracuda	barracuda	fish	fish	1	0	1	boy	sixth	0	0	0	1	0	0	yes
3	18	low	suburban	barracuda	barracuda	barracuda	fish	fish	1	0	1	girl	seventh	0	0	0	1	0	0	no
1	4	high	exurban	bat	bat	bat	bat	mammal	2	1	0	boy	sixth	0	0	0	1	0	1	no response
1	4	high	exurban	bat	bat	bat	bat	mammal	2	1	0	boy	sixth	0	1	0	0	0	0	no response
1	4	high	exurban	bat	bat	bat	bat	mammal	2	1	0	boy	sixth	0	1	0	0	0	0	no response
1	4	high	exurban	bat	bat	bat	bat	mammal	2	1	0	girl	sixth	0	0	0	0	0	1	no response
1	4	high	exurban	bat	bat	bat	bat	mammal	2	1	0	boy	sixth	0	0	0	1	0	0	no response
1	4	high	exurban	bat	bat	bat	bat	mammal	2	1	0	boy	sixth	0	0	0	1	0	0	no response
1	4	high	exurban	bat	bat	bat	bat	mammal	2	1	0	girl	sixth	0	0	0	1	0	0	no response
1	4	high	exurban	bat	bat	bat	bat	mammal	2	1	0	girl	sixth	0	1	0	0	0	0	no response
2	7	medium	exurban	Bats	bat	bat	bat	mammal	2	1	0	boy	sixth	0	0	1	0	0	0	yes
2	7	medium	exurban	bat	bat	bat	bat	mammal	2	1	0	boy	sixth	0	1	0	0	0	0	yes
1	16	low	suburban	bat	bat	bat	bat	mammal	2	1	0	girl	sixth	0	0	0	1	0	0	no response
1	16	low	suburban	bat	bat	bat	bat	mammal	2	1	0	girl	sixth	0	0	0	1	0	0	no response
1	16	low	suburban	bat	bat	bat	bat	mammal	2	1	0	boy	sixth	0	0	0	0	1	0	no response
1	16	low	suburban	bat	bat	bat	bat	mammal	2	1	0	boy	sixth	1	0	0	0	0	0	no response
1	16	low	suburban	bat	bat	bat	bat	mammal	2	1	0	boy	sixth	0	0	1	0	0	0	no response
1	16	low	suburban	bat	bat	bat	bat	mammal	2	1	0	boy	sixth	0	0	0	1	0	0	no response
1	16	low	suburban	bat	bat	bat	bat	mammal	2	1	0	boy	sixth	0	1	0	0	0	1	no response
1	16	low	suburban	bat	bat	bat	bat	mammal	2	1	0	boy	sixth	0	0	0	1	0	0	no response
3	16	low	suburban	bat	bat	bat	bat	mammal	2	1	0	no response	sixth	0	1	0	0	0	0	no response
1	16	low	suburban	bat	bat	bat	bat	mammal	2	1	0	boy	sixth	0	0	0	1	0	0	no response
1	16	low	suburban	bat	bat	bat	bat	mammal	2	1	0	boy	eighth	1	0	0	0	0	0	no response
1	15	high	suburban	bat	bat	bat	bat	mammal	2	1	0	girl	seventh	0	0	0	1	0	0	no response
1	15	high	suburban	bat	bat	bat	bat	mammal	2	1	0	girl	seventh	0	0	0	1	0	0	no response
1	15	high	suburban	bat	bat	bat	bat	mammal	2	1	0	boy	seventh	0	1	0	0	0	1	no response
1	15	high	suburban	bat	bat	bat	bat	mammal	2	1	0	girl	seventh	0	0	1	0	0	0	no response
1	15	high	suburban	bat	bat	bat	bat	mammal	2	1	0	girl	eighth	0	1	0	0	0	0	no response
1	15	high	suburban	bat	bat	bat	bat	mammal	2	1	0	boy	eighth	0	0	0	1	0	0	no response
1	15	high	suburban	bat	bat	bat	bat	mammal	2	1	0	boy	eighth	0	1	0	1	0	1	no response
1	15	high	suburban	bat	bat	bat	bat	mammal	2	1	0	girl	eighth	0	1	0	0	1	0	no response
1	15	high	suburban	bat	bat	bat	bat	mammal	2	1	0	girl	eighth	0	1	0	0	0	0	no response
1	13	high	exurban	bat	bat	bat	bat	mammal	2	1	0	boy	eighth	0	0	1	0	0	0	no response
1	13	high	exurban	bat	bat	bat	bat	mammal	2	1	0	boy	eighth	0	0	1	0	0	0	no response
1	13	high	exurban	bat	bat	bat	bat	mammal	2	1	0	girl	eighth	0	0	0	1	0	0	no response
1	13	high	exurban	bat	bat	bat	bat	mammal	2	1	0	boy	eighth	0	0	1	0	0	0	no response
1	13	high	exurban	Bats	bat	bat	bat	mammal	2	1	0	girl	eighth	0	1	0	0	0	0	no response
3	13	high	exurban	Bat	bat	bat	bat	mammal	2	1	0	no response	eighth	0	0	0	0	0	0	no response
1	13	high	exurban	Bats	bat	bat	bat	mammal	2	1	0	girl	eighth	0	0	1	0	0	0	no response
1	13	high	exurban	Bat	bat	bat	bat	mammal	2	1	0	girl	eighth	0	0	1	0	0	0	no response
1	11	low	suburban	bat	bat	bat	bat	mammal	2	1	0	girl	eighth	0	0	0	1	0	0	no response
1	11	low	suburban	Bat	bat	bat	bat	mammal	2	1	0	boy	eighth	0	0	0	1	0	0	no response
1	11	low	suburban	bat	bat	bat	bat	mammal	2	1	0	girl	eighth	1	0	0	0	0	0	no response
1	11	low	suburban	bat	bat	bat	bat	mammal	2	1	0	girl	eighth	0	0	0	1	0	0	no response
1	11	low	suburban	bat	bat	bat	bat	mammal	2	1	0	girl	eighth	0	0	1	0	0	0	no response
1	11	low	suburban	bat	bat	bat	bat	mammal	2	1	0	boy	eighth	0	0	0	1	0	0	no response
2	11	low	suburban	bat	bat	bat	bat	mammal	2	1	0	girl	eighth	0	0	1	0	0	0	no
1	6	medium	suburban	Bat	bat	bat	bat	mammal	2	1	0	girl	eighth	0	1	0	0	0	0	no response
1	6	medium	suburban	Bats	bat	bat	bat	mammal	2	1	0	boy	eighth	0	1	0	0	0	0	no response
1	6	medium	suburban	Bats	bat	bat	bat	mammal	2	1	0	girl	eighth	0	0	0	0	1	0	no response
1	6	medium	suburban	Bats	bat	bat	bat	mammal	2	1	0	girl	eighth	0	0	0	1	0	0	no response
1	17	medium	suburban	bat	bat	bat	bat	mammal	2	1	0	boy	eighth	0	1	0	0	0	0	no response
1	17	medium	suburban	bat	bat	bat	bat	mammal	2	1	0	girl	eighth	0	1	0	0	1	0	no response
1	17	medium	suburban	bat	bat	bat	bat	mammal	2	1	0	girl	eighth	0	1	0	0	0	1	no response
1	17	medium	suburban	bat	bat	bat	bat	mammal	2	1	0	girl	eighth	0	1	1	0	0	0	no response
1	17	medium	suburban	Bat	bat	bat	bat	mammal	2	1	0	girl	eighth	0	0	0	1	0	0	no response
1	17	medium	suburban	Bat	bat	bat	bat	mammal	2	1	0	girl	eighth	0	1	0	1	0	0	no response
1	17	medium	suburban	Bat	bat	bat	bat	mammal	2	1	0	girl	eighth	0	1	0	0	0	0	no response
1	8	medium	suburban	bat	bat	bat	bat	mammal	2	1	0	boy	eighth	0	0	1	0	0	0	no response
1	8	medium	suburban	bat	bat	bat	bat	mammal	2	1	0	girl	eighth	0	0	1	0	0	0	no response
1	8	medium	suburban	bat	bat	bat	bat	mammal	2	1	0	girl	eighth	0	0	1	0	0	0	no response
1	5	high	exurban	bat	bat	bat	bat	mammal	2	1	0	boy	sixth	0	0	0	0	0	1	no response
1	5	high	exurban	bat	bat	bat	bat	mammal	2	1	0	boy	sixth	0	0	0	1	0	1	no response
1	5	high	exurban	bat	bat	bat	bat	mammal	2	1	0	boy	sixth	0	0	1	0	0	0	no response
1	5	high	exurban	bat	bat	bat	bat	mammal	2	1	0	girl	sixth	0	0	1	0	0	0	no response
1	5	high	exurban	bat	bat	bat	bat	mammal	2	1	0	boy	sixth	0	0	0	1	0	0	no response
1	5	high	exurban	bat	bat	bat	bat	mammal	2	1	0	boy	sixth	0	0	0	1	0	0	no response
1	5	high	exurban	bat	bat	bat	bat	mammal	2	1	0	girl	sixth	0	0	1	0	0	0	no response
1	5	high	exurban	bat	bat	bat	bat	mammal	2	1	0	boy	sixth	0	0	1	0	0	0	no response
1	5	high	exurban	bat	bat	bat	bat	mammal	2	1	0	boy	sixth	0	0	1	0	0	0	no response
1	5	high	exurban	bat	bat	bat	bat	mammal	2	1	0	boy	sixth	0	0	1	0	0	0	no response
2	5	high	exurban	bat	bat	bat	bat	mammal	2	1	0	boy	sixth	0	0	0	1	0	0	no
1	14	medium	exurban	bat	bat	bat	bat	mammal	2	1	0	girl	eighth	0	0	0	1	0	0	no response
1	14	medium	exurban	Bat	bat	bat	bat	mammal	2	1	0	boy	eighth	0	0	1	0	0	0	no response
1	14	medium	exurban	Bats	bat	bat	bat	mammal	2	1	0	boy	eighth	0	1	0	0	0	0	no response
1	14	medium	exurban	bat	bat	bat	bat	mammal	2	1	0	girl	eighth	0	1	0	0	0	0	no response
1	14	medium	exurban	bat	bat	bat	bat	mammal	2	1	0	boy	eighth	0	1	0	0	0	0	no response
1	14	medium	exurban	bat	bat	bat	bat	mammal	2	1	0	girl	eighth	0	0	1	1	0	0	no response
2	14	medium	exurban	Bats	bat	bat	bat	mammal	2	1	0	girl	eighth	0	1	0	1	0	0	yes
2	14	medium	exurban	Bats	bat	bat	bat	mammal	2	1	0	girl	eighth	0	0	1	0	0	0	no
1	14	medium	exurban	Bat	bat	bat	bat	mammal	2	1	0	boy	eighth	0	0	1	0	0	0	no response
1	14	medium	exurban	Bats	bat	bat	bat	mammal	2	1	0	girl	eighth	0	1	0	0	0	0	no response
2	14	medium	exurban	Bats	bat	bat	bat	mammal	2	1	0	boy	eighth	0	0	1	0	0	0	no
2	14	medium	exurban	bat	bat	bat	bat	mammal	2	1	0	girl	eighth	0	1	0	0	0	0	no
2	14	medium	exurban	bat	bat	bat	bat	mammal	2	1	0	girl	eighth	0	0	1	0	0	0	no
2	20	medium	suburban	bat	bat	bat	bat	mammal	2	1	0	boy	seventh	0	0	0	1	0	0	no
2	20	medium	suburban	bat	bat	bat	bat	mammal	2	1	0	girl	seventh	0	0	0	1	0	0	no
2	20	medium	suburban	bat	bat	bat	bat	mammal	2	1	0	boy	seventh	0	0	0	1	0	0	no
2	20	medium	suburban	bat	bat	bat	bat	mammal	2	1	0	girl	seventh	0	0	0	0	1	0	no
2	20	medium	suburban	bat	bat	bat	bat	mammal	2	1	0	girl	seventh	0	0	0	1	0	0	no
2	20	medium	suburban	Bat	bat	bat	bat	mammal	2	1	0	boy	seventh	0	0	0	1	0	0	yes
2	20	medium	suburban	Bats	bat	bat	bat	mammal	2	1	0	boy	seventh	0	0	0	1	0	0	yes
2	9	medium	rural	Bat	bat	bat	bat	mammal	2	1	0	boy	seventh	0	0	0	1	1	1	yes
2	9	medium	rural	Bat	bat	bat	bat	mammal	2	1	0	boy	seventh	0	0	0	1	0	0	yes
2	3	high	suburban	Bat	bat	bat	bat	mammal	2	1	0	boy	eighth	0	1	0	0	0	0	no
2	3	high	suburban	bat	bat	bat	bat	mammal	2	1	0	girl	eighth	0	1	1	0	0	0	no
3	10	medium	suburban	Bat, hyena, lion, bear	bat	bat	bat	mammal	2	1	0	boy	eighth	0	0	0	1	0	0	no
3	10	medium	suburban	Bats	bat	bat	bat	mammal	2	1	0	girl	eighth	0	1	0	0	0	0	no
2	14	medium	exurban	bat	bat	bat	bat	mammal	2	1	0	boy	eighth	1	1	1	1	1	1	yes
3	10	medium	suburban	bat	bat	bat	bat	mammal	2	1	0	girl	eighth	0	1	0	0	0	0	no
3	10	medium	suburban	Bat	bat	bat	bat	mammal	2	1	0	girl	eighth	0	1	0	0	0	0	no
3	10	medium	suburban	Bat	bat	bat	bat	mammal	2	1	0	boy	eighth	0	0	0	1	0	0	no
3	10	medium	suburban	Bats	bat	bat	bat	mammal	2	1	0	girl	eighth	0	0	0	1	0	0	no
3	9	medium	rural	Bat	bat	bat	bat	mammal	2	1	0	boy	seventh	0	0	0	1	0	0	yes
3	20	medium	suburban	bats	bat	bat	bat	mammal	2	1	0	boy	seventh	0	1	0	0	0	0	no
3	1	low	suburban	bats	bat	bat	bat	mammal	2	1	0	girl	sixth	0	0	0	1	0	0	no
3	10	medium	suburban	bats	bat	bat	bat	mammal	2	1	0	boy	eighth	0	0	0	1	0	0	yes
3	9	medium	rural	Bat	bat	bat	bat	mammal	2	1	0	boy	seventh	0	0	1	0	0	1	yes
3	13	high	exurban	Bats	bat	bat	bat	mammal	2	1	0	no response	eighth	0	1	0	0	0	0	no response
1	13	high	exurban	bat	bat	bat	bat	mammal	2	1	0	boy	eighth	0	1	0	0	0	0	no response
3	no response	high	no response	bat	bat	bat	bat	mammal	2	1	0	no response	eighth	0	1	0	0	0	1	no response
3	20	medium	suburban	bat	bat	bat	bat	mammal	2	1	0	girl	seventh	0	0	0	1	0	0	no
3	20	medium	suburban	bats	bat	bat	bat	mammal	2	1	0	girl	seventh	0	0	0	1	0	0	no
3	20	medium	suburban	Bats	bat	bat	bat	mammal	2	1	0	boy	seventh	0	1	0	1	0	1	no
3	10	medium	suburban	Bat	bat	bat	bat	mammal	2	1	0	boy	eighth	0	0	0	1	0	0	no
3	10	medium	suburban	Bats	bat	bat	bat	mammal	2	1	0	girl	eighth	1	0	0	0	0	0	no
3	10	medium	suburban	Bat	bat	bat	bat	mammal	2	1	0	girl	eighth	0	0	0	1	0	0	no
3	10	medium	suburban	bats	bat	bat	bat	mammal	2	1	0	girl	eighth	0	1	0	0	0	0	no
3	16	low	suburban	bat	bat	bat	bat	mammal	2	1	0	girl	sixth	0	1	0	1	0	1	no
3	2	high	suburban	bats	bat	bat	bat	mammal	2	1	0	girl	fourth	0	1	0	0	0	0	no
3	2	high	suburban	batt	bat	bat	bat	mammal	2	1	0	boy	fourth	0	1	0	0	0	0	no
3	2	high	suburban	bat	bat	bat	bat	mammal	2	1	0	girl	fourth	0	0	1	0	0	0	no
3	1	low	suburban	bat	bat	bat	bat	mammal	2	1	0	girl	sixth	0	0	0	1	0	0	no
3	1	low	suburban	bats	bat	bat	bat	mammal	2	1	0	girl	sixth	0	0	0	1	0	0	no
3	1	low	suburban	Bat	bat	bat	bat	mammal	2	1	0	girl	sixth	0	0	0	1	0	0	no
3	1	low	suburban	bat	bat	bat	bat	mammal	2	1	0	boy	sixth	0	0	1	0	0	0	yes
3	1	low	suburban	bat	bat	bat	bat	mammal	2	1	0	boy	sixth	0	0	0	1	0	0	yes
3	22	medium	exurban	bat	bat	bat	bat	mammal	2	1	0	boy	eighth	0	0	0	1	0	1	no
3	22	medium	exurban	bats	bat	bat	bat	mammal	2	1	0	girl	eighth	0	0	0	1	0	0	yes
3	22	medium	exurban	bat	bat	bat	bat	mammal	2	1	0	girl	eighth	0	0	0	1	0	0	no
3	3	high	suburban	bat	bat	bat	bat	mammal	2	1	0	girl	eighth	0	0	1	0	0	0	no
3	3	high	suburban	bats	bat	bat	bat	mammal	2	1	0	girl	eighth	0	0	1	0	0	0	no
3	5	high	exurban	bat	bat	bat	bat	mammal	2	1	0	boy	sixth	0	0	1	0	0	0	no
3	5	high	exurban	bat	bat	bat	bat	mammal	2	1	0	boy	sixth	0	0	1	0	0	0	no
3	5	high	exurban	bat	bat	bat	bat	mammal	2	1	0	girl	sixth	0	0	1	0	0	0	no
3	5	high	exurban	Bat	bat	bat	bat	mammal	2	1	0	girl	sixth	0	1	0	0	0	0	no
2	3	high	suburban	Bats	bat	bat	bat	mammal	2	1	0	boy	eighth	0	1	0	0	0	0	no
2	12	medium	suburban	a bat	bat	bat	bat	mammal	2	1	0	boy	sixth	0	1	0	0	0	0	no
3	18	low	suburban	bats	bat	bat	bat	mammal	2	1	0	boy	seventh	0	0	0	1	0	0	no
3	18	low	suburban	Bats	bat	bat	bat	mammal	2	1	0	boy	seventh	0	0	0	1	0	0	no
3	21	high	suburban	Bats	bat	bat	bat	mammal	2	1	0	girl	eighth	0	0	0	0	1	0	no
3	21	high	suburban	bats	bat	bat	bat	mammal	2	1	0	boy	eighth	0	0	1	0	0	0	yes
3	21	high	suburban	Bats	bat	bat	bat	mammal	2	1	0	boy	eighth	0	0	0	1	0	0	yes
3	21	high	suburban	bat	bat	bat	bat	mammal	2	1	0	boy	eighth	0	0	0	1	0	0	yes
3	21	high	suburban	bats	bat	bat	bat	mammal	2	1	0	boy	eighth	0	0	0	1	0	0	yes
3	19	low	suburban	Bear	bear	bear	bear	mammal	1	0	1	boy	eighth	0	0	0	1	0	0	yes
3	19	low	suburban	Bear	bear	bear	bear	mammal	1	0	1	boy	eighth	0	0	0	1	0	0	no
3	19	low	suburban	Bear	bear	bear	bear	mammal	1	0	1	boy	eighth	0	0	0	1	0	0	no
3	19	low	suburban	Bear	bear	bear	bear	mammal	1	0	1	girl	eighth	1	0	0	0	0	0	no
1	4	high	exurban	bear	bear	bear	bear	mammal	2	1	0	girl	sixth	0	1	0	1	0	0	no response
1	4	high	exurban	bear	bear	bear	bear	mammal	2	1	0	boy	sixth	0	0	1	0	0	0	no response
1	4	high	exurban	bear	bear	bear	bear	mammal	2	1	0	boy	sixth	0	1	0	1	0	0	no response
1	4	high	exurban	bear	bear	bear	bear	mammal	2	1	0	boy	sixth	0	0	0	1	0	0	no response
1	4	high	exurban	Bears	bear	bear	bear	mammal	2	1	0	boy	sixth	0	1	0	0	0	0	no response
1	4	high	exurban	bear	bear	bear	bear	mammal	2	1	0	boy	sixth	0	0	0	1	0	0	no response
1	4	high	exurban	bear	bear	bear	bear	mammal	2	1	0	boy	sixth	0	1	0	0	0	0	no response
1	4	high	exurban	bear	bear	bear	bear	mammal	2	1	0	girl	sixth	0	0	0	1	0	0	no response
1	4	high	exurban	bear	bear	bear	bear	mammal	2	1	0	girl	sixth	0	0	0	1	0	0	no response
1	4	high	exurban	bears	bear	bear	bear	mammal	2	1	0	girl	sixth	0	1	0	0	0	0	no response
1	4	high	exurban	bear	bear	bear	bear	mammal	2	1	0	girl	sixth	0	0	1	0	0	0	no response
1	4	high	exurban	bear	bear	bear	bear	mammal	2	1	0	girl	sixth	0	1	0	0	0	0	no response
1	4	high	exurban	bear	bear	bear	bear	mammal	2	1	0	boy	sixth	0	1	0	0	0	1	no response
1	4	high	exurban	bear	bear	bear	bear	mammal	2	1	0	boy	sixth	0	0	0	1	0	0	no response
1	4	high	exurban	bear	bear	bear	bear	mammal	2	1	0	girl	sixth	0	1	0	0	0	0	no response
1	4	high	exurban	bear	bear	bear	bear	mammal	2	1	0	girl	sixth	0	1	0	0	1	1	no response
1	4	high	exurban	bear	bear	bear	bear	mammal	2	1	0	girl	sixth	0	1	0	0	0	0	no response
1	4	high	exurban	bear	bear	bear	bear	mammal	2	1	0	boy	sixth	0	1	0	0	0	0	no response
1	4	high	exurban	bear	bear	bear	bear	mammal	2	1	0	girl	sixth	0	1	0	0	0	0	no response
1	4	high	exurban	bears	bear	bear	bear	mammal	2	1	0	girl	sixth	0	1	0	1	0	0	no response
2	7	medium	exurban	bear	bear	bear	bear	mammal	2	1	0	girl	sixth	0	1	0	0	0	0	no
2	7	medium	exurban	Bears	bear	bear	bear	mammal	2	1	0	girl	sixth	0	1	0	0	0	1	no
2	7	medium	exurban	bears	bear	bear	bear	mammal	2	1	0	girl	sixth	0	0	1	0	0	0	no
2	7	medium	exurban	bear	bear	bear	bear	mammal	2	1	0	girl	sixth	0	0	0	1	0	0	no
2	7	medium	exurban	bear	bear	bear	bear	mammal	2	1	0	boy	sixth	0	0	0	1	0	0	no
2	7	medium	exurban	bears	bear	bear	bear	mammal	2	1	0	girl	sixth	0	0	0	0	1	0	yes
2	7	medium	exurban	bears	bear	bear	bear	mammal	2	1	0	boy	sixth	0	0	0	0	1	0	no
2	7	medium	exurban	bear	bear	bear	bear	mammal	2	1	0	girl	sixth	0	0	0	1	0	0	no
2	7	medium	exurban	bears	bear	bear	bear	mammal	2	1	0	boy	sixth	0	0	0	1	0	0	yes
2	7	medium	exurban	bears	bear	bear	bear	mammal	2	1	0	girl	sixth	0	1	0	0	0	0	no
2	7	medium	exurban	bears	bear	bear	bear	mammal	2	1	0	girl	sixth	0	1	0	0	0	0	no
2	7	medium	exurban	bear	bear	bear	bear	mammal	2	1	0	girl	sixth	0	1	0	0	0	0	no
2	7	medium	exurban	bear	bear	bear	bear	mammal	2	1	0	girl	sixth	0	0	0	1	0	0	yes
2	7	medium	exurban	bares	bear	bear	bear	mammal	2	1	0	boy	sixth	0	1	0	0	0	0	yes
2	7	medium	exurban	bears	bear	bear	bear	mammal	2	1	0	boy	sixth	0	0	0	1	0	0	yes
2	7	medium	exurban	bears	bear	bear	bear	mammal	2	1	0	boy	sixth	0	0	0	0	0	1	yes
2	7	medium	exurban	bears	bear	bear	bear	mammal	2	1	0	girl	sixth	0	1	0	0	0	0	no
2	7	medium	exurban	Bear	bear	bear	bear	mammal	2	1	0	girl	sixth	0	0	0	1	0	0	yes
2	7	medium	exurban	bear	bear	bear	bear	mammal	2	1	0	girl	sixth	0	1	0	0	0	0	no
2	7	medium	exurban	Bears	bear	bear	bear	mammal	2	1	0	boy	sixth	0	0	0	1	0	0	no
2	7	medium	exurban	bear	bear	bear	bear	mammal	2	1	0	boy	sixth	0	0	0	1	0	0	yes
2	7	medium	exurban	bears	bear	bear	bear	mammal	2	1	0	girl	sixth	0	1	0	0	0	0	no
1	16	low	suburban	bears	bear	bear	bear	mammal	2	1	0	girl	sixth	0	0	0	1	0	0	no response
1	16	low	suburban	big bears	bear	bear	bear	mammal	2	1	0	boy	sixth	0	0	0	1	0	0	no response
1	16	low	suburban	bear	bear	bear	bear	mammal	2	1	0	girl	sixth	0	0	0	1	0	1	no response
1	16	low	suburban	bears	bear	bear	bear	mammal	2	1	0	girl	sixth	0	0	0	1	0	0	no response
1	16	low	suburban	bear	bear	bear	bear	mammal	2	1	0	boy	sixth	0	0	0	1	0	0	no response
1	16	low	suburban	bear	bear	bear	bear	mammal	2	1	0	boy	sixth	0	0	1	0	0	0	no response
1	16	low	suburban	bear	bear	bear	bear	mammal	2	1	0	boy	sixth	0	0	0	1	0	0	no response
1	16	low	suburban	bears	bear	bear	bear	mammal	2	1	0	boy	sixth	0	0	0	1	0	0	no response
1	16	low	suburban	bears	bear	bear	bear	mammal	2	1	0	boy	sixth	0	0	0	1	0	0	no response
1	16	low	suburban	bear	bear	bear	bear	mammal	2	1	0	boy	sixth	0	0	1	1	0	0	no response
1	16	low	suburban	bear	bear	bear	bear	mammal	2	1	0	girl	sixth	0	0	1	0	0	0	no response
1	16	low	suburban	bear	bear	bear	bear	mammal	2	1	0	girl	sixth	0	0	0	1	0	0	no response
1	16	low	suburban	bears	bear	bear	bear	mammal	2	1	0	girl	sixth	0	0	0	1	0	0	no response
1	16	low	suburban	bear	bear	bear	bear	mammal	2	1	0	girl	sixth	0	0	0	1	0	0	no response
1	16	low	suburban	bears	bear	bear	bear	mammal	2	1	0	girl	sixth	0	0	1	1	0	0	no response
1	16	low	suburban	bear	bear	bear	bear	mammal	2	1	0	boy	sixth	0	0	1	0	0	0	no response
1	16	low	suburban	bears	bear	bear	bear	mammal	2	1	0	boy	sixth	0	1	0	0	0	1	no response
1	16	low	suburban	bear	bear	bear	bear	mammal	2	1	0	boy	sixth	0	0	0	1	0	0	no response
1	16	low	suburban	bear	bear	bear	bear	mammal	2	1	0	boy	sixth	0	0	0	1	0	0	no response
1	16	low	suburban	bear	bear	bear	bear	mammal	2	1	0	girl	sixth	0	1	0	0	0	0	no response
1	16	low	suburban	bears	bear	bear	bear	mammal	2	1	0	boy	eighth	0	1	0	1	0	0	no response
1	16	low	suburban	bear	bear	bear	bear	mammal	2	1	0	girl	eighth	0	0	0	1	0	0	no response
1	16	low	suburban	bears	bear	bear	bear	mammal	2	1	0	boy	eighth	0	0	0	1	0	0	no response
1	16	low	suburban	bears	bear	bear	bear	mammal	2	1	0	boy	eighth	0	1	0	0	0	0	no response
1	16	low	suburban	bears	bear	bear	bear	mammal	2	1	0	girl	eighth	0	0	0	1	0	0	no response
1	16	low	suburban	bear	bear	bear	bear	mammal	2	1	0	boy	eighth	0	0	0	1	0	0	no response
3	1	low	suburban	bear	bear	bear	bear	mammal	2	1	0	boy	sixth	0	0	0	1	0	0	no
1	15	high	suburban	bear	bear	bear	bear	mammal	2	1	0	boy	seventh	0	0	1	0	0	0	no response
1	15	high	suburban	bear	bear	bear	bear	mammal	2	1	0	boy	seventh	0	1	1	0	0	1	no response
1	15	high	suburban	bear	bear	bear	bear	mammal	2	1	0	girl	seventh	0	0	0	1	0	0	no response
1	15	high	suburban	bear	bear	bear	bear	mammal	2	1	0	boy	seventh	0	0	0	1	0	0	no response
1	15	high	suburban	bear	bear	bear	bear	mammal	2	1	0	boy	seventh	0	1	0	0	0	1	no response
1	15	high	suburban	bear	bear	bear	bear	mammal	2	1	0	boy	seventh	0	0	0	1	0	0	no response
1	15	high	suburban	bears	bear	bear	bear	mammal	2	1	0	boy	eighth	1	0	0	0	0	0	no response
1	15	high	suburban	bears	bear	bear	bear	mammal	2	1	0	boy	eighth	0	1	0	0	0	0	no response
1	15	high	suburban	bears	bear	bear	bear	mammal	2	1	0	boy	eighth	0	0	0	1	0	0	no response
1	15	high	suburban	bear	bear	bear	bear	mammal	2	1	0	boy	eighth	0	0	0	1	0	0	no response
2	15	high	suburban	bears	bear	bear	bear	mammal	2	1	0	boy	sixth	0	0	1	0	0	0	no
2	15	high	suburban	Bear	bear	bear	bear	mammal	2	1	0	boy	sixth	0	0	0	1	0	0	no
2	15	high	suburban	bear	bear	bear	bear	mammal	2	1	0	boy	sixth	0	0	1	0	0	0	no
2	15	high	suburban	bears	bear	bear	bear	mammal	2	1	0	girl	sixth	0	0	0	1	0	0	no
2	15	high	suburban	Bears	bear	bear	bear	mammal	2	1	0	boy	sixth	1	0	0	0	0	0	no
2	15	high	suburban	bear	bear	bear	bear	mammal	2	1	0	boy	sixth	0	0	1	0	0	0	no
2	15	high	suburban	bear	bear	bear	bear	mammal	2	1	0	boy	sixth	0	0	1	0	0	0	no
2	15	high	suburban	bear	bear	bear	bear	mammal	2	1	0	boy	sixth	0	0	0	1	0	0	yes
2	15	high	suburban	Bear	bear	bear	bear	mammal	2	1	0	boy	sixth	1	0	0	0	0	1	no
2	15	high	suburban	Bear	bear	bear	bear	mammal	2	1	0	girl	sixth	0	1	0	0	1	0	no
1	13	high	exurban	bears	bear	bear	bear	mammal	2	1	0	girl	eighth	0	0	0	1	0	0	no response
1	13	high	exurban	bear	bear	bear	bear	mammal	2	1	0	boy	eighth	0	0	0	1	0	0	no response
1	13	high	exurban	bears	bear	bear	bear	mammal	2	1	0	boy	eighth	0	1	0	0	0	0	no response
1	13	high	exurban	bear	bear	bear	bear	mammal	2	1	0	girl	eighth	0	0	0	1	0	0	no response
1	13	high	exurban	bears	bear	bear	bear	mammal	2	1	0	boy	eighth	1	0	0	0	0	0	no response
1	13	high	exurban	bears	bear	bear	bear	mammal	2	1	0	girl	eighth	0	1	0	0	0	0	no response
1	13	high	exurban	bears	bear	bear	bear	mammal	2	1	0	girl	eighth	0	0	1	0	0	0	no response
1	13	high	exurban	bears	bear	bear	bear	mammal	2	1	0	girl	eighth	0	0	0	1	0	0	no response
1	13	high	exurban	bear	bear	bear	bear	mammal	2	1	0	girl	eighth	0	0	0	1	0	0	no response
1	13	high	exurban	bear	bear	bear	bear	mammal	2	1	0	girl	eighth	1	1	0	0	0	0	no response
3	13	high	exurban	bear	bear	bear	bear	mammal	2	1	0	no response	eighth	0	0	0	0	0	0	no response
1	13	high	exurban	Bears	bear	bear	bear	mammal	2	1	0	boy	eighth	0	1	0	0	0	0	no response
1	13	high	exurban	bear	bear	bear	bear	mammal	2	1	0	girl	eighth	0	1	0	0	0	0	no response
1	13	high	exurban	bears	bear	bear	bear	mammal	2	1	0	girl	eighth	0	1	0	0	0	0	no response
1	13	high	exurban	Bear	bear	bear	bear	mammal	2	1	0	boy	eighth	0	0	1	0	0	0	no response
1	13	high	exurban	bears	bear	bear	bear	mammal	2	1	0	boy	eighth	0	1	0	0	0	0	no response
1	13	high	exurban	Bears	bear	bear	bear	mammal	2	1	0	boy	eighth	0	0	0	1	0	0	no response
3	13	high	exurban	Bear	bear	bear	bear	mammal	2	1	0	no response	eighth	0	0	0	0	0	0	no response
1	13	high	exurban	Bears	bear	bear	bear	mammal	2	1	0	girl	eighth	0	0	1	0	0	0	no response
1	13	high	exurban	Bear	bear	bear	bear	mammal	2	1	0	girl	eighth	0	1	0	1	0	0	no response
1	13	high	exurban	Bear	bear	bear	bear	mammal	2	1	0	boy	eighth	0	1	0	0	0	0	no response
1	11	low	suburban	bears	bear	bear	bear	mammal	2	1	0	girl	eighth	0	1	0	0	0	0	no response
1	11	low	suburban	Bear	bear	bear	bear	mammal	2	1	0	boy	eighth	0	0	0	1	0	0	no response
1	11	low	suburban	Bears	bear	bear	bear	mammal	2	1	0	girl	eighth	0	1	0	1	0	0	no response
1	11	low	suburban	bear	bear	bear	bear	mammal	2	1	0	boy	eighth	0	0	1	0	0	0	no response
1	11	low	suburban	Bears	bear	bear	bear	mammal	2	1	0	girl	eighth	0	1	0	1	0	0	no response
1	11	low	suburban	bear	bear	bear	bear	mammal	2	1	0	girl	eighth	0	0	0	1	0	0	no response
1	11	low	suburban	bears	bear	bear	bear	mammal	2	1	0	boy	eighth	0	0	0	1	0	0	no response
1	11	low	suburban	bear	bear	bear	bear	mammal	2	1	0	girl	eighth	0	1	0	0	0	0	no response
1	11	low	suburban	bear	bear	bear	bear	mammal	2	1	0	girl	eighth	0	1	0	0	0	0	no response
1	11	low	suburban	bear	bear	bear	bear	mammal	2	1	0	boy	eighth	0	0	1	0	0	0	no response
1	11	low	suburban	bear	bear	bear	bear	mammal	2	1	0	girl	eighth	0	0	0	1	0	0	no response
1	11	low	suburban	bears	bear	bear	bear	mammal	2	1	0	boy	eighth	0	0	0	1	0	0	no response
2	11	low	suburban	bears	bear	bear	bear	mammal	2	1	0	boy	eighth	0	0	1	0	0	0	yes
2	11	low	suburban	Bears	bear	bear	bear	mammal	2	1	0	girl	eighth	0	0	0	1	0	0	no
2	11	low	suburban	Bear	bear	bear	bear	mammal	2	1	0	boy	eighth	1	0	0	1	0	0	no
2	11	low	suburban	Bear	bear	bear	bear	mammal	2	1	0	girl	eighth	0	0	0	1	0	0	yes
2	11	low	suburban	bear	bear	bear	bear	mammal	2	1	0	boy	eighth	0	0	0	1	0	1	yes
2	11	low	suburban	bears	bear	bear	bear	mammal	2	1	0	boy	eighth	0	1	0	0	0	0	no
2	11	low	suburban	bear	bear	bear	bear	mammal	2	1	0	girl	eighth	0	1	1	0	0	0	no
2	11	low	suburban	bears	bear	bear	bear	mammal	2	1	0	boy	eighth	0	0	1	0	0	0	no
2	11	low	suburban	bears	bear	bear	bear	mammal	2	1	0	girl	eighth	0	0	1	0	0	0	no
2	11	low	suburban	bears	bear	bear	bear	mammal	2	1	0	girl	eighth	0	1	0	0	1	0	yes
2	11	low	suburban	bears	bear	bear	bear	mammal	2	1	0	girl	eighth	0	1	0	0	0	0	no
2	11	low	suburban	bears	bear	bear	bear	mammal	2	1	0	girl	eighth	0	0	0	1	0	0	yes
2	11	low	suburban	Bear	bear	bear	bear	mammal	2	1	0	boy	eighth	0	0	0	1	0	0	no
2	11	low	suburban	Bear	bear	bear	bear	mammal	2	1	0	boy	eighth	0	0	0	1	1	0	no
2	11	low	suburban	bear	bear	bear	bear	mammal	2	1	0	girl	eighth	0	0	0	1	0	0	no
1	6	medium	suburban	Bear	bear	bear	bear	mammal	2	1	0	girl	eighth	0	0	0	1	0	0	no response
1	6	medium	suburban	Bear	bear	bear	bear	mammal	2	1	0	girl	eighth	0	0	0	1	0	0	no response
1	6	medium	suburban	Bears	bear	bear	bear	mammal	2	1	0	girl	eighth	0	0	1	0	0	0	no response
1	6	medium	suburban	Bears	bear	bear	bear	mammal	2	1	0	boy	eighth	0	0	0	1	0	0	no response
1	17	medium	suburban	bears	bear	bear	bear	mammal	2	1	0	girl	eighth	0	1	0	0	0	0	no response
1	17	medium	suburban	bears	bear	bear	bear	mammal	2	1	0	boy	eighth	0	0	0	1	0	0	no response
1	17	medium	suburban	bear	bear	bear	bear	mammal	2	1	0	boy	eighth	1	1	0	0	0	0	no response
1	17	medium	suburban	bear	bear	bear	bear	mammal	2	1	0	boy	eighth	0	1	0	0	0	0	no response
1	17	medium	suburban	bear	bear	bear	bear	mammal	2	1	0	girl	eighth	0	1	0	0	0	0	no response
1	17	medium	suburban	bears	bear	bear	bear	mammal	2	1	0	girl	eighth	0	1	0	0	0	0	no response
1	17	medium	suburban	bears	bear	bear	bear	mammal	2	1	0	boy	eighth	0	0	1	0	0	0	no response
1	17	medium	suburban	bear	bear	bear	bear	mammal	2	1	0	boy	eighth	0	0	0	1	0	0	no response
1	17	medium	suburban	bears	bear	bear	bear	mammal	2	1	0	boy	eighth	0	1	0	0	0	1	no response
1	17	medium	suburban	bears	bear	bear	bear	mammal	2	1	0	girl	eighth	0	1	0	0	1	0	no response
1	17	medium	suburban	bears	bear	bear	bear	mammal	2	1	0	girl	eighth	0	0	0	1	0	0	no response
1	17	medium	suburban	bear	bear	bear	bear	mammal	2	1	0	girl	eighth	0	1	1	0	0	0	no response
1	17	medium	suburban	bear	bear	bear	bear	mammal	2	1	0	boy	eighth	0	1	1	0	1	0	no response
1	17	medium	suburban	bears	bear	bear	bear	mammal	2	1	0	boy	eighth	0	1	0	0	0	0	no response
1	17	medium	suburban	bears	bear	bear	bear	mammal	2	1	0	girl	eighth	0	1	0	1	1	1	no response
1	17	medium	suburban	bears	bear	bear	bear	mammal	2	1	0	boy	eighth	0	0	0	1	0	0	no response
1	17	medium	suburban	bears	bear	bear	bear	mammal	2	1	0	girl	eighth	0	1	0	0	0	0	no response
1	17	medium	suburban	Bear	bear	bear	bear	mammal	2	1	0	girl	eighth	0	0	0	1	0	0	no response
1	17	medium	suburban	Bear	bear	bear	bear	mammal	2	1	0	girl	eighth	0	0	0	1	1	0	no response
1	17	medium	suburban	Bear	bear	bear	bear	mammal	2	1	0	boy	eighth	0	1	0	0	0	0	no response
1	17	medium	suburban	Bears	bear	bear	bear	mammal	2	1	0	girl	eighth	0	0	0	1	0	0	no response
1	17	medium	suburban	Bear	bear	bear	bear	mammal	2	1	0	girl	eighth	0	0	1	0	0	0	no response
1	8	medium	suburban	bear	bear	bear	bear	mammal	2	1	0	boy	eighth	0	0	1	0	0	0	no response
1	8	medium	suburban	bears	bear	bear	bear	mammal	2	1	0	boy	eighth	0	1	0	0	0	0	no response
1	8	medium	suburban	bears	bear	bear	bear	mammal	2	1	0	boy	eighth	0	0	1	0	0	0	no response
1	8	medium	suburban	bears	bear	bear	bear	mammal	2	1	0	girl	eighth	0	0	0	1	0	0	no response
1	8	medium	suburban	Bears	bear	bear	bear	mammal	2	1	0	girl	eighth	0	1	0	0	1	0	no response
1	8	medium	suburban	bears	bear	bear	bear	mammal	2	1	0	girl	eighth	0	1	0	0	1	1	no response
1	8	medium	suburban	bears	bear	bear	bear	mammal	2	1	0	girl	eighth	0	1	0	0	0	0	no response
1	8	medium	suburban	bear	bear	bear	bear	mammal	2	1	0	boy	eighth	0	0	0	0	1	0	no response
1	8	medium	suburban	bear(s)	bear	bear	bear	mammal	2	1	0	girl	eighth	0	0	0	1	0	0	no response
1	8	medium	suburban	bear	bear	bear	bear	mammal	2	1	0	girl	eighth	0	0	1	1	0	0	no response
1	8	medium	suburban	bears	bear	bear	bear	mammal	2	1	0	boy	eighth	0	0	0	1	0	0	no response
1	8	medium	suburban	bears	bear	bear	bear	mammal	2	1	0	boy	eighth	0	0	1	0	0	0	no response
1	5	high	exurban	bear	bear	bear	bear	mammal	2	1	0	boy	sixth	0	1	0	0	0	0	no response
1	5	high	exurban	bears	bear	bear	bear	mammal	2	1	0	girl	sixth	0	0	0	1	0	0	no response
1	5	high	exurban	bear	bear	bear	bear	mammal	2	1	0	girl	sixth	0	1	0	1	0	0	no response
1	5	high	exurban	bear	bear	bear	bear	mammal	2	1	0	boy	sixth	0	0	0	1	0	0	no response
1	5	high	exurban	bear	bear	bear	bear	mammal	2	1	0	girl	sixth	0	0	0	1	1	1	no response
1	5	high	exurban	bear	bear	bear	bear	mammal	2	1	0	boy	sixth	0	0	0	1	0	0	no response
1	5	high	exurban	bears	bear	bear	bear	mammal	2	1	0	boy	sixth	0	0	0	1	1	1	no response
1	5	high	exurban	bears	bear	bear	bear	mammal	2	1	0	girl	sixth	0	0	0	1	0	1	no response
1	5	high	exurban	bear	bear	bear	bear	mammal	2	1	0	boy	sixth	0	0	0	1	0	0	no response
1	5	high	exurban	bears	bear	bear	bear	mammal	2	1	0	boy	sixth	0	0	0	1	0	0	no response
1	5	high	exurban	bears	bear	bear	bear	mammal	2	1	0	boy	sixth	0	0	1	0	0	0	no response
1	5	high	exurban	bear	bear	bear	bear	mammal	2	1	0	boy	sixth	0	0	0	1	0	0	no response
1	5	high	exurban	bears	bear	bear	bear	mammal	2	1	0	boy	sixth	0	0	0	1	0	1	no response
1	5	high	exurban	bears	bear	bear	bear	mammal	2	1	0	girl	sixth	0	0	0	1	0	0	no response
1	5	high	exurban	bears	bear	bear	bear	mammal	2	1	0	boy	sixth	0	0	0	1	0	0	no response
1	5	high	exurban	bears	bear	bear	bear	mammal	2	1	0	girl	sixth	0	1	0	0	0	0	no response
1	5	high	exurban	bear	bear	bear	bear	mammal	2	1	0	boy	sixth	0	1	0	1	0	1	no response
1	5	high	exurban	bear	bear	bear	bear	mammal	2	1	0	girl	sixth	0	0	0	1	0	0	no response
1	5	high	exurban	bear	bear	bear	bear	mammal	2	1	0	boy	sixth	0	1	0	0	0	0	no response
1	5	high	exurban	bear	bear	bear	bear	mammal	2	1	0	girl	sixth	0	0	0	1	0	0	no response
1	5	high	exurban	bear	bear	bear	bear	mammal	2	1	0	boy	sixth	0	0	1	0	0	0	no response
1	5	high	exurban	bear	bear	bear	bear	mammal	2	1	0	girl	sixth	0	1	0	0	0	0	no response
1	5	high	exurban	bear	bear	bear	bear	mammal	2	1	0	boy	sixth	0	0	0	1	1	0	no response
1	5	high	exurban	bear	bear	bear	bear	mammal	2	1	0	girl	sixth	0	0	0	1	0	0	no response
1	5	high	exurban	bear	bear	bear	bear	mammal	2	1	0	boy	sixth	0	0	0	1	0	0	no response
1	5	high	exurban	bear	bear	bear	bear	mammal	2	1	0	girl	sixth	0	0	1	0	0	0	no response
1	5	high	exurban	bear	bear	bear	bear	mammal	2	1	0	girl	sixth	0	1	0	0	0	0	no response
1	5	high	exurban	bear	bear	bear	bear	mammal	2	1	0	boy	sixth	0	0	0	1	0	0	no response
1	5	high	exurban	bear	bear	bear	bear	mammal	2	1	0	boy	sixth	0	0	0	1	0	1	no response
1	5	high	exurban	bear	bear	bear	bear	mammal	2	1	0	boy	sixth	0	0	0	1	0	0	no response
1	5	high	exurban	bear	bear	bear	bear	mammal	2	1	0	boy	sixth	0	0	1	0	0	0	no response
1	5	high	exurban	bears	bear	bear	bear	mammal	2	1	0	girl	sixth	0	0	1	0	0	0	no response
2	5	high	exurban	bear	bear	bear	bear	mammal	2	1	0	girl	sixth	0	0	0	1	0	0	no
2	5	high	exurban	bare	bear	bear	bear	mammal	2	1	0	boy	sixth	0	0	1	0	0	0	no
2	5	high	exurban	bears	bear	bear	bear	mammal	2	1	0	girl	sixth	0	0	0	1	0	0	yes
2	5	high	exurban	bear	bear	bear	bear	mammal	2	1	0	boy	sixth	0	0	1	0	0	0	no
2	5	high	exurban	bear	bear	bear	bear	mammal	2	1	0	boy	sixth	0	0	0	1	0	0	no
2	5	high	exurban	bear	bear	bear	bear	mammal	2	1	0	girl	sixth	0	0	1	0	0	0	no
2	5	high	exurban	Bear	bear	bear	bear	mammal	2	1	0	girl	sixth	0	0	0	1	0	0	no response
2	5	high	exurban	bears	bear	bear	bear	mammal	2	1	0	girl	sixth	0	0	0	1	0	0	no
2	5	high	exurban	bear	bear	bear	bear	mammal	2	1	0	girl	sixth	0	0	0	1	0	0	yes
2	5	high	exurban	bears	bear	bear	bear	mammal	2	1	0	girl	sixth	0	0	0	0	1	0	yes
2	5	high	exurban	bears	bear	bear	bear	mammal	2	1	0	girl	sixth	0	0	1	0	0	0	no
2	5	high	exurban	Bear	bear	bear	bear	mammal	2	1	0	girl	sixth	0	0	1	0	0	0	no
2	5	high	exurban	bear	bear	bear	bear	mammal	2	1	0	boy	sixth	0	0	0	1	0	0	yes
2	5	high	exurban	bear	bear	bear	bear	mammal	2	1	0	boy	sixth	0	0	1	0	1	0	no
2	5	high	exurban	bear	bear	bear	bear	mammal	2	1	0	girl	sixth	0	0	1	0	0	0	no
2	5	high	exurban	bear	bear	bear	bear	mammal	2	1	0	boy	sixth	0	1	0	0	0	0	no
2	5	high	exurban	bears	bear	bear	bear	mammal	2	1	0	girl	sixth	0	0	0	1	0	0	no
2	5	high	exurban	bears	bear	bear	bear	mammal	2	1	0	boy	sixth	0	0	0	1	0	0	yes
2	5	high	exurban	bear	bear	bear	bear	mammal	2	1	0	girl	sixth	0	0	0	1	0	0	yes
2	5	high	exurban	bear	bear	bear	bear	mammal	2	1	0	girl	sixth	0	0	0	1	0	0	yes
2	5	high	exurban	bear	bear	bear	bear	mammal	2	1	0	boy	sixth	0	0	0	1	0	0	no
1	14	medium	exurban	Bear	bear	bear	bear	mammal	2	1	0	girl	eighth	0	1	0	0	0	0	no response
1	14	medium	exurban	Bear	bear	bear	bear	mammal	2	1	0	girl	eighth	0	1	0	1	0	0	no response
1	14	medium	exurban	Bears	bear	bear	bear	mammal	2	1	0	boy	eighth	0	0	1	0	0	0	no response
1	14	medium	exurban	Bear	bear	bear	bear	mammal	2	1	0	boy	eighth	0	0	0	1	0	0	no response
1	14	medium	exurban	Bears	bear	bear	bear	mammal	2	1	0	boy	eighth	0	0	0	1	0	0	no response
1	14	medium	exurban	bears	bear	bear	bear	mammal	2	1	0	boy	eighth	0	0	0	1	0	0	no response
1	14	medium	exurban	bear	bear	bear	bear	mammal	2	1	0	boy	eighth	0	0	0	0	0	1	no response
1	14	medium	exurban	bear	bear	bear	bear	mammal	2	1	0	girl	eighth	0	0	1	0	0	0	no response
1	14	medium	exurban	bears	bear	bear	bear	mammal	2	1	0	girl	eighth	0	0	1	0	0	0	no response
1	14	medium	exurban	Bears	bear	bear	bear	mammal	2	1	0	boy	eighth	0	0	0	0	1	0	no response
1	14	medium	exurban	Bears	bear	bear	bear	mammal	2	1	0	girl	eighth	0	0	0	1	0	0	no response
1	14	medium	exurban	bears	bear	bear	bear	mammal	2	1	0	boy	eighth	0	1	0	0	0	0	no response
1	14	medium	exurban	Bears	bear	bear	bear	mammal	2	1	0	boy	eighth	0	0	0	1	0	0	no response
1	14	medium	exurban	Bear	bear	bear	bear	mammal	2	1	0	boy	eighth	0	0	1	0	0	0	no response
1	14	medium	exurban	bears	bear	bear	bear	mammal	2	1	0	boy	eighth	0	0	1	0	0	0	no response
1	14	medium	exurban	bear	bear	bear	bear	mammal	2	1	0	girl	eighth	0	0	0	1	0	0	no response
1	14	medium	exurban	Bears	bear	bear	bear	mammal	2	1	0	girl	eighth	0	0	0	1	0	0	no response
1	14	medium	exurban	Bears	bear	bear	bear	mammal	2	1	0	girl	eighth	0	0	1	0	0	0	no response
1	14	medium	exurban	bear	bear	bear	bear	mammal	2	1	0	boy	eighth	0	0	0	1	0	0	no response
1	14	medium	exurban	Bear	bear	bear	bear	mammal	2	1	0	boy	eighth	0	0	0	1	0	0	no response
1	14	medium	exurban	Bears	bear	bear	bear	mammal	2	1	0	girl	eighth	0	0	1	1	0	0	no response
1	14	medium	exurban	Bears	bear	bear	bear	mammal	2	1	0	boy	eighth	0	0	0	1	0	0	no response
1	14	medium	exurban	Bear	bear	bear	bear	mammal	2	1	0	boy	eighth	0	0	0	1	0	0	no response
2	14	medium	exurban	bear	bear	bear	bear	mammal	2	1	0	girl	eighth	0	1	0	0	0	0	no
3	14	medium	exurban	bears	bear	bear	bear	mammal	2	1	0	no response	eighth	0	0	1	0	0	0	no
2	14	medium	exurban	Bear	bear	bear	bear	mammal	2	1	0	girl	eighth	0	0	0	1	0	0	no
2	14	medium	exurban	bears	bear	bear	bear	mammal	2	1	0	boy	eighth	0	0	0	1	0	0	yes
2	14	medium	exurban	Bear	bear	bear	bear	mammal	2	1	0	boy	eighth	0	0	0	1	0	0	yes
2	14	medium	exurban	bear	bear	bear	bear	mammal	2	1	0	boy	eighth	0	0	0	1	0	0	no
2	14	medium	exurban	bear	bear	bear	bear	mammal	2	1	0	girl	eighth	0	1	0	0	0	0	no
2	14	medium	exurban	bear	bear	bear	bear	mammal	2	1	0	girl	eighth	0	0	1	0	0	0	no
2	14	medium	exurban	bear	bear	bear	bear	mammal	2	1	0	boy	eighth	0	0	0	1	0	0	no
2	14	medium	exurban	Bear	bear	bear	bear	mammal	2	1	0	girl	eighth	0	0	0	1	0	0	no
2	14	medium	exurban	Bear	bear	bear	bear	mammal	2	1	0	girl	eighth	0	0	0	1	0	0	no
2	14	medium	exurban	Bear	bear	bear	bear	mammal	2	1	0	boy	eighth	0	1	0	0	0	0	no
2	14	medium	exurban	bears	bear	bear	bear	mammal	2	1	0	girl	eighth	0	0	0	1	0	0	no
2	14	medium	exurban	Bear	bear	bear	bear	mammal	2	1	0	girl	eighth	0	0	0	1	0	0	no
2	14	medium	exurban	Bears	bear	bear	bear	mammal	2	1	0	girl	eighth	0	0	1	1	1	0	no
2	14	medium	exurban	Bear	bear	bear	bear	mammal	2	1	0	girl	eighth	0	0	1	0	0	0	no
1	14	medium	exurban	bears	bear	bear	bear	mammal	2	1	0	girl	eighth	0	0	0	1	0	0	no response
1	14	medium	exurban	Bears	bear	bear	bear	mammal	2	1	0	girl	eighth	0	0	1	0	1	0	no response
1	14	medium	exurban	Bear	bear	bear	bear	mammal	2	1	0	boy	eighth	0	0	0	1	0	0	no response
1	14	medium	exurban	bear	bear	bear	bear	mammal	2	1	0	girl	eighth	0	1	1	0	0	0	no response
1	14	medium	exurban	a bear	bear	bear	bear	mammal	2	1	0	boy	eighth	0	0	0	0	1	0	no response
1	14	medium	exurban	Bear	bear	bear	bear	mammal	2	1	0	boy	eighth	0	0	1	0	0	0	no response
1	14	medium	exurban	Bear	bear	bear	bear	mammal	2	1	0	boy	eighth	0	0	0	1	0	0	no response
1	14	medium	exurban	Bear	bear	bear	bear	mammal	2	1	0	boy	eighth	0	0	1	0	0	0	no response
1	14	medium	exurban	Bears	bear	bear	bear	mammal	2	1	0	boy	eighth	0	0	0	1	0	0	no response
1	14	medium	exurban	Bears	bear	bear	bear	mammal	2	1	0	girl	eighth	0	0	0	1	0	0	no response
1	14	medium	exurban	Bears	bear	bear	bear	mammal	2	1	0	girl	eighth	0	0	1	0	0	0	no response
3	14	medium	exurban	Bear	bear	bear	bear	mammal	2	1	0	no response	eighth	0	0	0	1	0	0	no response
1	14	medium	exurban	Bear	bear	bear	bear	mammal	2	1	0	girl	eighth	0	0	1	1	0	0	no response
1	14	medium	exurban	Bear	bear	bear	bear	mammal	2	1	0	boy	eighth	0	0	0	1	0	0	no response
1	14	medium	exurban	Bear	bear	bear	bear	mammal	2	1	0	boy	eighth	0	1	0	0	0	0	no response
1	14	medium	exurban	Bear	bear	bear	bear	mammal	2	1	0	boy	eighth	0	0	0	1	0	0	no response
1	14	medium	exurban	Bears	bear	bear	bear	mammal	2	1	0	girl	eighth	0	0	1	0	0	0	no response
1	14	medium	exurban	bear	bear	bear	bear	mammal	2	1	0	girl	eighth	0	0	0	1	0	0	no response
2	14	medium	exurban	Bear	bear	bear	bear	mammal	2	1	0	girl	eighth	0	0	1	0	0	0	no
2	14	medium	exurban	Bear	bear	bear	bear	mammal	2	1	0	girl	eighth	0	1	0	0	0	0	no
2	14	medium	exurban	bear	bear	bear	bear	mammal	2	1	0	boy	eighth	1	1	0	1	1	0	yes
2	14	medium	exurban	Bear	bear	bear	bear	mammal	2	1	0	girl	eighth	0	0	0	1	0	1	yes
2	14	medium	exurban	bears	bear	bear	bear	mammal	2	1	0	girl	eighth	0	0	1	0	0	0	no
2	14	medium	exurban	Bears	bear	bear	bear	mammal	2	1	0	girl	eighth	0	1	0	0	0	0	no
2	14	medium	exurban	bears	bear	bear	bear	mammal	2	1	0	boy	eighth	0	1	0	0	1	0	no
2	14	medium	exurban	bear	bear	bear	bear	mammal	2	1	0	girl	eighth	0	0	0	1	0	0	no
2	14	medium	exurban	Bear	bear	bear	bear	mammal	2	1	0	girl	eighth	0	0	0	1	0	0	no
2	14	medium	exurban	Bear,	bear	bear	bear	mammal	2	1	0	boy	eighth	0	0	0	1	0	0	no
2	14	medium	exurban	bear	bear	bear	bear	mammal	2	1	0	girl	eighth	0	0	0	1	0	0	no
2	14	medium	exurban	bear	bear	bear	bear	mammal	2	1	0	girl	eighth	0	0	0	1	0	0	no
2	14	medium	exurban	Bear	bear	bear	bear	mammal	2	1	0	boy	eighth	0	1	0	0	0	0	no
2	14	medium	exurban	Bears	bear	bear	bear	mammal	2	1	0	girl	eighth	0	0	0	1	0	0	yes
2	20	medium	suburban	Bears	bear	bear	bear	mammal	2	1	0	girl	seventh	0	1	0	0	0	0	no
2	20	medium	suburban	Bear	bear	bear	bear	mammal	2	1	0	girl	seventh	0	1	0	0	0	0	no
2	20	medium	suburban	bears	bear	bear	bear	mammal	2	1	0	boy	seventh	0	0	0	1	0	0	no
2	20	medium	suburban	bear	bear	bear	bear	mammal	2	1	0	boy	seventh	0	0	0	1	0	0	yes
2	20	medium	suburban	bears	bear	bear	bear	mammal	2	1	0	boy	seventh	0	0	1	0	0	0	no
2	20	medium	suburban	Bears	bear	bear	bear	mammal	2	1	0	boy	seventh	0	0	1	0	0	0	no
2	20	medium	suburban	Bear	bear	bear	bear	mammal	2	1	0	girl	seventh	0	0	0	1	0	0	no
2	20	medium	suburban	bears	bear	bear	bear	mammal	2	1	0	girl	seventh	0	1	0	0	1	0	no
2	20	medium	suburban	bear	bear	bear	bear	mammal	2	1	0	girl	seventh	0	0	0	1	0	0	no
2	20	medium	suburban	bear	bear	bear	bear	mammal	2	1	0	boy	seventh	0	0	0	0	1	0	yes
2	20	medium	suburban	bears	bear	bear	bear	mammal	2	1	0	boy	seventh	0	0	1	0	0	0	no
2	20	medium	suburban	bear	bear	bear	bear	mammal	2	1	0	boy	seventh	0	0	0	1	0	0	no
2	20	medium	suburban	bear	bear	bear	bear	mammal	2	1	0	girl	seventh	0	0	0	1	0	0	no
2	20	medium	suburban	bear	bear	bear	bear	mammal	2	1	0	girl	seventh	0	0	0	1	0	0	yes
2	20	medium	suburban	bear	bear	bear	bear	mammal	2	1	0	boy	seventh	0	0	0	1	0	0	yes
2	20	medium	suburban	bear	bear	bear	bear	mammal	2	1	0	boy	seventh	0	0	0	1	0	0	no
2	20	medium	suburban	bear	bear	bear	bear	mammal	2	1	0	boy	seventh	0	0	0	1	0	0	no
2	20	medium	suburban	bears	bear	bear	bear	mammal	2	1	0	girl	seventh	0	0	0	1	0	0	no
2	20	medium	suburban	Bears	bear	bear	bear	mammal	2	1	0	boy	seventh	1	0	0	1	0	0	yes
2	20	medium	suburban	Bear	bear	bear	bear	mammal	2	1	0	boy	seventh	0	0	0	1	0	0	no
2	20	medium	suburban	bears	bear	bear	bear	mammal	2	1	0	girl	seventh	0	0	0	1	0	0	no
2	20	medium	suburban	Bear	bear	bear	bear	mammal	2	1	0	boy	seventh	0	0	0	1	0	0	yes
2	20	medium	suburban	Bear	bear	bear	bear	mammal	2	1	0	boy	seventh	0	0	0	1	0	0	no
2	20	medium	suburban	bears	bear	bear	bear	mammal	2	1	0	girl	seventh	0	0	0	1	0	0	yes
2	12	medium	suburban	bear	bear	bear	bear	mammal	2	1	0	boy	sixth	0	1	0	0	0	0	no
2	9	medium	rural	Bears	bear	bear	bear	mammal	2	1	0	boy	seventh	0	0	0	1	0	0	yes
2	9	medium	rural	Bair	bear	bear	bear	mammal	2	1	0	boy	seventh	0	0	0	1	0	0	yes
2	9	medium	rural	Bears	bear	bear	bear	mammal	2	1	0	girl	seventh	0	0	0	0	1	0	yes
2	9	medium	rural	Bears	bear	bear	bear	mammal	2	1	0	girl	seventh	0	0	0	1	0	0	yes
2	9	medium	rural	Bears	bear	bear	bear	mammal	2	1	0	boy	seventh	0	0	0	1	0	0	yes
2	9	medium	rural	bear	bear	bear	bear	mammal	2	1	0	boy	seventh	0	0	0	1	0	1	yes
2	9	medium	rural	Bear	bear	bear	bear	mammal	2	1	0	boy	seventh	0	1	0	1	0	0	yes
2	9	medium	rural	bear	bear	bear	bear	mammal	2	1	0	boy	seventh	0	0	0	1	0	0	yes
2	9	medium	rural	Bears	bear	bear	bear	mammal	2	1	0	girl	seventh	0	1	0	0	0	0	no
2	9	medium	rural	Bear	bear	bear	bear	mammal	2	1	0	girl	seventh	0	0	0	1	0	0	no
2	9	medium	rural	Bears	bear	bear	bear	mammal	2	1	0	girl	seventh	0	0	0	1	0	1	yes
2	9	medium	rural	Bear	bear	bear	bear	mammal	2	1	0	girl	seventh	0	0	0	1	0	0	yes
2	9	medium	rural	Bears	bear	bear	bear	mammal	2	1	0	girl	seventh	0	0	0	1	0	0	no
2	9	medium	rural	Bear	bear	bear	bear	mammal	2	1	0	girl	seventh	0	0	0	1	0	0	no
2	9	medium	rural	Bear	bear	bear	bear	mammal	2	1	0	girl	seventh	0	0	0	1	0	0	yes
2	3	high	suburban	Bear	bear	bear	bear	mammal	2	1	0	boy	eighth	0	0	1	0	0	0	no
2	3	high	suburban	Bear(If Let Loose)	bear	bear	bear	mammal	2	1	0	boy	eighth	0	0	1	0	0	0	no
2	3	high	suburban	Bear	bear	bear	bear	mammal	2	1	0	girl	eighth	0	0	1	0	0	0	no
2	3	high	suburban	bears	bear	bear	bear	mammal	2	1	0	boy	eighth	0	1	0	1	0	0	no
2	3	high	suburban	bears	bear	bear	bear	mammal	2	1	0	girl	eighth	0	1	0	0	0	0	no
2	3	high	suburban	bear	bear	bear	bear	mammal	2	1	0	girl	eighth	0	1	0	0	0	0	no
2	3	high	suburban	bears	bear	bear	bear	mammal	2	1	0	boy	eighth	0	1	0	0	0	0	no
2	3	high	suburban	Bears	bear	bear	bear	mammal	2	1	0	girl	eighth	0	1	1	0	0	0	no
2	3	high	suburban	bears	bear	bear	bear	mammal	2	1	0	girl	eighth	0	1	0	0	0	0	no
2	3	high	suburban	bear	bear	bear	bear	mammal	2	1	0	girl	eighth	0	1	0	0	0	1	no
2	3	high	suburban	bears	bear	bear	bear	mammal	2	1	0	boy	eighth	0	0	1	0	0	0	no
2	3	high	suburban	bears	bear	bear	bear	mammal	2	1	0	boy	eighth	0	1	0	0	0	0	no
2	11	low	suburban	bear	bear	bear	bear	mammal	2	1	0	girl	eighth	0	0	0	1	0	0	no
3	18	low	suburban	bear	bear	bear	bear	mammal	2	1	0	girl	seventh	0	1	0	0	0	0	no
2	12	medium	suburban	bear	bear	bear	bear	mammal	2	1	0	boy	sixth	0	1	0	0	0	0	no
2	9	medium	rural	Bear	bear	bear	bear	mammal	2	1	0	boy	seventh	0	0	0	1	0	0	yes
3	10	medium	suburban	Bear	bear	bear	bear	mammal	2	1	0	boy	eighth	1	0	0	1	1	0	yes
3	5	high	exurban	bears	bear	bear	bear	mammal	2	1	0	boy	sixth	0	0	0	1	0	0	yes
3	10	medium	suburban	Bears	bear	bear	bear	mammal	2	1	0	girl	eighth	0	1	0	0	0	0	no
3	3	high	suburban	Bears	bear	bear	bear	mammal	2	1	0	boy	eighth	0	0	1	0	0	0	yes
2	20	medium	suburban	bear	bear	bear	bear	mammal	2	1	0	boy	seventh	0	0	0	0	1	0	no
3	10	medium	suburban	Bear	bear	bear	bear	mammal	2	1	0	boy	eighth	0	0	0	1	0	0	no
2	9	medium	rural	Bear	bear	bear	bear	mammal	2	1	0	girl	seventh	0	1	0	0	0	0	no
3	9	medium	rural	bears	bear	bear	bear	mammal	2	1	0	boy	seventh	0	0	0	1	0	0	yes
2	7	medium	exurban	bear	bear	bear	bear	mammal	2	1	0	boy	sixth	0	1	0	0	0	1	no
2	20	medium	suburban	bears	bear	bear	bear	mammal	2	1	0	girl	seventh	0	1	0	1	0	1	no
3	10	medium	suburban	bear	bear	bear	bear	mammal	2	1	0	boy	eighth	0	0	0	1	0	0	no
2	12	medium	suburban	Bear	bear	bear	bear	mammal	2	1	0	girl	sixth	1	0	0	0	0	0	no
2	11	low	suburban	bear	bear	bear	bear	mammal	2	1	0	boy	eighth	0	0	0	1	0	0	no
3	10	medium	suburban	Bears	bear	bear	bear	mammal	2	1	0	girl	eighth	0	0	1	0	0	0	no
3	10	medium	suburban	Bear	bear	bear	bear	mammal	2	1	0	girl	eighth	0	1	0	0	0	1	no
3	21	high	suburban	Bears	bear	bear	bear	mammal	2	1	0	boy	eighth	0	1	0	0	0	0	no
3	10	medium	suburban	bear	bear	bear	bear	mammal	2	1	0	girl	eighth	0	0	0	1	0	0	no
3	10	medium	suburban	Bears	bear	bear	bear	mammal	2	1	0	boy	eighth	0	1	0	0	0	0	no
3	10	medium	suburban	Bear	bear	bear	bear	mammal	2	1	0	girl	eighth	0	1	0	0	0	0	no
3	10	medium	suburban	bers	bear	bear	bear	mammal	2	1	0	boy	eighth	0	0	0	1	0	0	no
3	10	medium	suburban	Bears	bear	bear	bear	mammal	2	1	0	boy	eighth	0	0	0	1	0	0	no
3	10	medium	suburban	bear	bear	bear	bear	mammal	2	1	0	girl	eighth	0	0	0	1	0	1	no
3	10	medium	suburban	Bear	bear	bear	bear	mammal	2	1	0	boy	eighth	0	0	1	0	0	0	no
3	10	medium	suburban	Bear	bear	bear	bear	mammal	2	1	0	girl	eighth	0	0	0	1	0	0	no
3	21	high	suburban	bears	bear	bear	bear	mammal	2	1	0	girl	eighth	0	1	0	1	0	0	no
3	16	low	suburban	bear	bear	bear	bear	mammal	2	1	0	boy	seventh	0	0	0	1	0	0	no
3	5	high	exurban	bear	bear	bear	bear	mammal	2	1	0	boy	sixth	0	0	0	1	0	0	no
3	9	medium	rural	Bear	bear	bear	bear	mammal	2	1	0	boy	seventh	0	0	0	1	0	0	yes
3	9	medium	rural	Bears	bear	bear	bear	mammal	2	1	0	boy	seventh	0	0	1	0	0	0	no
3	9	medium	rural	Bear	bear	bear	bear	mammal	2	1	0	boy	seventh	0	0	0	1	0	0	yes
3	20	medium	suburban	Bear	bear	bear	bear	mammal	2	1	0	girl	seventh	0	1	0	1	1	1	no
3	20	medium	suburban	Bears	bear	bear	bear	mammal	2	1	0	girl	seventh	0	0	0	1	0	0	no
3	20	medium	suburban	bears	bear	bear	bear	mammal	2	1	0	girl	seventh	0	0	0	1	0	0	no
3	1	low	suburban	bears	bear	bear	bear	mammal	2	1	0	boy	sixth	0	0	0	1	0	0	yes
3	20	medium	suburban	Bear	bear	bear	bear	mammal	2	1	0	boy	seventh	0	0	0	1	0	0	yes
3	9	medium	rural	Bears	bear	bear	bear	mammal	2	1	0	girl	seventh	0	0	1	0	0	0	no
3	21	high	suburban	bears	bear	bear	bear	mammal	2	1	0	boy	eighth	0	1	0	0	0	1	no
3	1	low	suburban	Bear	bear	bear	bear	mammal	2	1	0	girl	sixth	0	0	0	1	0	0	no
3	1	low	suburban	Bear	bear	bear	bear	mammal	2	1	0	girl	sixth	0	0	0	1	1	0	no
3	1	low	suburban	bears	bear	bear	bear	mammal	2	1	0	boy	sixth	0	0	0	1	0	0	yes
3	1	low	suburban	bear	bear	bear	bear	mammal	2	1	0	girl	sixth	0	0	0	1	0	0	no
3	1	low	suburban	Bear	bear	bear	bear	mammal	2	1	0	boy	sixth	0	0	1	0	1	1	no
3	1	low	suburban	bear	bear	bear	bear	mammal	2	1	0	boy	sixth	0	1	0	1	0	0	no
3	1	low	suburban	Bear	bear	bear	bear	mammal	2	1	0	boy	sixth	0	0	0	1	0	0	yes
3	20	medium	suburban	Bears	bear	bear	bear	mammal	2	1	0	boy	seventh	0	0	0	1	0	0	no
3	16	low	suburban	bear	bear	bear	bear	mammal	2	1	0	girl	sixth	0	1	0	0	0	0	no
3	1	low	suburban	Bear	bear	bear	bear	mammal	2	1	0	girl	sixth	0	0	0	1	0	0	no
3	10	medium	suburban	Bears	bear	bear	bear	mammal	2	1	0	boy	eighth	0	0	0	0	0	1	no
3	20	medium	suburban	Bears (all kinds)	bear	bear	bear	mammal	2	1	0	girl	seventh	0	0	0	1	0	0	no
3	22	medium	exurban	bear	bear	bear	bear	mammal	2	1	0	boy	eighth	0	0	0	1	1	1	yes
3	9	medium	rural	Bears	bear	bear	bear	mammal	2	1	0	boy	sixth	0	0	0	1	0	0	no
3	1	low	suburban	bears	bear	bear	bear	mammal	2	1	0	girl	sixth	0	0	0	1	0	0	no
3	1	low	suburban	bears	bear	bear	bear	mammal	2	1	0	boy	sixth	0	0	0	1	0	0	no
2	14	medium	exurban	bear	bear	bear	bear	mammal	2	1	0	girl	eighth	0	0	1	0	0	0	no
2	14	medium	exurban	bears	bear	bear	bear	mammal	2	1	0	girl	eighth	0	0	0	1	0	0	no
2	14	medium	exurban	Bear	bear	bear	bear	mammal	2	1	0	girl	eighth	0	1	0	1	0	0	no
3	1	low	suburban	bears	bear	bear	bear	mammal	2	1	0	boy	sixth	0	0	0	1	0	0	yes
1	13	high	exurban	bear	bear	bear	bear	mammal	2	1	0	girl	eighth	0	1	0	1	0	1	no response
1	17	medium	suburban	bear	bear	bear	bear	mammal	2	1	0	girl	eighth	0	1	0	1	0	0	no response
2	5	high	exurban	bear	bear	bear	bear	mammal	2	1	0	boy	sixth	0	0	0	1	0	0	no
2	5	high	exurban	bear	bear	bear	bear	mammal	2	1	0	girl	sixth	0	0	0	1	0	0	no
3	20	medium	suburban	bears	bear	bear	bear	mammal	2	1	0	boy	seventh	0	0	1	0	0	0	no
3	20	medium	suburban	Bear	bear	bear	bear	mammal	2	1	0	girl	seventh	1	0	0	0	0	0	no
3	20	medium	suburban	bears	bear	bear	bear	mammal	2	1	0	girl	seventh	0	0	0	1	0	0	no
3	20	medium	suburban	bear	bear	bear	bear	mammal	2	1	0	girl	seventh	0	0	0	1	0	0	no
3	20	medium	suburban	bear	bear	bear	bear	mammal	2	1	0	girl	seventh	0	0	0	1	0	0	no
3	20	medium	suburban	Bears	bear	bear	bear	mammal	2	1	0	girl	seventh	0	0	0	1	0	1	no
3	20	medium	suburban	bear	bear	bear	bear	mammal	2	1	0	girl	seventh	1	1	0	1	1	0	no
3	20	medium	suburban	bear	bear	bear	bear	mammal	2	1	0	girl	seventh	0	0	0	1	0	0	no
3	20	medium	suburban	bear	bear	bear	bear	mammal	2	1	0	girl	seventh	0	0	0	1	0	0	yes
3	20	medium	suburban	bear	bear	bear	bear	mammal	2	1	0	boy	seventh	0	0	1	0	0	0	no
3	20	medium	suburban	Bears	bear	bear	bear	mammal	2	1	0	boy	seventh	0	0	0	1	0	0	no
3	20	medium	suburban	Bears (All kinds)	bear	bear	bear	mammal	2	1	0	girl	seventh	0	0	0	1	0	0	no
3	20	medium	suburban	bear	bear	bear	bear	mammal	2	1	0	boy	seventh	0	0	0	1	0	0	no
3	20	medium	suburban	Bears	bear	bear	bear	mammal	2	1	0	girl	seventh	0	0	0	0	1	0	no
3	20	medium	suburban	bear	bear	bear	bear	mammal	2	1	0	boy	seventh	0	0	0	1	0	0	no
3	20	medium	suburban	bear	bear	bear	bear	mammal	2	1	0	boy	seventh	0	0	0	1	0	0	no
3	20	medium	suburban	bears	bear	bear	bear	mammal	2	1	0	girl	seventh	0	0	0	1	0	1	no
3	20	medium	suburban	Bear	bear	bear	bear	mammal	2	1	0	boy	seventh	0	1	0	0	0	1	no
3	20	medium	suburban	bears	bear	bear	bear	mammal	2	1	0	girl	seventh	0	0	1	0	0	0	no
3	10	medium	suburban	Bear	bear	bear	bear	mammal	2	1	0	girl	eighth	0	0	0	1	0	0	no
3	10	medium	suburban	Bear	bear	bear	bear	mammal	2	1	0	boy	eighth	0	0	0	1	0	0	no
3	10	medium	suburban	Bear	bear	bear	bear	mammal	2	1	0	boy	eighth	0	1	0	0	0	0	no
3	10	medium	suburban	Bears	bear	bear	bear	mammal	2	1	0	girl	eighth	1	0	0	0	0	0	no
3	10	medium	suburban	Bear	bear	bear	bear	mammal	2	1	0	girl	eighth	0	0	0	0	0	1	no
3	10	medium	suburban	Bear	bear	bear	bear	mammal	2	1	0	girl	eighth	0	0	0	1	0	0	no
3	10	medium	suburban	Bear	bear	bear	bear	mammal	2	1	0	girl	eighth	0	0	0	1	0	0	no
3	10	medium	suburban	Bears	bear	bear	bear	mammal	2	1	0	girl	eighth	0	0	0	1	0	0	no
3	10	medium	suburban	Bears	bear	bear	bear	mammal	2	1	0	boy	eighth	0	1	0	0	0	0	no
3	16	low	suburban	Bear	bear	bear	bear	mammal	2	1	0	boy	sixth	0	0	0	1	0	0	no
3	16	low	suburban	bear	bear	bear	bear	mammal	2	1	0	girl	sixth	0	1	0	0	0	0	no
3	16	low	suburban	bears	bear	bear	bear	mammal	2	1	0	boy	eighth	0	1	0	0	0	0	no
3	16	low	suburban	Bear	bear	bear	bear	mammal	2	1	0	boy	eighth	0	0	1	0	0	0	no
3	16	low	suburban	bears	bear	bear	bear	mammal	2	1	0	girl	eighth	0	1	0	0	0	0	no
3	16	low	suburban	Bear	bear	bear	bear	mammal	2	1	0	girl	seventh	0	1	0	1	0	0	no
3	16	low	suburban	bear	bear	bear	bear	mammal	2	1	0	boy	seventh	0	0	0	1	0	0	no
3	16	low	suburban	Bears	bear	bear	bear	mammal	2	1	0	girl	sixth	0	0	0	1	0	0	no
3	16	low	suburban	Bear	bear	bear	bear	mammal	2	1	0	boy	sixth	0	0	0	1	0	0	no
2	9	medium	rural	Bear	bear	bear	bear	mammal	2	1	0	boy	seventh	0	0	0	1	0	0	yes
3	2	high	suburban	bear	bear	bear	bear	mammal	2	1	0	girl	fourth	0	1	0	0	0	0	no
3	2	high	suburban	bear	bear	bear	bear	mammal	2	1	0	girl	fourth	0	0	1	0	0	0	no
3	2	high	suburban	bears	bear	bear	bear	mammal	2	1	0	girl	fourth	0	1	0	0	0	1	no
3	2	high	suburban	bear	bear	bear	bear	mammal	2	1	0	girl	fourth	0	1	0	0	0	0	no
3	2	high	suburban	bear	bear	bear	bear	mammal	2	1	0	girl	fourth	0	0	1	0	0	0	no
3	1	low	suburban	bears	bear	bear	bear	mammal	2	1	0	girl	sixth	0	0	0	1	0	0	no
3	1	low	suburban	baer	bear	bear	bear	mammal	2	1	0	boy	sixth	0	0	0	1	0	0	no
3	1	low	suburban	bears	bear	bear	bear	mammal	2	1	0	boy	sixth	0	0	0	1	0	0	no response
3	1	low	suburban	bear	bear	bear	bear	mammal	2	1	0	boy	sixth	0	0	0	1	0	0	no
3	1	low	suburban	bear	bear	bear	bear	mammal	2	1	0	boy	sixth	0	0	0	1	0	0	no
3	1	low	suburban	bears	bear	bear	bear	mammal	2	1	0	girl	sixth	0	0	0	1	0	0	no
3	1	low	suburban	bears	bear	bear	bear	mammal	2	1	0	girl	sixth	0	0	0	1	0	0	no
3	1	low	suburban	Bear	bear	bear	bear	mammal	2	1	0	girl	sixth	0	0	0	1	0	0	no
3	1	low	suburban	Bear	bear	bear	bear	mammal	2	1	0	girl	sixth	0	0	0	1	0	0	no
3	1	low	suburban	bear	bear	bear	bear	mammal	2	1	0	boy	sixth	0	0	0	1	0	0	yes
3	1	low	suburban	bear	bear	bear	bear	mammal	2	1	0	boy	sixth	0	0	0	1	0	0	no
3	1	low	suburban	bears	bear	bear	bear	mammal	2	1	0	girl	sixth	0	0	0	1	0	0	yes
3	1	low	suburban	bear	bear	bear	bear	mammal	2	1	0	boy	sixth	0	0	0	1	0	0	yes
3	1	low	suburban	Bear	bear	bear	bear	mammal	2	1	0	boy	sixth	0	0	0	1	0	0	no
3	1	low	suburban	bear	bear	bear	bear	mammal	2	1	0	boy	sixth	0	0	0	1	0	0	no
3	1	low	suburban	bear	bear	bear	bear	mammal	2	1	0	boy	sixth	0	0	0	1	0	0	no
3	1	low	suburban	bear	bear	bear	bear	mammal	2	1	0	girl	sixth	0	0	0	1	0	0	no
3	1	low	suburban	bears	bear	bear	bear	mammal	2	1	0	boy	sixth	0	0	0	1	0	0	no
3	1	low	suburban	bear	bear	bear	bear	mammal	2	1	0	boy	sixth	0	0	0	1	0	0	yes
2	15	high	suburban	Bear	bear	bear	bear	mammal	2	1	0	boy	sixth	no response	no response	no response	no response	no response	no response	no
3	22	medium	exurban	Bears	bear	bear	bear	mammal	2	1	0	boy	eighth	0	0	0	0	1	0	yes
3	22	medium	exurban	Bears	bear	bear	bear	mammal	2	1	0	boy	eighth	0	0	0	1	0	0	no
3	22	medium	exurban	bear	bear	bear	bear	mammal	2	1	0	girl	eighth	0	0	0	1	0	0	no
3	22	medium	exurban	bear	bear	bear	bear	mammal	2	1	0	no response	eighth	no response	no response	no response	no response	no response	no response	no response
3	22	medium	exurban	bear	bear	bear	bear	mammal	2	1	0	girl	eighth	0	0	0	1	0	0	yes
3	22	medium	exurban	bears	bear	bear	bear	mammal	2	1	0	girl	eighth	0	0	1	1	1	0	no
3	22	medium	exurban	bear	bear	bear	bear	mammal	2	1	0	girl	eighth	0	0	0	1	0	0	yes
3	22	medium	exurban	bear	bear	bear	bear	mammal	2	1	0	boy	eighth	0	0	0	1	0	0	yes
3	22	medium	exurban	Bear	bear	bear	bear	mammal	2	1	0	boy	eighth	0	0	0	1	0	0	no
3	22	medium	exurban	bear	bear	bear	bear	mammal	2	1	0	girl	eighth	0	0	0	1	0	0	yes
3	22	medium	exurban	bear	bear	bear	bear	mammal	2	1	0	girl	eighth	0	0	0	1	0	0	no
3	22	medium	exurban	bears	bear	bear	bear	mammal	2	1	0	girl	eighth	0	0	0	1	0	0	no
3	22	medium	exurban	bears	bear	bear	bear	mammal	2	1	0	girl	eighth	0	0	1	0	0	0	no
3	22	medium	exurban	bears	bear	bear	bear	mammal	2	1	0	boy	eighth	0	0	0	1	0	0	yes
3	22	medium	exurban	Bears	bear	bear	bear	mammal	2	1	0	boy	eighth	0	0	0	1	0	0	no
3	22	medium	exurban	bear	bear	bear	bear	mammal	2	1	0	boy	eighth	0	0	1	0	0	0	no
3	22	medium	exurban	bears	bear	bear	bear	mammal	2	1	0	boy	eighth	0	0	0	1	0	0	no
3	22	medium	exurban	Bear	bear	bear	bear	mammal	2	1	0	boy	eighth	0	0	0	1	0	0	yes
3	22	medium	exurban	bear	bear	bear	bear	mammal	2	1	0	boy	eighth	0	0	0	1	0	0	yes
3	3	high	suburban	baer	bear	bear	bear	mammal	2	1	0	boy	eighth	0	1	0	0	0	0	yes
3	3	high	suburban	baer,bobcats,skunk,	bear	bear	bear	mammal	2	1	0	boy	eighth	0	1	0	0	0	0	yes
3	3	high	suburban	bears	bear	bear	bear	mammal	2	1	0	boy	eighth	0	0	1	0	0	0	no
3	3	high	suburban	Bears	bear	bear	bear	mammal	2	1	0	boy	eighth	0	0	1	0	0	0	no
3	3	high	suburban	bear	bear	bear	bear	mammal	2	1	0	boy	eighth	0	1	0	0	0	0	no
3	3	high	suburban	Bear	bear	bear	bear	mammal	2	1	0	girl	eighth	0	1	0	0	0	0	no
3	3	high	suburban	bears	bear	bear	bear	mammal	2	1	0	boy	eighth	0	1	0	0	0	0	yes
3	3	high	suburban	bears	bear	bear	bear	mammal	2	1	0	girl	eighth	0	1	0	1	0	1	no
3	3	high	suburban	bears	bear	bear	bear	mammal	2	1	0	boy	eighth	0	0	1	0	0	0	no
3	3	high	suburban	bear	bear	bear	bear	mammal	2	1	0	boy	eighth	0	0	0	1	0	0	no
3	3	high	suburban	bears	bear	bear	bear	mammal	2	1	0	boy	eighth	0	0	1	0	0	0	no
3	3	high	suburban	bear	bear	bear	bear	mammal	2	1	0	boy	eighth	0	0	1	0	0	0	no
3	3	high	suburban	bears	bear	bear	bear	mammal	2	1	0	girl	eighth	0	0	1	0	0	0	no
3	3	high	suburban	bears	bear	bear	bear	mammal	2	1	0	girl	eighth	0	0	1	0	0	0	no
3	3	high	suburban	bear	bear	bear	bear	mammal	2	1	0	girl	eighth	0	0	1	0	0	0	no
3	3	high	suburban	bear	bear	bear	bear	mammal	2	1	0	girl	eighth	0	1	1	0	0	0	no
2	5	high	exurban	bear	bear	bear	bear	mammal	2	1	0	boy	sixth	0	0	0	1	0	0	yes
3	5	high	exurban	Bears	bear	bear	bear	mammal	2	1	0	girl	sixth	0	0	0	1	0	0	no
3	5	high	exurban	bear	bear	bear	bear	mammal	2	1	0	boy	sixth	0	0	0	1	0	0	yes
3	5	high	exurban	bear	bear	bear	bear	mammal	2	1	0	boy	sixth	0	0	0	1	0	0	yes
3	5	high	exurban	bears	bear	bear	bear	mammal	2	1	0	girl	sixth	0	0	0	1	0	0	yes
3	5	high	exurban	bear	bear	bear	bear	mammal	2	1	0	boy	sixth	0	0	0	1	0	0	no
3	5	high	exurban	bears	bear	bear	bear	mammal	2	1	0	girl	sixth	0	0	0	0	1	0	no
3	5	high	exurban	Bear	bear	bear	bear	mammal	2	1	0	girl	sixth	0	1	0	0	0	0	no
3	5	high	exurban	bear	bear	bear	bear	mammal	2	1	0	boy	sixth	0	0	1	0	0	0	no
3	5	high	exurban	bears	bear	bear	bear	mammal	2	1	0	girl	sixth	0	0	0	1	0	0	yes
3	5	high	exurban	bear	bear	bear	bear	mammal	2	1	0	boy	sixth	0	0	0	0	0	1	yes
3	5	high	exurban	Bear	bear	bear	bear	mammal	2	1	0	girl	sixth	0	0	1	1	0	0	no
3	5	high	exurban	bear	bear	bear	bear	mammal	2	1	0	boy	sixth	0	0	0	1	0	0	no
3	5	high	exurban	bear	bear	bear	bear	mammal	2	1	0	boy	sixth	0	1	0	0	0	0	no
3	5	high	exurban	bears	bear	bear	bear	mammal	2	1	0	girl	sixth	0	0	0	1	0	0	yes
3	5	high	exurban	bear	bear	bear	bear	mammal	2	1	0	boy	sixth	0	0	0	1	0	0	no
3	5	high	exurban	bear	bear	bear	bear	mammal	2	1	0	boy	sixth	0	1	0	0	0	0	no
3	5	high	exurban	bear	bear	bear	bear	mammal	2	1	0	girl	sixth	0	0	0	1	0	0	no
3	5	high	exurban	bears snakes bobcat deer	bear	bear	bear	mammal	2	1	0	boy	sixth	1	1	1	1	0	1	no
3	5	high	exurban	bears	bear	bear	bear	mammal	2	1	0	girl	sixth	0	0	0	1	0	0	yes
3	5	high	exurban	bears	bear	bear	bear	mammal	2	1	0	girl	sixth	0	0	0	0	1	0	no
3	5	high	exurban	bear	bear	bear	bear	mammal	2	1	0	boy	sixth	0	0	0	1	0	0	no
3	9	medium	rural	bear	bear	bear	bear	mammal	2	1	0	boy	seventh	0	0	0	1	0	0	yes
3	9	medium	rural	Bear	bear	bear	bear	mammal	2	1	0	boy	seventh	0	0	0	1	0	0	no
3	9	medium	rural	Bears	bear	bear	bear	mammal	2	1	0	boy	seventh	0	0	0	1	0	0	yes
3	9	medium	rural	Bear	bear	bear	bear	mammal	2	1	0	girl	seventh	0	0	0	1	0	0	no
3	9	medium	rural	Bear	bear	bear	bear	mammal	2	1	0	girl	seventh	0	0	0	1	0	0	no
3	9	medium	rural	Bear	bear	bear	bear	mammal	2	1	0	girl	seventh	0	0	0	1	0	0	no
3	9	medium	rural	Bears	bear	bear	bear	mammal	2	1	0	girl	seventh	0	0	1	0	0	0	yes
3	9	medium	rural	bear	bear	bear	bear	mammal	2	1	0	girl	seventh	0	0	0	1	0	0	no
3	9	medium	rural	Bear	bear	bear	bear	mammal	2	1	0	girl	seventh	0	0	0	1	0	0	yes
3	9	medium	rural	Bears	bear	bear	bear	mammal	2	1	0	girl	seventh	0	0	0	1	0	0	no
3	9	medium	rural	Bears	bear	bear	bear	mammal	2	1	0	boy	seventh	0	0	0	1	1	0	yes
3	9	medium	rural	Bears	bear	bear	bear	mammal	2	1	0	girl	seventh	0	0	0	1	0	0	no
3	9	medium	rural	Bears	bear	bear	bear	mammal	2	1	0	girl	seventh	0	1	0	0	0	0	yes
3	1	low	suburban	bear dog caat snake	bear	bear	bear	mammal	2	1	0	boy	sixth	0	0	0	1	0	0	no
3	1	low	suburban	bear dog cat snak	bear	bear	bear	mammal	2	1	0	boy	sixth	0	0	0	1	0	0	no
2	12	medium	suburban	a bere	bear	bear	bear	mammal	2	1	0	boy	sixth	0	1	0	0	0	0	no
2	5	high	exurban	bear	bear	bear	bear	mammal	2	1	0	boy	sixth	0	0	0	1	0	0	yes
3	18	low	suburban	Bears	bear	bear	bear	mammal	2	1	0	girl	seventh	0	0	0	1	0	0	no
3	18	low	suburban	bears	bear	bear	bear	mammal	2	1	0	boy	seventh	0	0	0	1	0	0	no
3	18	low	suburban	Bear	bear	bear	bear	mammal	2	1	0	boy	seventh	0	0	0	1	0	0	no
3	18	low	suburban	Bears	bear	bear	bear	mammal	2	1	0	boy	seventh	1	0	0	0	0	0	no
3	18	low	suburban	Bear	bear	bear	bear	mammal	2	1	0	boy	seventh	0	0	0	1	0	1	yes
3	18	low	suburban	bears	bear	bear	bear	mammal	2	1	0	boy	seventh	0	0	0	1	0	0	no
3	18	low	suburban	Bear	bear	bear	bear	mammal	2	1	0	boy	seventh	0	0	0	1	0	0	yes
3	18	low	suburban	Bear	bear	bear	bear	mammal	2	1	0	boy	seventh	0	0	0	1	0	0	no
3	18	low	suburban	bear	bear	bear	bear	mammal	2	1	0	girl	seventh	0	0	0	1	0	0	no
3	18	low	suburban	bear	bear	bear	bear	mammal	2	1	0	girl	seventh	0	0	0	1	0	0	yes
3	18	low	suburban	bears	bear	bear	bear	mammal	2	1	0	girl	seventh	0	0	0	0	1	0	no
3	18	low	suburban	Bears	bear	bear	bear	mammal	2	1	0	boy	seventh	0	0	0	1	0	0	no
3	18	low	suburban	bears	bear	bear	bear	mammal	2	1	0	boy	seventh	0	0	0	1	0	0	no
3	18	low	suburban	bear	bear	bear	bear	mammal	2	1	0	girl	seventh	0	0	0	1	0	0	no
3	18	low	suburban	bear	bear	bear	bear	mammal	2	1	0	girl	seventh	0	0	0	1	0	0	yes
3	18	low	suburban	bears	bear	bear	bear	mammal	2	1	0	girl	seventh	0	0	0	1	0	0	no
3	21	high	suburban	bear	bear	bear	bear	mammal	2	1	0	girl	eighth	0	0	0	1	0	0	no
3	21	high	suburban	bears	bear	bear	bear	mammal	2	1	0	girl	eighth	0	0	0	1	0	0	no
3	21	high	suburban	Bear	bear	bear	bear	mammal	2	1	0	boy	eighth	0	0	0	1	0	0	no
3	21	high	suburban	bear	bear	bear	bear	mammal	2	1	0	boy	eighth	0	1	0	0	0	0	yes
3	21	high	suburban	bears	bear	bear	bear	mammal	2	1	0	boy	eighth	0	0	1	0	0	0	yes
3	21	high	suburban	bears	bear	bear	bear	mammal	2	1	0	girl	eighth	0	0	0	1	0	0	no
3	21	high	suburban	Bears	bear	bear	bear	mammal	2	1	0	girl	eighth	0	0	0	1	0	0	no
3	21	high	suburban	bears	bear	bear	bear	mammal	2	1	0	boy	eighth	0	1	0	0	0	0	no
3	21	high	suburban	bears	bear	bear	bear	mammal	2	1	0	boy	eighth	0	0	1	0	0	0	no
3	21	high	suburban	bear	bear	bear	bear	mammal	2	1	0	girl	eighth	0	0	1	1	0	0	yes
3	21	high	suburban	bears	bear	bear	bear	mammal	2	1	0	boy	eighth	0	1	1	0	0	0	no
3	21	high	suburban	bear	bear	bear	bear	mammal	2	1	0	girl	eighth	0	1	0	0	1	0	no
3	21	high	suburban	Bear	bear	bear	bear	mammal	2	1	0	boy	eighth	0	1	0	0	0	0	no
3	21	high	suburban	bear	bear	bear	bear	mammal	2	1	0	girl	eighth	0	1	0	0	0	0	no
3	21	high	suburban	bear	bear	bear	bear	mammal	2	1	0	boy	eighth	0	0	1	0	0	0	no
3	21	high	suburban	bears	bear	bear	bear	mammal	2	1	0	girl	eighth	0	0	0	1	0	0	no
3	21	high	suburban	bear	bear	bear	bear	mammal	2	1	0	boy	eighth	0	0	0	1	0	0	yes
3	21	high	suburban	bear	bear	bear	bear	mammal	2	1	0	boy	eighth	0	0	1	0	0	0	no
3	21	high	suburban	bears	bear	bear	bear	mammal	2	1	0	girl	eighth	0	0	0	1	0	0	no
3	21	high	suburban	bear	bear	bear	bear	mammal	2	1	0	boy	eighth	0	1	0	0	0	0	no
2	5	high	exurban	beaer	beaver	beaver	small mammal	mammal	0	1	0	boy	sixth	no response	no response	no response	no response	no response	no response	no response
2	20	medium	suburban	beaver	beaver	beaver	small mammal	mammal	0	1	0	boy	seventh	0	0	0	1	0	0	no
2	3	high	suburban	Beavers	beaver	beaver	small mammal	mammal	0	1	0	boy	eighth	0	0	1	0	0	0	no
3	3	high	suburban	beavers	beaver	beaver	small mammal	mammal	0	1	0	boy	eighth	0	1	0	0	0	0	yes
1	13	high	exurban	Bed Bugs	bed bug	bed bug	insect	terrestrial invertebrate	0	1	0	boy	eighth	0	0	0	1	0	0	no response
1	17	medium	suburban	bed bugs	bed bug	bed bug	insect	terrestrial invertebrate	0	1	0	girl	eighth	0	1	0	0	0	1	no response
2	14	medium	exurban	bee	bee	bee	insect	terrestrial invertebrate	2	1	0	girl	eighth	0	1	0	0	0	0	no
1	4	high	exurban	bee	bee	bee	insect	terrestrial invertebrate	2	1	0	boy	sixth	0	0	1	0	0	0	no response
2	7	medium	exurban	bees/wasps/hornets	bee	bee	insect	terrestrial invertebrate	2	1	0	boy	sixth	0	0	0	1	0	0	no
3	18	low	suburban	bees	bee	bee	insect	terrestrial invertebrate	2	1	0	boy	sixth	0	0	0	1	0	0	yes
1	16	low	suburban	bee	bee	bee	insect	terrestrial invertebrate	2	1	0	boy	sixth	0	1	0	0	0	0	no response
1	16	low	suburban	bee	bee	bee	insect	terrestrial invertebrate	2	1	0	boy	sixth	1	0	0	0	0	0	no response
1	16	low	suburban	bee	bee	bee	insect	terrestrial invertebrate	2	1	0	boy	sixth	0	0	0	1	0	0	no response
1	16	low	suburban	bee	bee	bee	insect	terrestrial invertebrate	2	1	0	boy	eighth	0	0	0	1	0	0	no response
1	16	low	suburban	bees/wasps	bee	bee	insect	terrestrial invertebrate	2	1	0	girl	eighth	0	0	0	1	0	0	no response
1	15	high	suburban	bee	bee	bee	insect	terrestrial invertebrate	2	1	0	boy	seventh	1	0	0	0	0	0	no response
1	15	high	suburban	bee	bee	bee	insect	terrestrial invertebrate	2	1	0	girl	seventh	0	0	1	0	0	0	no response
2	15	high	suburban	bee	bee	bee	insect	terrestrial invertebrate	2	1	0	girl	sixth	0	1	0	1	0	0	yes
2	15	high	suburban	bee	bee	bee	insect	terrestrial invertebrate	2	1	0	girl	sixth	0	1	0	0	0	0	no
1	11	low	suburban	bees	bee	bee	insect	terrestrial invertebrate	2	1	0	girl	eighth	0	1	0	0	0	0	no response
1	11	low	suburban	bee	bee	bee	insect	terrestrial invertebrate	2	1	0	girl	eighth	0	0	0	1	0	0	no response
1	11	low	suburban	bee	bee	bee	insect	terrestrial invertebrate	2	1	0	boy	eighth	0	0	0	1	0	0	no response
2	11	low	suburban	bee	bee	bee	insect	terrestrial invertebrate	2	1	0	girl	eighth	0	0	0	1	0	0	no
2	11	low	suburban	bee	bee	bee	insect	terrestrial invertebrate	2	1	0	girl	eighth	0	0	0	0	1	0	no
2	11	low	suburban	bee	bee	bee	insect	terrestrial invertebrate	2	1	0	girl	eighth	0	0	0	1	0	0	no
2	11	low	suburban	Bees	bee	bee	insect	terrestrial invertebrate	2	1	0	girl	eighth	1	0	0	0	0	0	no
2	11	low	suburban	bee	bee	bee	insect	terrestrial invertebrate	2	1	0	boy	eighth	0	0	0	1	0	0	no
2	11	low	suburban	bee	bee	bee	insect	terrestrial invertebrate	2	1	0	girl	eighth	0	1	0	0	0	0	no
1	6	medium	suburban	bee	bee	bee	insect	terrestrial invertebrate	2	1	0	boy	eighth	1	0	0	1	0	0	no response
1	6	medium	suburban	bee	bee	bee	insect	terrestrial invertebrate	2	1	0	girl	eighth	0	0	0	1	0	1	no response
1	6	medium	suburban	Any Bees	bee	bee	insect	terrestrial invertebrate	2	1	0	boy	eighth	0	0	0	1	0	0	no response
1	6	medium	suburban	bee	bee	bee	insect	terrestrial invertebrate	2	1	0	girl	eighth	0	0	0	1	0	0	no response
1	17	medium	suburban	bee	bee	bee	insect	terrestrial invertebrate	2	1	0	boy	eighth	0	0	0	0	1	0	no response
1	8	medium	suburban	bee	bee	bee	insect	terrestrial invertebrate	2	1	0	boy	eighth	0	0	0	1	0	0	no response
1	8	medium	suburban	bees/hornets	bee	bee	insect	terrestrial invertebrate	2	1	0	boy	eighth	0	1	0	0	0	0	no response
1	8	medium	suburban	bee	bee	bee	insect	terrestrial invertebrate	2	1	0	boy	eighth	0	1	0	0	0	1	no response
1	5	high	exurban	bee	bee	bee	insect	terrestrial invertebrate	2	1	0	boy	sixth	0	0	1	0	0	0	no response
1	5	high	exurban	bee	bee	bee	insect	terrestrial invertebrate	2	1	0	girl	sixth	0	1	0	0	0	0	no response
1	5	high	exurban	bee	bee	bee	insect	terrestrial invertebrate	2	1	0	boy	sixth	0	0	0	1	0	0	no response
2	5	high	exurban	beez	bee	bee	insect	terrestrial invertebrate	2	1	0	girl	sixth	0	0	1	0	0	0	yes
2	5	high	exurban	bee	bee	bee	insect	terrestrial invertebrate	2	1	0	girl	sixth	0	1	0	1	0	0	no
1	14	medium	exurban	bee	bee	bee	insect	terrestrial invertebrate	2	1	0	boy	eighth	0	0	0	1	0	0	no response
1	14	medium	exurban	bee	bee	bee	insect	terrestrial invertebrate	2	1	0	boy	eighth	0	0	0	0	1	0	no response
1	14	medium	exurban	bee	bee	bee	insect	terrestrial invertebrate	2	1	0	girl	eighth	0	0	0	1	1	0	no response
1	14	medium	exurban	bee	bee	bee	insect	terrestrial invertebrate	2	1	0	girl	eighth	0	0	0	1	0	0	no response
1	14	medium	exurban	bee	bee	bee	insect	terrestrial invertebrate	2	1	0	girl	eighth	0	0	0	1	0	0	no response
1	14	medium	exurban	bee	bee	bee	insect	terrestrial invertebrate	2	1	0	girl	eighth	0	0	0	1	0	0	no response
1	14	medium	exurban	bee or wasp	bee	bee	insect	terrestrial invertebrate	2	1	0	girl	eighth	0	0	1	0	0	0	no response
1	14	medium	exurban	bee or wasp	bee	bee	insect	terrestrial invertebrate	2	1	0	girl	eighth	0	0	1	0	0	0	no response
1	14	medium	exurban	bee	bee	bee	insect	terrestrial invertebrate	2	1	0	boy	eighth	0	0	0	1	0	0	no response
3	14	medium	exurban	bubbles bees	bee	bee	insect	terrestrial invertebrate	2	1	0	no response	eighth	0	1	0	1	0	1	no
2	14	medium	exurban	bee	bee	bee	insect	terrestrial invertebrate	2	1	0	boy	eighth	0	0	0	1	0	0	no
2	14	medium	exurban	bee	bee	bee	insect	terrestrial invertebrate	2	1	0	girl	eighth	0	0	0	1	0	0	no
2	14	medium	exurban	bee	bee	bee	insect	terrestrial invertebrate	2	1	0	girl	eighth	0	0	1	1	0	0	no
2	14	medium	exurban	bee	bee	bee	insect	terrestrial invertebrate	2	1	0	girl	eighth	0	0	0	1	0	0	no
2	14	medium	exurban	bee	bee	bee	insect	terrestrial invertebrate	2	1	0	boy	eighth	0	0	0	1	0	0	no
2	14	medium	exurban	bee	bee	bee	insect	terrestrial invertebrate	2	1	0	boy	eighth	0	0	0	1	0	0	yes
2	14	medium	exurban	Bees	bee	bee	insect	terrestrial invertebrate	2	1	0	girl	eighth	0	0	1	1	1	0	no
2	14	medium	exurban	bee	bee	bee	insect	terrestrial invertebrate	2	1	0	girl	eighth	0	0	1	0	0	0	no
2	14	medium	exurban	bee	bee	bee	insect	terrestrial invertebrate	2	1	0	girl	eighth	0	0	1	0	0	0	no
2	14	medium	exurban	bee	bee	bee	insect	terrestrial invertebrate	2	1	0	girl	eighth	0	0	0	1	0	0	no
2	14	medium	exurban	bee	bee	bee	insect	terrestrial invertebrate	2	1	0	girl	eighth	0	0	0	1	0	0	no
2	14	medium	exurban	bee	bee	bee	insect	terrestrial invertebrate	2	1	0	girl	eighth	0	1	0	0	0	0	no
2	14	medium	exurban	Bees (all kinds)	bee	bee	insect	terrestrial invertebrate	2	1	0	girl	eighth	0	0	0	1	0	0	no
2	20	medium	suburban	bee	bee	bee	insect	terrestrial invertebrate	2	1	0	girl	seventh	0	0	0	1	0	0	no
2	20	medium	suburban	bee	bee	bee	insect	terrestrial invertebrate	2	1	0	girl	seventh	0	0	0	0	1	0	no
2	20	medium	suburban	bee	bee	bee	insect	terrestrial invertebrate	2	1	0	girl	seventh	0	0	0	1	0	0	no
3	3	high	suburban	bee	bee	bee	insect	terrestrial invertebrate	2	1	0	no response	eighth	no response	no response	no response	no response	no response	no response	no
2	3	high	suburban	bee	bee	bee	insect	terrestrial invertebrate	2	1	0	boy	eighth	0	0	1	0	0	0	yes
2	3	high	suburban	bee	bee	bee	insect	terrestrial invertebrate	2	1	0	girl	eighth	0	0	1	0	0	0	no
2	3	high	suburban	Bees & Wasps	bee	bee	insect	terrestrial invertebrate	2	1	0	girl	eighth	0	0	1	0	0	0	no
3	10	medium	suburban	Bees	bee	bee	insect	terrestrial invertebrate	2	1	0	girl	eighth	0	0	0	1	0	0	no
2	20	medium	suburban	bee	bee	bee	insect	terrestrial invertebrate	2	1	0	boy	seventh	0	0	0	0	1	0	no
3	10	medium	suburban	Bee	bee	bee	insect	terrestrial invertebrate	2	1	0	girl	eighth	0	0	0	1	0	0	no
3	10	medium	suburban	bee	bee	bee	insect	terrestrial invertebrate	2	1	0	girl	eighth	0	0	0	1	0	0	no
3	10	medium	suburban	Bees	bee	bee	insect	terrestrial invertebrate	2	1	0	boy	eighth	0	0	0	1	0	0	no
3	21	high	suburban	bees	bee	bee	insect	terrestrial invertebrate	2	1	0	girl	eighth	1	0	0	0	0	0	no
3	10	medium	suburban	Bees	bee	bee	insect	terrestrial invertebrate	2	1	0	girl	eighth	0	1	0	0	0	0	no
3	21	high	suburban	bees	bee	bee	insect	terrestrial invertebrate	2	1	0	girl	eighth	0	1	0	1	0	0	no
3	1	low	suburban	Bees	bee	bee	insect	terrestrial invertebrate	2	1	0	boy	sixth	0	0	0	1	0	0	no
3	20	medium	suburban	Bees	bee	bee	insect	terrestrial invertebrate	2	1	0	boy	seventh	0	1	0	1	0	0	no
3	20	medium	suburban	bees	bee	bee	insect	terrestrial invertebrate	2	1	0	girl	seventh	0	0	0	1	0	0	yes
3	10	medium	suburban	Bees	bee	bee	insect	terrestrial invertebrate	2	1	0	girl	eighth	0	0	0	1	0	0	no
3	16	low	suburban	bees	bee	bee	insect	terrestrial invertebrate	2	1	0	boy	sixth	0	0	1	1	0	0	no
3	16	low	suburban	Bee	bee	bee	insect	terrestrial invertebrate	2	1	0	girl	seventh	0	1	0	1	0	0	no
3	16	low	suburban	bees	bee	bee	insect	terrestrial invertebrate	2	1	0	boy	sixth	0	0	0	1	1	0	no
3	1	low	suburban	Bees	bee	bee	insect	terrestrial invertebrate	2	1	0	girl	sixth	0	0	0	1	0	0	no
3	1	low	suburban	Bees	bee	bee	insect	terrestrial invertebrate	2	1	0	girl	sixth	0	0	0	1	0	0	no
3	1	low	suburban	bee	bee	bee	insect	terrestrial invertebrate	2	1	0	boy	sixth	0	0	0	1	0	0	no
3	22	medium	exurban	bee	bee	bee	insect	terrestrial invertebrate	2	1	0	girl	eighth	0	0	0	1	0	0	no
3	22	medium	exurban	bees	bee	bee	insect	terrestrial invertebrate	2	1	0	girl	eighth	0	0	0	1	0	0	yes
3	22	medium	exurban	Bees	bee	bee	insect	terrestrial invertebrate	2	1	0	boy	eighth	0	0	0	1	0	0	no
3	22	medium	exurban	bee	bee	bee	insect	terrestrial invertebrate	2	1	0	boy	eighth	0	0	0	1	0	0	no
3	22	medium	exurban	bee	bee	bee	insect	terrestrial invertebrate	2	1	0	girl	eighth	0	0	1	0	0	0	no
3	22	medium	exurban	bees	bee	bee	insect	terrestrial invertebrate	2	1	0	girl	eighth	0	0	0	1	0	0	no
3	22	medium	exurban	Bee	bee	bee	insect	terrestrial invertebrate	2	1	0	boy	eighth	0	0	1	1	0	0	no
3	22	medium	exurban	bees	bee	bee	insect	terrestrial invertebrate	2	1	0	girl	eighth	0	0	0	1	0	0	no
3	22	medium	exurban	Bees	bee	bee	insect	terrestrial invertebrate	2	1	0	boy	eighth	0	0	0	1	0	0	no response
3	22	medium	exurban	bees	bee	bee	insect	terrestrial invertebrate	2	1	0	girl	eighth	0	0	0	1	0	0	no
3	22	medium	exurban	Bees	bee	bee	insect	terrestrial invertebrate	2	1	0	girl	eighth	0	0	1	0	0	0	no
3	22	medium	exurban	bees	bee	bee	insect	terrestrial invertebrate	2	1	0	girl	eighth	0	0	0	1	0	0	yes
3	22	medium	exurban	bees	bee	bee	insect	terrestrial invertebrate	2	1	0	girl	eighth	0	0	1	0	0	0	no
3	22	medium	exurban	bees	bee	bee	insect	terrestrial invertebrate	2	1	0	girl	eighth	0	0	1	0	0	0	no
3	18	low	suburban	Bees	bee	bee	insect	terrestrial invertebrate	2	1	0	boy	seventh	0	0	0	1	0	0	no
3	18	low	suburban	Bees	bee	bee	insect	terrestrial invertebrate	2	1	0	girl	seventh	0	0	0	1	0	0	no
3	21	high	suburban	Bees	bee	bee	insect	terrestrial invertebrate	2	1	0	boy	eighth	0	0	0	1	0	0	no
3	21	high	suburban	Bees	bee	bee	insect	terrestrial invertebrate	2	1	0	girl	eighth	0	0	0	1	0	0	no
3	21	high	suburban	Bees	bee	bee	insect	terrestrial invertebrate	2	1	0	boy	eighth	0	0	0	1	0	0	no
3	21	high	suburban	Bee	bee	bee	insect	terrestrial invertebrate	2	1	0	girl	eighth	0	0	0	1	0	0	no
1	16	low	suburban	beetles	beetle	beetle	insect	terrestrial invertebrate	2	1	0	boy	eighth	1	0	0	0	0	0	no response
2	15	high	suburban	Beetles	beetle	beetle	insect	terrestrial invertebrate	2	1	0	girl	sixth	0	1	0	1	0	0	no
1	6	medium	suburban	Beatles	beetle	beetle	insect	terrestrial invertebrate	2	1	0	girl	eighth	0	1	0	0	0	0	no response
1	14	medium	exurban	Beetle	beetle	beetle	insect	terrestrial invertebrate	2	1	0	boy	eighth	0	0	0	1	0	0	no response
2	20	medium	suburban	beetles	beetle	beetle	insect	terrestrial invertebrate	2	1	0	boy	seventh	0	0	0	1	0	1	no
3	10	medium	suburban	Beetles	beetle	beetle	insect	terrestrial invertebrate	2	1	0	girl	eighth	0	0	0	1	0	0	no
3	22	medium	exurban	beetle	beetle	beetle	insect	terrestrial invertebrate	2	1	0	boy	eighth	0	0	0	1	0	0	yes
3	18	low	suburban	Beetles	beetle	beetle	insect	terrestrial invertebrate	2	1	0	girl	seventh	0	0	0	1	0	0	no
2	11	low	suburban	beluga whale	beluga whale	beluga whale	marine mammal	mammal	1	0	1	boy	eighth	1	0	0	0	0	0	no
2	14	medium	exurban	Big birds	big birds	bird	bird	bird	3	0	0	boy	eighth	0	0	1	0	0	0	no
1	13	high	exurban	big cats	big cats	big cat	big cat	mammal	2	1	0	girl	eighth	0	1	0	1	1	0	no response
3	3	high	suburban	Big Cats:lion tiger	big cats	big cat	big cat	mammal	2	1	0	boy	eighth	0	0	1	0	0	0	no
1	11	low	suburban	large crabs	big crab	crab	marine invertebrate	marine invertebrate	2	1	0	boy	eighth	0	0	0	1	0	0	no response
1	4	high	exurban	big dogs	big dog	dog	dog	mammal	3	0	0	girl	sixth	0	1	0	0	0	1	no response
1	4	high	exurban	big dog	big dog	dog	dog	mammal	3	0	0	girl	sixth	0	1	0	0	0	0	no response
1	8	medium	suburban	big dogs	big dog	dog	dog	mammal	3	0	0	boy	eighth	0	0	1	0	0	0	no response
1	14	medium	exurban	large dogs	big dog	dog	dog	mammal	3	0	0	girl	eighth	0	0	0	1	0	0	no response
2	20	medium	suburban	big dogs	big dog	dog	dog	mammal	3	0	0	girl	seventh	0	1	0	0	0	0	no
2	20	medium	suburban	Big Dogs	big dog	dog	dog	mammal	3	0	0	girl	seventh	0	0	1	0	0	0	no
3	22	medium	exurban	big dogs	big dog	dog	dog	mammal	3	0	0	girl	eighth	0	0	0	1	0	0	no
3	3	high	suburban	BIG DOGGS	big dog	dog	dog	mammal	3	0	0	girl	eighth	0	0	1	0	0	0	no
2	15	high	suburban	big dogs	big dogs	dog	dog	mammal	3	0	0	girl	sixth	0	0	1	0	0	0	no
2	7	medium	exurban	Big Fish	big fish	fish	fish	fish	3	0	0	girl	sixth	0	0	1	1	0	0	no
2	14	medium	exurban	Big fish	big fish	fish	fish	fish	3	0	0	girl	eighth	0	0	0	1	0	0	no
3	20	medium	suburban	Big Fishes	big fish	fish	fish	fish	3	0	0	boy	seventh	1	0	0	0	0	0	no
1	16	low	suburban	huge bugs	big insect	insect	insect	terrestrial invertebrate	2	1	0	boy	sixth	0	0	0	1	0	0	no response
1	15	high	suburban	big insects	big insect	insect	insect	terrestrial invertebrate	2	1	0	girl	seventh	0	0	1	0	0	0	no response
3	5	high	exurban	big mosquitos	big mosquito	mosquito	insect	terrestrial invertebrate	2	1	0	girl	sixth	0	0	1	1	0	0	no
1	16	low	suburban	big octopus	big octopus	octopus	marine invertebrate	marine invertebrate	1	0	1	girl	sixth	0	0	0	1	0	1	no response
3	1	low	suburban	Big octopus	big octopus	octopus	marine invertebrate	marine invertebrate	1	0	1	boy	sixth	0	0	0	1	0	0	no
3	10	medium	suburban	Giant rat	big rat	rat	small mammal	mammal	2	1	0	boy	eighth	0	0	0	1	0	0	yes
1	13	high	exurban	large snakes	big snake	snake	snake	reptile	2	1	0	girl	eighth	0	1	0	0	0	0	no response
1	14	medium	exurban	Big snakes	big snake	snake	snake	reptile	2	1	0	boy	eighth	0	0	0	0	1	0	no response
3	1	low	suburban	giant snakes	big snake	snake	snake	reptile	2	1	0	girl	sixth	0	0	0	1	0	0	no
1	5	high	exurban	big snakes	big snakes	snake	snake	reptile	2	1	0	boy	sixth	0	0	0	1	0	1	no response
1	8	medium	suburban	Large Spiders	big spider	spider	arachnid	terrestrial invertebrate	2	1	0	boy	eighth	0	0	0	1	0	0	no response
1	5	high	exurban	really big spiders	big spider	spider	arachnid	terrestrial invertebrate	3	0	0	girl	sixth	0	0	1	0	0	0	no response
2	14	medium	exurban	Big spider	big spider	spider	arachnid	terrestrial invertebrate	3	0	0	boy	eighth	0	0	0	1	0	0	yes
3	3	high	suburban	Bigger spider with powerful venom	big spider	spider	arachnid	terrestrial invertebrate	3	0	0	boy	eighth	0	0	1	0	0	0	no
3	9	medium	rural	Giant stingray	big stingray	stingray	shark or ray	fish	1	0	1	girl	seventh	0	0	0	1	0	0	no
3	18	low	suburban	large whales	big whale	whale	marine mammal	mammal	1	0	1	girl	seventh	0	0	0	1	0	0	no
2	3	high	suburban	bird	bird	bird	bird	bird	3	0	0	girl	eighth	0	1	0	0	0	0	no
1	16	low	suburban	black bear	black bear	black bear	bear	mammal	2	1	0	boy	sixth	0	0	0	1	0	0	no response
1	13	high	exurban	bird	bird	bird	bird	bird	3	0	0	girl	eighth	0	0	0	1	0	0	no response
1	11	low	suburban	bird	bird	bird	bird	bird	3	0	0	boy	eighth	0	0	1	0	0	0	no response
1	11	low	suburban	bird	bird	bird	bird	bird	3	0	0	girl	eighth	0	0	0	1	0	0	no response
1	17	medium	suburban	bird	bird	bird	bird	bird	3	0	0	girl	eighth	0	0	1	0	0	0	no response
1	17	medium	suburban	bird	bird	bird	bird	bird	3	0	0	girl	eighth	0	1	0	0	0	0	no response
1	5	high	exurban	some birds	bird	bird	bird	bird	3	0	0	boy	sixth	0	0	0	1	0	0	no response
2	5	high	exurban	bird	bird	bird	bird	bird	3	0	0	girl	sixth	0	0	0	1	0	0	no
2	5	high	exurban	birds	bird	bird	bird	bird	3	0	0	girl	sixth	0	0	1	0	0	0	no
2	14	medium	exurban	Birds	bird	bird	bird	bird	3	0	0	girl	eighth	0	0	0	1	0	0	no
1	14	medium	exurban	bird	bird	bird	bird	bird	3	0	0	girl	eighth	0	0	1	0	1	0	no response
1	14	medium	exurban	bird	bird	bird	bird	bird	3	0	0	girl	eighth	0	1	0	0	0	0	no response
2	20	medium	suburban	bird	bird	bird	bird	bird	3	0	0	boy	seventh	0	0	0	1	0	0	no
2	3	high	suburban	bird	bird	bird	bird	bird	3	0	0	boy	eighth	0	1	0	1	1	0	no
3	22	medium	exurban	Birds	bird	bird	bird	bird	3	0	0	girl	eighth	0	0	0	1	0	0	yes
3	3	high	suburban	birds	bird	bird	bird	bird	3	0	0	girl	eighth	0	1	0	0	0	0	no
3	3	high	suburban	birds	bird	bird	bird	bird	3	0	0	girl	eighth	0	0	1	0	0	0	no
3	5	high	exurban	bird eating spider	bird-eating spider	bird-eating spider	arachnid	terrestrial invertebrate	1	0	1	boy	sixth	0	0	1	0	1	0	no
1	4	high	exurban	black bear	black bear	black bear	bear	mammal	0	1	0	boy	sixth	0	0	0	1	0	0	no response
1	16	low	suburban	black bear	black bear	black bear	bear	mammal	0	1	0	boy	sixth	0	0	1	0	0	0	no response
1	16	low	suburban	black bears	black bear	black bear	bear	mammal	0	1	0	girl	eighth	0	0	0	1	0	0	no response
1	13	high	exurban	black bears	black bear	black bear	bear	mammal	0	1	0	girl	eighth	0	1	0	0	0	0	no response
2	11	low	suburban	Black Bear	black bear	black bear	bear	mammal	0	1	0	girl	eighth	0	1	0	0	0	0	no
2	11	low	suburban	Black Bear	black bear	black bear	bear	mammal	0	1	0	girl	eighth	0	1	0	0	0	0	no
1	17	medium	suburban	black bear	black bear	black bear	bear	mammal	0	1	0	girl	eighth	0	1	0	0	0	0	no response
1	8	medium	suburban	black/brown bears	black bear	black bear	bear	mammal	0	1	0	girl	eighth	0	1	0	1	1	1	no response
2	5	high	exurban	huge black bears	black bear	black bear	bear	mammal	0	1	0	boy	sixth	0	0	0	1	0	0	yes
2	20	medium	suburban	Black bear	black bear	black bear	bear	mammal	0	1	0	girl	seventh	0	0	1	0	0	0	no
2	14	medium	exurban	Black bear	black bear	black bear	bear	mammal	0	1	0	boy	eighth	0	0	0	1	0	0	yes
2	14	medium	exurban	Black bear	black bear	black bear	bear	mammal	0	1	0	girl	eighth	0	1	0	0	0	0	no
3	20	medium	suburban	Black Bear	black bear	black bear	bear	mammal	0	1	0	girl	seventh	0	0	0	1	0	0	no
3	18	low	suburban	black bears	black bear	black bear	bear	mammal	0	1	0	girl	seventh	0	0	0	1	0	0	no
3	21	high	suburban	black bear	black bear	black bear	bear	mammal	0	1	0	boy	eighth	0	0	0	1	0	0	yes
1	14	medium	exurban	black cats	black cat	cat	cat	mammal	3	0	0	girl	eighth	0	1	0	1	1	1	no response
2	7	medium	exurban	black mamba	black mamba	black mamba	snake	reptile	1	0	1	boy	sixth	0	0	1	1	0	0	yes
2	7	medium	exurban	Black mamas	black mamba	black mamba	snake	reptile	1	0	1	boy	sixth	0	1	0	0	1	1	no
2	11	low	suburban	black mamba	black mamba	black mamba	snake	reptile	1	0	1	boy	eighth	0	0	0	1	0	0	yes
1	5	high	exurban	snakes (black mamba)	black mamba	black mamba	snake	reptile	1	0	1	boy	sixth	0	0	0	1	1	1	no response
1	5	high	exurban	black mamba snake	black mamba	black mamba	snake	reptile	1	0	1	girl	sixth	0	0	0	1	0	0	no response
3	20	medium	suburban	black mamba	black mamba	black mamba	snake	reptile	1	0	1	boy	seventh	0	0	0	1	0	0	yes
3	20	medium	suburban	Black Mamba	black mamba	black mamba	snake	reptile	1	0	1	boy	seventh	0	0	0	1	0	0	no
3	20	medium	suburban	black mamba	black mamba	black mamba	snake	reptile	1	0	1	boy	seventh	0	0	0	1	0	0	no
3	20	medium	suburban	Black mamba	black mamba	black mamba	snake	reptile	1	0	1	boy	seventh	0	0	0	1	0	0	no
3	16	low	suburban	black mamba	black mamba	black mamba	snake	reptile	1	0	1	boy	sixth	0	0	0	1	0	0	no
3	21	high	suburban	black mamba	black mamba	black mamba	snake	reptile	1	0	1	boy	eighth	0	1	0	1	0	1	yes
2	9	medium	rural	Black momba snake	black momba	black mamba	snake	reptile	1	0	1	boy	seventh	0	0	0	1	0	0	no
3	10	medium	suburban	Black mumba	black momba	black mamba	snake	reptile	1	0	1	girl	eighth	0	0	1	0	0	0	no
1	13	high	exurban	black panther	black panther	black panther	big cat	mammal	2	1	0	girl	eighth	0	1	0	0	0	0	no response
2	5	high	exurban	black panther	black panther	black panther	big cat	mammal	2	1	0	boy	sixth	0	0	0	1	0	0	yes
1	8	medium	suburban	black widow spiders	black widow	black widow	arachnid	terrestrial invertebrate	0	1	0	girl	eighth	0	1	0	0	0	0	no response
1	4	high	exurban	Spiders-black widow	black widow	black widow	arachnid	terrestrial invertebrate	0	1	0	girl	sixth	0	1	0	0	0	0	no response
2	7	medium	exurban	blackwedo	black widow	black widow	arachnid	terrestrial invertebrate	0	1	0	boy	sixth	0	1	0	0	0	0	yes
2	7	medium	exurban	black widows	black widow	black widow	arachnid	terrestrial invertebrate	0	1	0	boy	sixth	0	1	0	0	1	1	no
1	16	low	suburban	black widow	black widow	black widow	arachnid	terrestrial invertebrate	0	1	0	girl	sixth	0	0	0	1	0	0	no response
1	16	low	suburban	black widow	black widow	black widow	arachnid	terrestrial invertebrate	0	1	0	girl	sixth	0	0	0	1	0	0	no response
1	16	low	suburban	black widow	black widow	black widow	arachnid	terrestrial invertebrate	0	1	0	boy	sixth	0	0	0	1	1	1	no response
1	16	low	suburban	black widows	black widow	black widow	arachnid	terrestrial invertebrate	0	1	0	girl	sixth	0	0	0	1	0	0	no response
1	16	low	suburban	spider (black widow)	black widow	black widow	arachnid	terrestrial invertebrate	0	1	0	boy	eighth	0	0	0	1	0	0	no response
1	16	low	suburban	black widows	black widow	black widow	arachnid	terrestrial invertebrate	0	1	0	boy	eighth	0	1	0	0	0	0	no response
1	16	low	suburban	black widow	black widow	black widow	arachnid	terrestrial invertebrate	0	1	0	boy	eighth	0	0	0	0	1	0	no response
2	11	low	suburban	Black Widow spiders	black widow	black widow	arachnid	terrestrial invertebrate	0	1	0	girl	eighth	0	1	0	0	0	0	no
1	6	medium	suburban	Black Widow	black widow	black widow	arachnid	terrestrial invertebrate	0	1	0	girl	eighth	0	0	0	1	0	0	no response
1	6	medium	suburban	Black Widow	black widow	black widow	arachnid	terrestrial invertebrate	0	1	0	boy	eighth	0	0	0	1	0	0	no response
1	17	medium	suburban	black widow	black widow	black widow	arachnid	terrestrial invertebrate	0	1	0	boy	eighth	0	0	0	1	0	0	no response
1	17	medium	suburban	black widow spiders	black widow	black widow	arachnid	terrestrial invertebrate	0	1	0	boy	eighth	0	0	0	1	0	0	no response
1	8	medium	suburban	black widows	black widow	black widow	arachnid	terrestrial invertebrate	0	1	0	boy	eighth	0	1	0	0	1	0	no response
1	8	medium	suburban	Black widow spiders	black widow	black widow	arachnid	terrestrial invertebrate	0	1	0	boy	eighth	0	0	0	1	0	0	no response
1	14	medium	exurban	black widows	black widow	black widow	arachnid	terrestrial invertebrate	0	1	0	girl	eighth	0	0	0	1	0	0	no response
2	14	medium	exurban	Black widow	black widow	black widow	arachnid	terrestrial invertebrate	0	1	0	girl	eighth	0	0	0	0	0	1	no
2	20	medium	suburban	blck wido	black widow	black widow	arachnid	terrestrial invertebrate	0	1	0	boy	seventh	0	0	0	1	0	0	yes
2	9	medium	rural	Black Widow	black widow	black widow	arachnid	terrestrial invertebrate	0	1	0	boy	seventh	0	0	0	1	0	1	yes
2	20	medium	suburban	Black widows	black widow	black widow	arachnid	terrestrial invertebrate	0	1	0	girl	seventh	0	1	0	0	0	0	no
3	20	medium	suburban	Black widow spider	black widow	black widow	arachnid	terrestrial invertebrate	0	1	0	boy	seventh	0	0	0	1	0	0	yes
3	20	medium	suburban	Black Widows	black widow	black widow	arachnid	terrestrial invertebrate	0	1	0	boy	seventh	0	1	0	1	0	1	no
3	20	medium	suburban	Black widow spider	black widow	black widow	arachnid	terrestrial invertebrate	0	1	0	boy	seventh	0	0	0	1	0	0	no
3	10	medium	suburban	Black Widow	black widow	black widow	arachnid	terrestrial invertebrate	0	1	0	boy	eighth	0	0	0	1	0	0	no
3	16	low	suburban	black widow	black widow	black widow	arachnid	terrestrial invertebrate	0	1	0	boy	eighth	1	0	0	0	0	0	no
3	5	high	exurban	black wid	black widow	black widow	arachnid	terrestrial invertebrate	0	1	0	boy	sixth	0	0	0	0	1	0	yes
3	9	medium	rural	Black Widow	black widow	black widow	arachnid	terrestrial invertebrate	0	1	0	girl	seventh	0	0	0	1	0	0	yes
3	9	medium	rural	Black widow	black widow	black widow	arachnid	terrestrial invertebrate	0	1	0	boy	seventh	0	0	0	1	0	0	yes
3	18	low	suburban	black widow	black widow	black widow	arachnid	terrestrial invertebrate	0	1	0	girl	seventh	0	0	0	1	0	0	no
3	18	low	suburban	black widow	black widow	black widow	arachnid	terrestrial invertebrate	0	1	0	girl	seventh	0	0	0	1	0	0	no
3	18	low	suburban	black widow	black widow	black widow	arachnid	terrestrial invertebrate	0	1	0	girl	seventh	0	0	0	1	0	0	no
3	21	high	suburban	Black Widow	black widow	black widow	arachnid	terrestrial invertebrate	0	1	0	boy	eighth	0	0	0	1	0	0	yes
3	18	low	suburban	black widow spiders	black widow	black widow	arachnid	terrestrial invertebrate	2	1	0	girl	seventh	0	0	0	1	0	0	no
3	18	low	suburban	black widow spiders	black widow	black widow	arachnid	terrestrial invertebrate	2	1	0	girl	seventh	0	0	0	1	0	0	no
1	8	medium	suburban	blobfish	blobfish	blobfish	fish	fish	1	0	1	boy	eighth	0	0	1	0	0	0	no response
1	5	high	exurban	blobfish	blobfish	blobfish	fish	fish	1	0	1	boy	sixth	0	1	0	0	0	0	no response
2	5	high	exurban	blobfishs	blobfish	blobfish	fish	fish	1	0	1	boy	sixth	0	0	0	1	0	0	no
2	5	high	exurban	blob fish	blobfish	blobfish	fish	fish	1	0	1	boy	sixth	0	0	0	1	0	0	no
2	14	medium	exurban	Blobfish	blobfish	blobfish	fish	fish	1	0	1	girl	eighth	0	0	0	1	0	0	no
2	9	medium	rural	Blob fish	blobfish	blobfish	fish	fish	1	0	1	boy	seventh	0	0	0	1	0	0	yes
3	20	medium	suburban	blobfish	blobfish	blobfish	fish	fish	1	0	1	girl	seventh	0	0	0	1	0	0	no
3	22	medium	exurban	blobfish	blobfish	blobfish	fish	fish	1	0	1	boy	eighth	0	0	0	1	0	0	no
3	5	high	exurban	blob fish	blobfish	blobfish	fish	fish	1	0	1	boy	sixth	0	0	0	1	0	0	no
3	5	high	exurban	blob fish	blobfish	blobfish	fish	fish	1	0	1	boy	sixth	0	1	0	0	0	1	no
3	18	low	suburban	blob fish	blobfish	blobfish	fish	fish	1	0	1	boy	seventh	0	0	0	1	0	0	no
3	21	high	suburban	Blobfish (Psychrolutes marcidus)	blobfish	blobfish	fish	fish	1	0	1	girl	eighth	0	1	0	0	0	1	no
1	15	high	suburban	blood-sucking butterflies	blood sucking butterfly	blood sucking butterfly	insect	terrestrial invertebrate	2	1	0	boy	seventh	0	1	0	0	0	0	no response
2	7	medium	exurban	blue whail	blue whale	blue whale	marine mammal	mammal	1	0	1	boy	sixth	0	0	0	1	0	0	no
1	16	low	suburban	blue whales	blue whale	blue whale	marine mammal	mammal	1	0	1	boy	sixth	0	0	0	1	0	0	no response
3	18	low	suburban	Blue Whale	blue whale	blue whale	marine mammal	mammal	1	0	1	girl	eighth	0	0	0	1	0	0	no
2	20	medium	suburban	blue ringed octopus	blue-ringed octopus	blue-ringed octopus	marine invertebrate	marine invertebrate	1	0	1	boy	seventh	0	0	0	1	0	0	no
2	9	medium	rural	Blue ringed octopus	blue-ringed octopus	octopus	marine invertebrate	marine invertebrate	1	0	1	boy	seventh	0	0	0	1	0	0	no
1	16	low	suburban	blue birds	bluebird	bluebird	bird	bird	0	1	0	boy	eighth	0	0	0	1	0	0	no response
1	17	medium	suburban	boa constrictors	boa constrictor	boa constrictor	snake	reptile	1	0	0	boy	eighth	0	0	0	1	0	0	no response
2	20	medium	suburban	Boar	boar	boar	ungulate	mammal	2	1	0	girl	seventh	0	0	0	1	0	0	no
1	4	high	exurban	bobcat	bobcat	bobcat	felid	mammal	0	1	0	girl	eighth	0	1	0	0	0	0	no response
1	4	high	exurban	bobcat	bobcat	bobcat	felid	mammal	0	1	0	boy	sixth	0	1	0	0	0	0	no response
1	4	high	exurban	bobcat	bobcat	bobcat	felid	mammal	0	1	0	boy	sixth	0	1	0	0	0	0	no response
1	4	high	exurban	bobcat	bobcat	bobcat	felid	mammal	0	1	0	boy	sixth	0	0	0	1	0	0	no response
1	4	high	exurban	bobcats	bobcat	bobcat	felid	mammal	0	1	0	boy	sixth	0	1	0	0	0	0	no response
1	4	high	exurban	bobcat	bobcat	bobcat	felid	mammal	0	1	0	boy	sixth	0	0	0	1	0	0	no response
2	7	medium	exurban	bobcat	bobcat	bobcat	felid	mammal	0	1	0	girl	sixth	0	0	0	1	0	0	yes
2	7	medium	exurban	bobcats	bobcat	bobcat	felid	mammal	0	1	0	girl	sixth	0	0	0	1	0	0	no
2	7	medium	exurban	bobcat	bobcat	bobcat	felid	mammal	0	1	0	boy	sixth	0	0	0	0	1	0	yes
2	7	medium	exurban	bobcat	bobcat	bobcat	felid	mammal	0	1	0	girl	sixth	0	1	0	0	0	0	no
2	7	medium	exurban	bob cat	bobcat	bobcat	felid	mammal	0	1	0	boy	sixth	0	1	0	0	0	0	yes
2	7	medium	exurban	bobcat	bobcat	bobcat	felid	mammal	0	1	0	boy	sixth	0	1	0	0	0	0	yes
2	7	medium	exurban	bobcats	bobcat	bobcat	felid	mammal	0	1	0	girl	sixth	0	0	0	0	1	0	yes
1	16	low	suburban	bobcata	bobcat	bobcat	felid	mammal	0	1	0	boy	sixth	0	1	0	0	0	0	no response
1	16	low	suburban	bobcat	bobcat	bobcat	felid	mammal	0	1	0	girl	sixth	0	0	0	1	0	1	no response
1	16	low	suburban	bobcat	bobcat	bobcat	felid	mammal	0	1	0	girl	sixth	0	1	0	0	0	0	no response
1	15	high	suburban	bocats	bobcat	bobcat	felid	mammal	0	1	0	girl	seventh	0	0	0	1	0	0	no response
1	15	high	suburban	bobcat	bobcat	bobcat	felid	mammal	0	1	0	girl	seventh	0	0	1	0	0	0	no response
1	15	high	suburban	bobcats	bobcat	bobcat	felid	mammal	0	1	0	girl	eighth	0	0	1	0	0	0	no response
1	15	high	suburban	bobcat	bobcat	bobcat	felid	mammal	0	1	0	girl	eighth	0	0	1	0	0	0	no response
1	15	high	suburban	bobcats	bobcat	bobcat	felid	mammal	0	1	0	girl	eighth	0	0	1	0	0	0	no response
1	13	high	exurban	bobcat	bobcat	bobcat	felid	mammal	0	1	0	girl	eighth	0	1	0	0	0	0	no response
1	13	high	exurban	bobcat	bobcat	bobcat	felid	mammal	0	1	0	boy	eighth	0	1	0	0	0	0	no response
1	13	high	exurban	bobcat	bobcat	bobcat	felid	mammal	0	1	0	girl	eighth	0	1	0	1	0	0	no response
1	13	high	exurban	Bobcat	bobcat	bobcat	felid	mammal	0	1	0	girl	eighth	0	1	0	1	0	1	no response
1	13	high	exurban	Bobcat	bobcat	bobcat	felid	mammal	0	1	0	boy	eighth	0	1	0	0	0	0	no response
1	11	low	suburban	bobcat	bobcat	bobcat	felid	mammal	0	1	0	girl	eighth	0	1	0	0	0	0	no response
1	6	medium	suburban	bobcat	bobcat	bobcat	felid	mammal	0	1	0	girl	eighth	0	0	0	1	0	0	no response
1	17	medium	suburban	bob cat	bobcat	bobcat	felid	mammal	0	1	0	boy	eighth	0	0	0	1	0	0	no response
1	8	medium	suburban	bobcat	bobcat	bobcat	felid	mammal	0	1	0	girl	eighth	0	0	1	0	0	0	no response
1	8	medium	suburban	bobcats	bobcat	bobcat	felid	mammal	0	1	0	boy	eighth	0	0	1	0	0	0	no response
1	5	high	exurban	bobcats	bobcat	bobcat	felid	mammal	0	1	0	boy	sixth	0	0	0	1	0	0	no response
1	5	high	exurban	bobcat	bobcat	bobcat	felid	mammal	0	1	0	girl	sixth	0	1	0	0	0	0	no response
1	5	high	exurban	bobcat	bobcat	bobcat	felid	mammal	0	1	0	boy	sixth	0	0	0	1	1	0	no response
1	5	high	exurban	bobcats	bobcat	bobcat	felid	mammal	0	1	0	girl	sixth	0	0	0	1	0	0	no response
1	5	high	exurban	bobcat	bobcat	bobcat	felid	mammal	0	1	0	boy	sixth	0	0	0	1	0	0	no response
2	5	high	exurban	bobcats	bobcat	bobcat	felid	mammal	0	1	0	girl	sixth	0	0	0	0	1	0	yes
2	5	high	exurban	bobcats	bobcat	bobcat	felid	mammal	0	1	0	girl	sixth	0	0	0	1	0	0	no
2	5	high	exurban	bobcat	bobcat	bobcat	felid	mammal	0	1	0	boy	sixth	0	0	0	1	0	0	yes
2	14	medium	exurban	Bobcat	bobcat	bobcat	felid	mammal	0	1	0	boy	eighth	0	0	1	0	0	0	no
2	14	medium	exurban	Bobcats	bobcat	bobcat	felid	mammal	0	1	0	boy	eighth	0	0	1	0	0	0	no
1	14	medium	exurban	Bobcat	bobcat	bobcat	felid	mammal	0	1	0	boy	eighth	0	0	0	1	0	0	no response
2	7	medium	exurban	bob cats	bobcat	bobcat	felid	mammal	0	1	0	girl	sixth	0	1	0	0	0	0	no
2	9	medium	rural	Bobcat	bobcat	bobcat	felid	mammal	0	1	0	boy	seventh	0	0	0	1	0	0	yes
2	3	high	suburban	bobcat	bobcat	bobcat	felid	mammal	0	1	0	boy	eighth	0	0	1	0	0	0	no
3	20	medium	suburban	Bobcat	bobcat	bobcat	felid	mammal	0	1	0	girl	seventh	1	0	0	0	0	0	no
3	18	low	suburban	bobcat	bobcat	bobcat	felid	mammal	0	1	0	boy	seventh	0	0	0	1	0	0	yes
2	5	high	exurban	bobcat	bobcat	bobcat	felid	mammal	0	1	0	boy	sixth	0	0	0	1	0	0	no
3	16	low	suburban	bobcat	bobcat	bobcat	felid	mammal	0	1	0	boy	sixth	0	0	1	0	0	0	no
3	22	medium	exurban	bobcat	bobcat	bobcat	felid	mammal	0	1	0	boy	eighth	0	0	0	1	0	1	yes
3	22	medium	exurban	bobcats	bobcat	bobcat	felid	mammal	0	1	0	boy	eighth	0	0	0	1	0	0	no
3	22	medium	exurban	bobcat	bobcat	bobcat	felid	mammal	0	1	0	boy	eighth	0	0	0	1	0	1	no response
3	3	high	suburban	bobcats	bobcat	bobcat	felid	mammal	0	1	0	boy	eighth	0	1	0	0	0	0	yes
2	5	high	exurban	bobcat	bobcat	bobcat	felid	mammal	0	1	0	boy	sixth	0	0	0	1	0	0	yes
3	9	medium	rural	bobcat	bobcat	bobcat	felid	mammal	0	1	0	boy	seventh	0	0	0	1	0	0	yes
1	5	high	exurban	bold cats	bold cat	cat	felid	mammal	3	0	0	boy	sixth	0	0	1	0	0	0	no response
1	16	low	suburban	bot flies	botfly	botfly	insect	terrestrial invertebrate	2	1	0	boy	eighth	0	0	0	1	0	0	no response
3	1	low	suburban	botflys	botfly	botfly	insect	terrestrial invertebrate	2	1	0	boy	sixth	0	0	0	1	0	0	no
2	11	low	suburban	box jellyfish	box jellyfish	box jellyfish	marine invertebrate	marine invertebrate	1	0	1	boy	eighth	0	0	0	1	0	1	yes
2	14	medium	exurban	box jelly fish	box jellyfish	box jellyfish	marine invertebrate	marine invertebrate	1	0	1	boy	eighth	0	0	0	1	0	0	yes
3	10	medium	suburban	Box jellyfish	box jellyfish	box jellyfish	marine invertebrate	marine invertebrate	1	0	1	girl	eighth	0	0	1	0	0	0	no
3	10	medium	suburban	Box jellyfish	box jellyfish	box jellyfish	marine invertebrate	marine invertebrate	1	0	1	girl	eighth	0	0	1	0	0	0	no
3	21	high	suburban	box jellyfish	box jellyfish	box jellyfish	marine invertebrate	marine invertebrate	1	0	1	boy	eighth	0	1	0	1	0	1	yes
1	16	low	suburban	brain eating parasites	brain eating parasites	not animal	not animal	not animal	1	0	1	boy	eighth	0	0	0	0	1	0	no response
3	22	medium	exurban	brain eating amba	brain eating parasites	not animal	not animal	not animal	1	0	1	boy	eighth	0	0	0	1	0	0	yes
1	16	low	suburban	Brazilian wandering spider	Brazilian wandering spider	Brazilian wandering spider	arachnid	terrestrial invertebrate	1	0	1	boy	sixth	0	0	0	1	1	1	no response
2	9	medium	rural	Brizillion wandering spider	Brazilian wandering spider	Brazilian wandering spider	arachnid	terrestrial invertebrate	1	0	1	boy	seventh	0	0	0	1	0	0	no
1	6	medium	suburban	Brown Recluse	brown recluse	brown recluse	arachnid	terrestrial invertebrate	0	1	0	girl	eighth	0	0	0	1	0	0	no response
1	6	medium	suburban	Brown Recluse	brown recluse	brown recluse	arachnid	terrestrial invertebrate	0	1	0	boy	eighth	0	0	0	1	0	0	no response
3	1	low	suburban	Brown Recluse Spider	brown recluse	brown recluse	arachnid	terrestrial invertebrate	0	1	0	girl	sixth	0	0	0	1	1	0	no
3	1	low	suburban	Brown Recruse Spider	brown recluse	brown recluse	arachnid	terrestrial invertebrate	0	1	0	girl	sixth	0	0	0	1	1	0	no
2	20	medium	suburban	brown recluse spiders	brown recluse	brown recluse	arachnid	terrestrial invertebrate	0	1	0	boy	seventh	0	0	0	1	0	0	no
1	16	low	suburban	buffalo	buffalo	buffalo	ungulate	mammal	2	1	0	girl	eighth	0	0	0	1	0	0	no response
2	5	high	exurban	buffalos	buffalo	buffalo	ungulate	mammal	2	1	0	girl	sixth	0	0	0	0	1	0	yes
1	4	high	exurban	bull	bull	cow	domestic ungulate	mammal	3	0	0	girl	sixth	0	0	0	1	0	0	no response
2	7	medium	exurban	Bull	bull	cow	domestic ungulate	mammal	3	0	0	boy	sixth	0	0	0	1	0	0	no
1	16	low	suburban	bull	bull	cow	domestic ungulate	mammal	3	0	0	girl	sixth	0	0	0	1	0	0	no response
1	16	low	suburban	bull	bull	cow	domestic ungulate	mammal	3	0	0	girl	sixth	0	1	0	0	0	0	no response
1	16	low	suburban	bull	bull	cow	domestic ungulate	mammal	3	0	0	boy	sixth	0	1	0	0	0	0	no response
2	15	high	suburban	Bull	bull	cow	domestic ungulate	mammal	3	0	0	boy	sixth	0	0	0	1	0	0	no
2	11	low	suburban	bulls	bull	cow	domestic ungulate	mammal	3	0	0	girl	eighth	0	0	0	1	0	0	yes
1	17	medium	suburban	bull	bull	cow	domestic ungulate	mammal	3	0	0	girl	eighth	0	1	0	0	0	0	no response
1	17	medium	suburban	bull	bull	cow	domestic ungulate	mammal	3	0	0	boy	eighth	0	1	0	0	0	0	no response
1	17	medium	suburban	Bulls	bull	cow	domestic ungulate	mammal	3	0	0	girl	eighth	0	0	1	0	0	0	no response
2	5	high	exurban	bull	bull	cow	domestic ungulate	mammal	3	0	0	boy	sixth	0	1	0	0	0	0	no
1	14	medium	exurban	Bulls	bull	cow	domestic ungulate	mammal	3	0	0	girl	eighth	0	0	0	1	0	0	no response
1	14	medium	exurban	bull	bull	cow	domestic ungulate	mammal	3	0	0	boy	eighth	0	0	1	0	0	0	no response
2	20	medium	suburban	bull	bull	cow	domestic ungulate	mammal	3	0	0	girl	seventh	0	0	1	0	0	0	no
2	9	medium	rural	Bull	bull	cow	domestic ungulate	mammal	3	0	0	boy	seventh	0	1	0	0	0	0	no
3	9	medium	rural	Bulls	bull	cow	domestic ungulate	mammal	3	0	0	no response	seventh	0	0	1	0	0	0	no
2	9	medium	rural	Bulls	bull	cow	domestic ungulate	mammal	3	0	0	girl	seventh	0	1	0	0	0	0	no
3	20	medium	suburban	Bull	bull	cow	domestic ungulate	mammal	3	0	0	boy	seventh	0	0	0	1	0	0	yes
3	20	medium	suburban	bulls	bull	cow	domestic ungulate	mammal	3	0	0	boy	seventh	0	0	1	0	0	0	no
3	10	medium	suburban	Bull	bull	cow	domestic ungulate	mammal	3	0	0	girl	eighth	0	0	0	0	0	1	no
3	10	medium	suburban	bulls	bull	cow	domestic ungulate	mammal	3	0	0	boy	eighth	0	1	0	0	0	0	no
3	2	high	suburban	bulls	bull	cow	domestic ungulate	mammal	3	0	0	boy	fourth	0	0	1	0	0	0	no
3	2	high	suburban	bulls	bull	cow	domestic ungulate	mammal	3	0	0	boy	fourth	0	1	0	0	0	0	no
3	1	low	suburban	bull	bull	cow	domestic ungulate	mammal	3	0	0	girl	sixth	0	0	0	1	0	0	no
3	22	medium	exurban	Bulls.	bull	cow	domestic ungulate	mammal	3	0	0	boy	eighth	0	0	0	1	0	0	no
3	22	medium	exurban	Bull	bull	cow	domestic ungulate	mammal	3	0	0	girl	eighth	0	0	0	1	0	1	yes
3	3	high	suburban	bulls	bull	cow	domestic ungulate	mammal	3	0	0	boy	eighth	0	1	0	1	0	1	no response
3	5	high	exurban	bull	bull	cow	domestic ungulate	mammal	3	0	0	boy	sixth	0	0	1	0	0	0	yes
3	5	high	exurban	bull	bull	cow	domestic ungulate	mammal	3	0	0	girl	sixth	0	0	0	1	0	0	yes
3	5	high	exurban	Bulls	bull	cow	domestic ungulate	mammal	3	0	0	girl	sixth	0	0	0	1	0	0	no
3	9	medium	rural	Bulls,Hippos,Coyote,Fox	bull	cow	domestic ungulate	mammal	3	0	0	girl	seventh	0	1	0	0	0	0	no
1	6	medium	suburban	Bull Shark	bull shark	bull shark	shark or ray	fish	1	0	1	boy	eighth	0	0	0	1	0	0	no response
1	14	medium	exurban	bull sharks	bull shark	bull shark	shark or ray	fish	1	0	1	boy	eighth	0	0	0	1	0	0	no response
2	3	high	suburban	Bull sharks	bull shark	bull shark	shark or ray	fish	1	0	1	boy	eighth	0	0	1	0	0	0	no
2	7	medium	exurban	bull dogs	bulldog	dog	dog	mammal	3	0	0	girl	sixth	0	1	0	0	0	0	no
1	15	high	suburban	bulldog	bulldog	dog	dog	mammal	3	0	0	boy	eighth	0	0	0	0	1	0	no response
3	20	medium	suburban	bullet ants	bullet ant	bullet ant	insect	terrestrial invertebrate	1	0	1	boy	seventh	0	1	0	0	0	0	no
3	16	low	suburban	Bullet Ant	bullet ant	bullet ant	insect	terrestrial invertebrate	1	0	1	boy	seventh	1	0	0	1	0	0	no
3	9	medium	rural	Bullfrogs	bullfrog	bullfrog	amphibian	amphibian	0	1	0	boy	seventh	0	0	0	1	0	0	yes
3	18	low	suburban	butterflys	butterfly	butterfly	butterfly	terrestrial invertebrate	2	1	0	boy	sixth	0	0	0	1	0	0	yes
2	15	high	suburban	Butterflies	butterfly	butterfly	butterfly	terrestrial invertebrate	2	1	0	girl	sixth	0	0	0	1	0	0	yes
1	17	medium	suburban	butterflies	butterfly	butterfly	butterfly	terrestrial invertebrate	2	1	0	girl	eighth	0	0	1	0	0	0	no response
1	14	medium	exurban	butterflies	butterfly	butterfly	butterfly	terrestrial invertebrate	2	1	0	girl	eighth	0	1	0	0	0	0	no response
1	14	medium	exurban	Butterflies	butterfly	butterfly	butterfly	terrestrial invertebrate	2	1	0	girl	eighth	0	0	0	1	0	0	no response
3	1	low	suburban	butterflies	butterfly	butterfly	butterfly	terrestrial invertebrate	2	1	0	girl	sixth	0	0	0	1	0	0	no
3	9	medium	rural	Butterflies	butterfly	butterfly	butterfly	terrestrial invertebrate	2	1	0	girl	seventh	0	0	0	1	0	0	no
3	18	low	suburban	Cape Buffalo	cape buffalo	cape buffalo	ungulate	mammal	1	0	1	boy	seventh	0	0	0	1	0	0	yes
2	3	high	suburban	cassowary	cassowary	bird	ground bird	bird	1	0	1	girl	eighth	0	1	0	0	0	0	no
2	20	medium	suburban	Casowary	cassowary	bird	ground bird	bird	1	0	1	girl	seventh	0	1	0	0	0	0	no
1	4	high	exurban	cat	cat	cat	cat	mammal	3	0	0	girl	sixth	0	1	0	0	1	1	no response
1	4	high	exurban	cat	cat	cat	cat	mammal	3	0	0	girl	sixth	0	1	0	0	0	0	no response
1	4	high	exurban	cats	cat	cat	cat	mammal	3	0	0	girl	sixth	0	1	0	0	0	0	no response
2	7	medium	exurban	cats	cat	cat	cat	mammal	3	0	0	girl	sixth	0	1	0	0	0	0	no
1	16	low	suburban	cats	cat	cat	cat	mammal	3	0	0	girl	sixth	0	1	0	0	0	0	no response
2	15	high	suburban	Cats	cat	cat	cat	mammal	3	0	0	girl	sixth	0	1	0	1	0	0	yes
1	13	high	exurban	cats	cat	cat	cat	mammal	3	0	0	boy	eighth	0	1	0	0	0	0	no response
1	13	high	exurban	House cats	cat	cat	cat	mammal	3	0	0	girl	eighth	0	1	0	0	0	0	no response
1	11	low	suburban	cats	cat	cat	cat	mammal	3	0	0	boy	eighth	1	0	0	0	0	0	no response
2	11	low	suburban	cat	cat	cat	cat	mammal	3	0	0	boy	eighth	0	0	1	0	0	0	yes
2	11	low	suburban	Cats	cat	cat	cat	mammal	3	0	0	girl	eighth	0	0	0	0	1	0	no
2	11	low	suburban	cats	cat	cat	cat	mammal	3	0	0	girl	eighth	0	1	0	1	0	0	no
1	17	medium	suburban	cats	cat	cat	cat	mammal	3	0	0	girl	eighth	0	0	0	0	0	1	no response
1	17	medium	suburban	cat	cat	cat	cat	mammal	3	0	0	girl	eighth	0	0	1	0	0	0	no response
1	17	medium	suburban	cats	cat	cat	cat	mammal	3	0	0	boy	eighth	0	0	0	1	0	0	no response
1	17	medium	suburban	cats	cat	cat	cat	mammal	3	0	0	girl	eighth	0	1	0	0	0	0	no response
1	17	medium	suburban	cats	cat	cat	cat	mammal	3	0	0	girl	eighth	0	1	0	0	0	1	no response
1	17	medium	suburban	Cats	cat	cat	cat	mammal	3	0	0	girl	eighth	0	1	0	0	0	0	no response
1	8	medium	suburban	cats	cat	cat	cat	mammal	3	0	0	boy	eighth	0	0	0	0	1	0	no response
1	8	medium	suburban	cats	cat	cat	cat	mammal	3	0	0	girl	eighth	0	1	0	1	1	1	no response
2	5	high	exurban	cat	cat	cat	cat	mammal	3	0	0	girl	sixth	0	0	0	1	0	0	yes
1	14	medium	exurban	Cats	cat	cat	cat	mammal	3	0	0	boy	eighth	0	0	0	1	0	0	no response
1	14	medium	exurban	Cat	cat	cat	cat	mammal	3	0	0	boy	eighth	0	0	0	1	0	0	no response
1	14	medium	exurban	cat	cat	cat	cat	mammal	3	0	0	boy	eighth	0	1	0	0	0	0	no response
1	14	medium	exurban	Cats	cat	cat	cat	mammal	3	0	0	girl	eighth	0	0	1	0	0	0	no response
1	14	medium	exurban	Cats	cat	cat	cat	mammal	3	0	0	boy	eighth	0	0	0	0	1	1	no response
1	14	medium	exurban	Cat	cat	cat	cat	mammal	3	0	0	girl	eighth	0	1	0	0	0	0	no response
2	14	medium	exurban	kitten	cat	cat	cat	mammal	3	0	0	boy	eighth	0	0	0	1	0	0	yes
2	14	medium	exurban	cats	cat	cat	cat	mammal	3	0	0	girl	eighth	0	0	1	0	0	0	no
2	20	medium	suburban	cats	cat	cat	cat	mammal	3	0	0	girl	seventh	0	1	0	0	0	0	no
2	9	medium	rural	Cat	cat	cat	cat	mammal	3	0	0	boy	seventh	0	0	0	1	1	1	yes
2	9	medium	rural	Cat	cat	cat	cat	mammal	3	0	0	boy	seventh	0	0	0	1	0	0	yes
3	21	high	suburban	cats	cat	cat	cat	mammal	3	0	0	boy	eighth	0	1	0	0	0	0	no
3	21	high	suburban	cats	cat	cat	cat	mammal	3	0	0	boy	eighth	0	0	0	1	0	0	yes
3	9	medium	rural	Cats	cat	cat	cat	mammal	3	0	0	boy	seventh	0	0	0	1	0	0	yes
3	22	medium	exurban	cats dogs maggets bees	cat	cat	cat	mammal	3	0	0	girl	eighth	0	0	0	1	0	0	yes
2	14	medium	exurban	cat	cat	cat	cat	mammal	3	0	0	boy	eighth	0	0	0	0	0	1	no
3	10	medium	suburban	Cats	cat	cat	cat	mammal	3	0	0	boy	eighth	0	0	1	0	0	0	yes
3	10	medium	suburban	Cats	cat	cat	cat	mammal	3	0	0	girl	eighth	0	0	1	1	0	0	no
3	1	low	suburban	cat	cat	cat	cat	mammal	3	0	0	no response	sixth	0	0	0	1	0	0	no response
3	20	medium	suburban	Cats	cat	cat	cat	mammal	3	0	0	boy	seventh	0	0	1	0	0	0	no
3	20	medium	suburban	Cats	cat	cat	cat	mammal	3	0	0	girl	seventh	0	0	0	1	0	0	no
3	10	medium	suburban	Cats	cat	cat	cat	mammal	3	0	0	boy	eighth	0	0	1	0	0	0	no
3	10	medium	suburban	Cats	cat	cat	cat	mammal	3	0	0	girl	eighth	0	1	0	0	0	0	no
3	2	high	suburban	cats	cat	cat	cat	mammal	3	0	0	boy	fourth	0	1	0	0	0	0	no
3	1	low	suburban	cats	cat	cat	cat	mammal	3	0	0	girl	sixth	0	0	0	1	0	0	no
3	22	medium	exurban	cats	cat	cat	cat	mammal	3	0	0	boy	eighth	0	0	0	1	0	0	no
3	3	high	suburban	cats	cat	cat	cat	mammal	3	0	0	girl	eighth	0	1	0	0	0	0	no
3	3	high	suburban	Cats	cat	cat	cat	mammal	3	0	0	girl	eighth	0	0	1	0	0	0	no
3	5	high	exurban	cat	cat	cat	cat	mammal	3	0	0	boy	sixth	0	0	1	0	0	0	no
3	5	high	exurban	cat	cat	cat	cat	mammal	3	0	0	boy	sixth	0	0	0	1	0	0	no
3	5	high	exurban	cats	cat	cat	cat	mammal	3	0	0	boy	sixth	0	1	0	0	0	0	no
3	9	medium	rural	Cat	cat	cat	cat	mammal	3	0	0	girl	seventh	0	0	0	1	0	0	yes
3	9	medium	rural	Cats	cat	cat	cat	mammal	3	0	0	girl	seventh	0	0	0	0	1	0	yes
3	9	medium	rural	Cats	cat	cat	cat	mammal	3	0	0	boy	seventh	0	0	0	1	1	0	yes
3	1	low	suburban	cat dog snake bear	cat	cat	cat	mammal	3	0	0	boy	sixth	0	0	0	1	0	0	no
3	18	low	suburban	Cats	cat	cat	cat	mammal	3	0	0	boy	seventh	1	0	0	0	0	0	no
3	18	low	suburban	Cats	cat	cat	cat	mammal	3	0	0	boy	seventh	0	0	0	1	1	0	no
3	18	low	suburban	cats	cat	cat	cat	mammal	3	0	0	girl	seventh	0	1	0	0	0	0	no
3	21	high	suburban	Cats	cat	cat	cat	mammal	3	0	0	girl	eighth	0	0	1	0	0	0	no
3	19	low	suburban	Cat	cat	cat	cat	mammal	3	0	0	girl	eighth	0	0	0	1	1	0	no
1	16	low	suburban	hairy catepillar	caterpillar	caterpillar	butterfly	terrestrial invertebrate	2	1	0	boy	sixth	0	1	0	0	0	0	no response
1	17	medium	suburban	Caterpillars	caterpillar	caterpillar	butterfly	terrestrial invertebrate	2	1	0	girl	eighth	0	0	1	0	0	0	no response
2	5	high	exurban	calipeters	caterpillar	caterpillar	butterfly	terrestrial invertebrate	2	1	0	girl	sixth	0	0	0	1	0	0	yes
1	14	medium	exurban	Caterpillars/Worms	caterpillar	caterpillar	butterfly	terrestrial invertebrate	2	1	0	boy	eighth	0	0	1	1	0	0	no response
3	18	low	suburban	caterpillers	caterpillar	caterpillar	butterfly	terrestrial invertebrate	2	1	0	girl	seventh	0	0	0	1	0	0	no
2	7	medium	exurban	catfish	catfish	catfish	fish	fish	2	1	0	girl	sixth	0	0	0	1	0	0	no
3	1	low	suburban	catfish	catfish	catfish	fish	fish	2	1	0	girl	sixth	0	0	0	1	0	0	no
1	8	medium	suburban	centipede	centipede	centipede	insect	terrestrial invertebrate	2	1	0	girl	eighth	0	1	0	0	0	0	no response
2	14	medium	exurban	Centipede	centipede	centipede	insect	terrestrial invertebrate	2	1	0	girl	eighth	0	1	0	0	0	0	no
1	4	high	exurban	centipedes	centipede	centipede	insect	terrestrial invertebrate	2	1	0	boy	sixth	0	0	0	1	0	1	no response
3	16	low	suburban	centipede	centipede	centipede	insect	terrestrial invertebrate	2	1	0	no response	sixth	0	1	0	0	0	0	no response
1	16	low	suburban	house centipede	centipede	centipede	insect	terrestrial invertebrate	2	1	0	boy	eighth	0	0	0	1	0	0	no response
1	13	high	exurban	centipedes	centipede	centipede	insect	terrestrial invertebrate	2	1	0	girl	eighth	0	0	0	1	0	0	no response
1	11	low	suburban	centipedes	centipede	centipede	insect	terrestrial invertebrate	2	1	0	boy	eighth	0	1	1	1	0	0	no response
1	17	medium	suburban	centipedes	centipede	centipede	insect	terrestrial invertebrate	2	1	0	boy	eighth	1	0	0	1	0	0	no response
1	8	medium	suburban	Centipedes	centipede	centipede	insect	terrestrial invertebrate	2	1	0	boy	eighth	0	0	0	1	0	0	no response
1	14	medium	exurban	Centipedes	centipede	centipede	insect	terrestrial invertebrate	2	1	0	boy	eighth	0	0	1	0	0	0	no response
1	14	medium	exurban	Cenitpede	centipede	centipede	insect	terrestrial invertebrate	2	1	0	boy	eighth	0	0	1	1	1	0	no response
2	14	medium	exurban	Centipede	centipede	centipede	insect	terrestrial invertebrate	2	1	0	girl	eighth	no response	no response	no response	no response	no response	no response	no
2	3	high	suburban	Centipede	centipede	centipede	insect	terrestrial invertebrate	2	1	0	girl	eighth	0	1	0	0	0	0	no
2	3	high	suburban	centipede	centipede	centipede	insect	terrestrial invertebrate	2	1	0	girl	eighth	0	0	1	0	0	0	no
2	20	medium	suburban	centepede	centipede	centipede	insect	terrestrial invertebrate	2	1	0	boy	seventh	0	0	0	0	1	0	no
3	1	low	suburban	centipied	centipede	centipede	insect	terrestrial invertebrate	2	1	0	boy	sixth	0	0	1	0	0	0	no
3	3	high	suburban	cenptipedes	centipede	centipede	insect	terrestrial invertebrate	2	1	0	boy	eighth	0	0	1	0	0	0	no
3	3	high	suburban	centipedes	centipede	centipede	insect	terrestrial invertebrate	2	1	0	boy	eighth	0	0	1	0	0	0	no
3	5	high	exurban	centipede	centipede	centipede	insect	terrestrial invertebrate	2	1	0	girl	sixth	0	0	0	1	1	0	yes
3	18	low	suburban	Centipedes	centipede	centipede	insect	terrestrial invertebrate	2	1	0	girl	seventh	1	0	0	0	1	0	no
1	4	high	exurban	cheetah	cheetah	cheetah	felid	mammal	1	0	1	boy	sixth	0	0	0	1	0	0	no response
1	4	high	exurban	cheetah	cheetah	cheetah	felid	mammal	1	0	1	girl	sixth	0	0	0	1	0	0	no response
1	4	high	exurban	cheetahs	cheetah	cheetah	felid	mammal	1	0	1	boy	sixth	0	1	0	0	0	0	no response
1	16	low	suburban	cheetahs	cheetah	cheetah	felid	mammal	1	0	1	girl	sixth	0	1	0	0	1	0	no response
1	16	low	suburban	cheetah	cheetah	cheetah	felid	mammal	1	0	1	boy	sixth	0	0	1	0	0	0	no response
1	16	low	suburban	cheetahs	cheetah	cheetah	felid	mammal	1	0	1	girl	sixth	0	0	0	1	0	0	no response
1	16	low	suburban	cheetah	cheetah	cheetah	felid	mammal	1	0	1	boy	sixth	0	0	1	0	0	0	no response
1	16	low	suburban	cheetah	cheetah	cheetah	felid	mammal	1	0	1	girl	sixth	1	0	0	0	0	0	no response
1	16	low	suburban	cheetah	cheetah	cheetah	felid	mammal	1	0	1	boy	sixth	0	0	0	1	1	0	no response
1	15	high	suburban	cheetah	cheetah	cheetah	felid	mammal	1	0	1	girl	seventh	0	0	1	0	0	0	no response
1	15	high	suburban	cheetah	cheetah	cheetah	felid	mammal	1	0	1	boy	eighth	1	0	0	0	0	0	no response
1	15	high	suburban	cheetahs	cheetah	cheetah	felid	mammal	1	0	1	boy	eighth	0	0	0	1	0	0	no response
1	15	high	suburban	cheetah	cheetah	cheetah	felid	mammal	1	0	1	girl	eighth	0	0	1	0	0	0	no response
2	15	high	suburban	Cheetah	cheetah	cheetah	felid	mammal	1	0	1	girl	sixth	0	0	0	1	0	0	no
2	15	high	suburban	Cheetah	cheetah	cheetah	felid	mammal	1	0	1	boy	sixth	0	0	0	1	0	0	no
1	13	high	exurban	cheetahs	cheetah	cheetah	felid	mammal	1	0	1	girl	eighth	0	1	0	0	0	1	no response
1	13	high	exurban	cheetah	cheetah	cheetah	felid	mammal	1	0	1	boy	eighth	1	0	0	0	0	0	no response
1	13	high	exurban	cheetahs	cheetah	cheetah	felid	mammal	1	0	1	girl	eighth	0	0	1	0	0	0	no response
1	13	high	exurban	cheetah	cheetah	cheetah	felid	mammal	1	0	1	boy	eighth	0	0	1	0	0	0	no response
2	11	low	suburban	Cheetah	cheetah	cheetah	felid	mammal	1	0	1	girl	eighth	0	1	0	0	0	0	no
1	17	medium	suburban	cheetahs	cheetah	cheetah	felid	mammal	1	0	1	boy	eighth	0	1	0	0	0	1	no response
1	17	medium	suburban	cheetah	cheetah	cheetah	felid	mammal	1	0	1	boy	eighth	0	1	1	1	0	0	no response
1	17	medium	suburban	cheetah	cheetah	cheetah	felid	mammal	1	0	1	girl	eighth	0	1	0	0	0	0	no response
1	17	medium	suburban	Cheetah	cheetah	cheetah	felid	mammal	1	0	1	boy	eighth	0	1	0	0	1	0	no response
1	17	medium	suburban	Cheetah	cheetah	cheetah	felid	mammal	1	0	1	boy	eighth	0	1	0	0	0	0	no response
1	17	medium	suburban	Cheetah	cheetah	cheetah	felid	mammal	1	0	1	boy	eighth	0	0	0	0	1	0	no response
1	17	medium	suburban	Cheetah	cheetah	cheetah	felid	mammal	1	0	1	girl	eighth	0	1	0	0	0	1	no response
1	8	medium	suburban	cheetah(s)	cheetah	cheetah	felid	mammal	1	0	1	girl	eighth	0	0	0	1	0	0	no response
1	8	medium	suburban	cheetahs	cheetah	cheetah	felid	mammal	1	0	1	girl	eighth	0	1	0	1	1	1	no response
1	5	high	exurban	cheetah	cheetah	cheetah	felid	mammal	1	0	1	boy	sixth	0	1	0	0	0	0	no response
1	5	high	exurban	cheetah	cheetah	cheetah	felid	mammal	1	0	1	girl	sixth	0	0	0	1	0	0	no response
1	5	high	exurban	cheetah	cheetah	cheetah	felid	mammal	1	0	1	girl	sixth	0	0	0	1	0	0	no response
2	5	high	exurban	cheeta	cheetah	cheetah	felid	mammal	1	0	1	boy	sixth	0	0	0	1	0	0	no
2	5	high	exurban	cheeta	cheetah	cheetah	felid	mammal	1	0	1	girl	sixth	0	0	0	1	0	0	no
2	5	high	exurban	cheeta	cheetah	cheetah	felid	mammal	1	0	1	boy	sixth	0	0	1	0	0	0	no
2	5	high	exurban	cheeta	cheetah	cheetah	felid	mammal	1	0	1	boy	sixth	0	1	0	0	0	0	no
2	5	high	exurban	cheetah	cheetah	cheetah	felid	mammal	1	0	1	girl	sixth	0	0	0	1	0	0	no
2	5	high	exurban	cheeta	cheetah	cheetah	felid	mammal	1	0	1	boy	sixth	0	0	0	1	0	0	yes
2	14	medium	exurban	cheetah	cheetah	cheetah	felid	mammal	1	0	1	girl	eighth	0	1	0	0	0	0	no
1	14	medium	exurban	Cheetahs	cheetah	cheetah	felid	mammal	1	0	1	boy	eighth	0	0	1	1	0	0	no response
2	14	medium	exurban	Cheetah	cheetah	cheetah	felid	mammal	1	0	1	boy	eighth	0	0	0	1	0	0	yes
2	3	high	suburban	Cheeta	cheetah	cheetah	felid	mammal	1	0	1	boy	eighth	0	1	0	0	0	0	no
3	21	high	suburban	cheetah	cheetah	cheetah	felid	mammal	1	0	1	girl	eighth	0	1	0	0	0	0	no
2	12	medium	suburban	cheetah	cheetah	cheetah	felid	mammal	1	0	1	girl	sixth	0	0	1	0	0	0	no
1	17	medium	suburban	cheetah	cheetah	cheetah	felid	mammal	1	0	1	boy	eighth	0	0	1	0	0	0	no response
2	9	medium	rural	Cheeta	cheetah	cheetah	felid	mammal	1	0	1	boy	seventh	0	0	0	1	0	0	no
3	1	low	suburban	Cheetahs	cheetah	cheetah	felid	mammal	1	0	1	boy	sixth	0	0	1	0	0	0	no
3	21	high	suburban	cheetah	cheetah	cheetah	felid	mammal	1	0	1	boy	eighth	0	0	1	0	0	0	no response
3	10	medium	suburban	Cheetahs	cheetah	cheetah	felid	mammal	1	0	1	girl	eighth	0	1	0	0	0	0	no
3	1	low	suburban	Cheetah	cheetah	cheetah	felid	mammal	1	0	1	boy	sixth	0	0	1	0	1	1	no
2	20	medium	suburban	cheeta	cheetah	cheetah	felid	mammal	1	0	1	girl	seventh	0	1	0	0	0	0	no
3	20	medium	suburban	cheetas	cheetah	cheetah	felid	mammal	1	0	1	boy	seventh	0	0	0	1	0	0	yes
3	1	low	suburban	Cheetah	cheetah	cheetah	felid	mammal	1	0	1	boy	sixth	0	0	0	1	0	0	no
3	1	low	suburban	cheetah	cheetah	cheetah	felid	mammal	1	0	1	boy	sixth	0	0	0	1	0	1	no
3	22	medium	exurban	chettah	cheetah	cheetah	felid	mammal	1	0	1	boy	eighth	0	0	0	1	0	0	yes
3	3	high	suburban	cheatas	cheetah	cheetah	felid	mammal	1	0	1	boy	eighth	0	0	1	0	0	0	no
3	5	high	exurban	cheeta	cheetah	cheetah	felid	mammal	1	0	1	girl	sixth	0	0	0	0	1	0	no
3	5	high	exurban	cheatas	cheetah	cheetah	felid	mammal	1	0	1	boy	sixth	0	0	1	0	0	0	no
3	5	high	exurban	cheetea	cheetah	cheetah	felid	mammal	1	0	1	girl	sixth	0	0	0	1	0	0	yes
3	5	high	exurban	chettah	cheetah	cheetah	felid	mammal	1	0	1	boy	sixth	0	0	0	1	0	0	no
3	9	medium	rural	Cheetah	cheetah	cheetah	felid	mammal	1	0	1	girl	seventh	0	0	0	1	0	0	no
3	9	medium	rural	Cheetah	cheetah	cheetah	felid	mammal	1	0	1	girl	seventh	0	0	0	1	0	0	no
3	9	medium	rural	cheatha	cheetah	cheetah	felid	mammal	1	0	1	boy	seventh	0	0	1	1	0	0	no
3	18	low	suburban	cheeta	cheetah	cheetah	felid	mammal	1	0	1	girl	seventh	0	0	0	1	0	0	no
3	21	high	suburban	Cheetah	cheetah	cheetah	felid	mammal	1	0	1	girl	eighth	0	1	0	0	0	0	no
1	4	high	exurban	chicken	chicken	chicken	ground bird	bird	3	0	0	boy	sixth	0	1	0	0	0	0	no response
1	4	high	exurban	chicken	chicken	chicken	ground bird	bird	3	0	0	boy	sixth	0	0	0	1	0	1	no response
1	8	medium	suburban	Chickens	chicken	chicken	ground bird	bird	3	0	0	boy	eighth	0	0	0	1	0	0	no response
3	5	high	exurban	Chicka	chicken	chicken	ground bird	bird	3	0	0	girl	sixth	0	0	0	1	0	0	no
3	9	medium	rural	Chickens	chicken	chicken	ground bird	bird	3	0	0	boy	seventh	0	0	1	0	0	1	yes
3	16	low	suburban	chiggers	chigger	chigger	arachnid	terrestrial invertebrate	2	1	0	boy	eighth	0	0	0	1	0	0	no
3	16	low	suburban	Chihuahuas	chihuahua	dog	dog	mammal	3	0	0	girl	eighth	0	0	0	1	0	0	no
1	16	low	suburban	chimpanzees	chimpanzee	chimpanzee	primate	mammal	1	0	1	girl	sixth	0	0	0	1	0	0	no response
1	15	high	suburban	chimpanzee	chimpanzee	chimpanzee	primate	mammal	1	0	1	girl	eighth	0	1	0	0	0	0	no response
1	17	medium	suburban	chimps	chimpanzee	chimpanzee	primate	mammal	1	0	1	boy	eighth	0	1	0	0	0	0	no response
1	8	medium	suburban	chimp	chimpanzee	chimpanzee	primate	mammal	1	0	1	boy	eighth	0	0	1	0	0	0	no response
2	9	medium	rural	Chimpanzize	chimpanzee	chimpanzee	primate	mammal	1	0	1	boy	seventh	0	0	0	1	0	0	yes
2	11	low	suburban	chinchillas	chinchilla	chinchilla	small mammal	mammal	3	0	0	girl	eighth	0	0	0	1	0	0	no
1	5	high	exurban	chinese salamanders	Chinese salamander	Chinese salamander	amphibian	amphibian	2	1	0	boy	sixth	0	0	1	0	0	0	no response
2	14	medium	exurban	Cicada	cicada	cicada	insect	terrestrial invertebrate	2	1	0	girl	eighth	0	0	0	1	0	0	no
3	1	low	suburban	Cicadas	cicada	cicada	insect	terrestrial invertebrate	2	1	0	girl	sixth	0	0	0	1	0	0	yes
1	16	low	suburban	cobra	cobra	cobra	snake	reptile	1	0	1	girl	eighth	0	0	0	1	0	0	no response
1	16	low	suburban	cobra	cobra	cobra	snake	reptile	1	0	1	boy	eighth	0	0	0	1	0	0	no response
1	6	medium	suburban	Cobra	cobra	cobra	snake	reptile	1	0	1	boy	eighth	0	0	0	1	0	0	no response
1	17	medium	suburban	cobras	cobra	cobra	snake	reptile	1	0	1	boy	eighth	0	0	0	1	0	0	no response
2	20	medium	suburban	cobra	cobra	cobra	snake	reptile	1	0	1	girl	seventh	0	0	0	1	0	0	no
2	3	high	suburban	Cobras	cobra	cobra	snake	reptile	1	0	1	boy	eighth	0	1	0	1	1	0	no
3	1	low	suburban	Cobra	cobra	cobra	snake	reptile	1	0	1	girl	sixth	0	0	0	1	1	0	no
3	20	medium	suburban	Cobra	cobra	cobra	snake	reptile	1	0	1	girl	seventh	1	0	0	0	0	0	no
3	20	medium	suburban	cobra	cobra	cobra	snake	reptile	1	0	1	girl	seventh	0	0	0	1	0	0	no
3	10	medium	suburban	Cobra	cobra	cobra	snake	reptile	1	0	1	girl	eighth	0	0	0	1	0	0	no
3	18	low	suburban	cobra	cobra	cobra	snake	reptile	1	0	1	girl	seventh	0	0	0	1	0	0	no
3	18	low	suburban	cobra	cobra	cobra	snake	reptile	1	0	1	girl	seventh	0	0	0	1	0	0	no
1	6	medium	suburban	Cockatoos	cockatoo	cockatoo	songbird or parrot	bird	1	0	1	girl	eighth	0	0	0	1	0	0	no response
1	17	medium	suburban	cockroaches	cockroach	cockroach	insect	terrestrial invertebrate	0	1	0	girl	eighth	1	0	0	0	0	0	no response
1	4	high	exurban	live cockroach	cockroach	cockroach	insect	terrestrial invertebrate	0	1	0	girl	sixth	0	0	0	1	0	0	no response
1	4	high	exurban	cockroach	cockroach	cockroach	insect	terrestrial invertebrate	0	1	0	girl	sixth	0	0	0	1	0	0	no response
1	4	high	exurban	cockroach	cockroach	cockroach	insect	terrestrial invertebrate	0	1	0	boy	sixth	0	0	0	1	0	0	no response
1	4	high	exurban	cockroach	cockroach	cockroach	insect	terrestrial invertebrate	0	1	0	boy	sixth	0	1	0	0	0	0	no response
2	7	medium	exurban	Cocaroches	cockroach	cockroach	insect	terrestrial invertebrate	0	1	0	boy	sixth	0	0	1	0	0	0	yes
2	7	medium	exurban	Cockroaches	cockroach	cockroach	insect	terrestrial invertebrate	0	1	0	boy	sixth	0	1	0	0	1	1	no
2	7	medium	exurban	Cockroach	cockroach	cockroach	insect	terrestrial invertebrate	0	1	0	girl	sixth	0	0	1	1	0	0	no
1	16	low	suburban	cockroach	cockroach	cockroach	insect	terrestrial invertebrate	0	1	0	boy	sixth	0	1	0	0	0	0	no response
1	16	low	suburban	roach	cockroach	cockroach	insect	terrestrial invertebrate	0	1	0	boy	sixth	0	0	0	1	0	0	no response
3	16	low	suburban	roach	cockroach	cockroach	insect	terrestrial invertebrate	0	1	0	no response	sixth	0	1	0	0	0	0	no response
1	16	low	suburban	cockroaches	cockroach	cockroach	insect	terrestrial invertebrate	0	1	0	girl	eighth	0	0	0	1	0	0	no response
1	16	low	suburban	mouse (rodents)	cockroach	cockroach	insect	terrestrial invertebrate	0	1	0	girl	eighth	0	0	0	1	0	0	no response
1	16	low	suburban	roach	cockroach	cockroach	insect	terrestrial invertebrate	0	1	0	boy	eighth	0	0	0	1	0	0	no response
1	16	low	suburban	cockroach	cockroach	cockroach	insect	terrestrial invertebrate	0	1	0	girl	eighth	0	0	0	1	0	0	no response
1	16	low	suburban	cockroaches	cockroach	cockroach	insect	terrestrial invertebrate	0	1	0	girl	eighth	0	0	1	0	0	0	no response
1	16	low	suburban	cockroaches	cockroach	cockroach	insect	terrestrial invertebrate	0	1	0	boy	eighth	0	0	0	1	0	0	no response
2	15	high	suburban	Cockroaches	cockroach	cockroach	insect	terrestrial invertebrate	0	1	0	girl	sixth	0	1	0	1	0	0	yes
2	15	high	suburban	Roaches	cockroach	cockroach	insect	terrestrial invertebrate	0	1	0	girl	sixth	0	0	0	1	0	0	yes
2	15	high	suburban	Roaches	cockroach	cockroach	insect	terrestrial invertebrate	0	1	0	girl	sixth	0	0	0	1	0	0	no
2	15	high	suburban	Cockroaches	cockroach	cockroach	insect	terrestrial invertebrate	0	1	0	girl	sixth	0	1	0	1	0	0	no
2	15	high	suburban	roaches	cockroach	cockroach	insect	terrestrial invertebrate	0	1	0	boy	sixth	0	0	1	0	0	0	no
1	13	high	exurban	Cockroaches	cockroach	cockroach	insect	terrestrial invertebrate	0	1	0	boy	eighth	0	0	0	1	0	0	no response
3	13	high	exurban	Cockroaches	cockroach	cockroach	insect	terrestrial invertebrate	0	1	0	no response	eighth	0	0	0	0	0	0	no response
1	11	low	suburban	cockroach	cockroach	cockroach	insect	terrestrial invertebrate	0	1	0	girl	eighth	0	0	0	0	1	0	no response
1	11	low	suburban	cockroaches	cockroach	cockroach	insect	terrestrial invertebrate	0	1	0	girl	eighth	0	0	0	1	0	0	no response
1	11	low	suburban	cockroach	cockroach	cockroach	insect	terrestrial invertebrate	0	1	0	boy	eighth	0	0	1	0	0	0	no response
1	11	low	suburban	cockroach	cockroach	cockroach	insect	terrestrial invertebrate	0	1	0	boy	eighth	0	0	1	0	0	0	no response
1	11	low	suburban	cockroaches	cockroach	cockroach	insect	terrestrial invertebrate	0	1	0	boy	eighth	0	0	0	1	0	0	no response
1	11	low	suburban	cockroaches	cockroach	cockroach	insect	terrestrial invertebrate	0	1	0	girl	eighth	0	0	1	0	0	0	no response
2	11	low	suburban	Roaches	cockroach	cockroach	insect	terrestrial invertebrate	0	1	0	girl	eighth	0	1	0	0	0	0	no
2	11	low	suburban	cockroaches	cockroach	cockroach	insect	terrestrial invertebrate	0	1	0	girl	eighth	0	0	0	1	0	0	no
2	11	low	suburban	Roaches	cockroach	cockroach	insect	terrestrial invertebrate	0	1	0	girl	eighth	1	0	0	0	0	0	no
2	11	low	suburban	cockroaches	cockroach	cockroach	insect	terrestrial invertebrate	0	1	0	boy	eighth	0	1	0	0	0	0	no
2	11	low	suburban	roaches	cockroach	cockroach	insect	terrestrial invertebrate	0	1	0	girl	eighth	0	0	0	0	1	0	no
2	11	low	suburban	Cockroaches	cockroach	cockroach	insect	terrestrial invertebrate	0	1	0	boy	eighth	0	0	0	1	1	0	no
1	6	medium	suburban	Roaches	cockroach	cockroach	insect	terrestrial invertebrate	0	1	0	girl	eighth	0	1	0	0	0	0	no response
1	6	medium	suburban	Cockroaches	cockroach	cockroach	insect	terrestrial invertebrate	0	1	0	girl	eighth	0	1	0	0	0	0	no response
1	17	medium	suburban	roaches	cockroach	cockroach	insect	terrestrial invertebrate	0	1	0	girl	eighth	0	0	1	0	0	0	no response
1	17	medium	suburban	cockroaches	cockroach	cockroach	insect	terrestrial invertebrate	0	1	0	girl	eighth	0	1	0	0	0	0	no response
1	17	medium	suburban	cockroaches	cockroach	cockroach	insect	terrestrial invertebrate	0	1	0	girl	eighth	0	0	1	0	0	0	no response
1	17	medium	suburban	Cockroaches	cockroach	cockroach	insect	terrestrial invertebrate	0	1	0	boy	eighth	0	0	0	1	0	0	no response
1	17	medium	suburban	Roach	cockroach	cockroach	insect	terrestrial invertebrate	0	1	0	girl	eighth	0	0	1	0	0	0	no response
1	8	medium	suburban	cockroach	cockroach	cockroach	insect	terrestrial invertebrate	0	1	0	boy	eighth	0	0	1	0	0	0	no response
1	8	medium	suburban	cockroach	cockroach	cockroach	insect	terrestrial invertebrate	0	1	0	girl	eighth	0	0	0	1	0	0	no response
1	8	medium	suburban	cockroaches	cockroach	cockroach	insect	terrestrial invertebrate	0	1	0	girl	eighth	0	1	0	1	0	0	no response
1	8	medium	suburban	Roaches	cockroach	cockroach	insect	terrestrial invertebrate	0	1	0	girl	eighth	0	1	0	0	1	0	no response
1	8	medium	suburban	roaches	cockroach	cockroach	insect	terrestrial invertebrate	0	1	0	girl	eighth	0	1	0	0	0	0	no response
1	8	medium	suburban	Cockroaches	cockroach	cockroach	insect	terrestrial invertebrate	0	1	0	boy	eighth	0	1	0	0	0	1	no response
1	8	medium	suburban	cockroaches	cockroach	cockroach	insect	terrestrial invertebrate	0	1	0	girl	eighth	0	0	1	0	0	0	no response
1	8	medium	suburban	cockroaches	cockroach	cockroach	insect	terrestrial invertebrate	0	1	0	boy	eighth	1	1	0	0	0	0	no response
1	8	medium	suburban	cockroaches	cockroach	cockroach	insect	terrestrial invertebrate	0	1	0	boy	eighth	0	0	0	1	0	0	no response
1	8	medium	suburban	Roaches	cockroach	cockroach	insect	terrestrial invertebrate	0	1	0	girl	eighth	0	0	0	1	0	0	no response
1	5	high	exurban	cockroach	cockroach	cockroach	insect	terrestrial invertebrate	0	1	0	girl	sixth	0	0	0	1	0	0	no response
1	14	medium	exurban	cockroaches	cockroach	cockroach	insect	terrestrial invertebrate	0	1	0	boy	eighth	0	1	0	0	0	0	no response
1	14	medium	exurban	cockroaches	cockroach	cockroach	insect	terrestrial invertebrate	0	1	0	girl	eighth	0	0	0	1	0	0	no response
1	14	medium	exurban	roaches	cockroach	cockroach	insect	terrestrial invertebrate	0	1	0	girl	eighth	0	0	0	1	0	0	no response
1	14	medium	exurban	Cockroaches	cockroach	cockroach	insect	terrestrial invertebrate	0	1	0	girl	eighth	0	0	0	1	0	0	no response
1	14	medium	exurban	Cockroaches	cockroach	cockroach	insect	terrestrial invertebrate	0	1	0	girl	eighth	0	0	1	0	0	0	no response
1	14	medium	exurban	Cockroaches	cockroach	cockroach	insect	terrestrial invertebrate	0	1	0	girl	eighth	0	0	0	1	0	1	no response
1	14	medium	exurban	Cockroaches	cockroach	cockroach	insect	terrestrial invertebrate	0	1	0	boy	eighth	0	0	1	0	0	0	no response
2	14	medium	exurban	Roaches	cockroach	cockroach	insect	terrestrial invertebrate	0	1	0	boy	eighth	0	1	0	0	0	0	no
2	14	medium	exurban	Cockroaches	cockroach	cockroach	insect	terrestrial invertebrate	0	1	0	girl	eighth	0	0	0	1	0	0	no
2	14	medium	exurban	roaches	cockroach	cockroach	insect	terrestrial invertebrate	0	1	0	girl	eighth	0	1	0	0	0	0	no
2	14	medium	exurban	cockroach	cockroach	cockroach	insect	terrestrial invertebrate	0	1	0	boy	eighth	0	0	0	1	0	0	no
2	14	medium	exurban	Roaches	cockroach	cockroach	insect	terrestrial invertebrate	0	1	0	girl	eighth	0	1	0	0	0	0	no
2	14	medium	exurban	Roach	cockroach	cockroach	insect	terrestrial invertebrate	0	1	0	girl	eighth	0	0	0	1	0	0	no
1	14	medium	exurban	cockroaches	cockroach	cockroach	insect	terrestrial invertebrate	0	1	0	boy	eighth	0	0	0	1	0	0	no response
1	14	medium	exurban	Cockroaches	cockroach	cockroach	insect	terrestrial invertebrate	0	1	0	girl	eighth	0	0	1	0	1	0	no response
1	14	medium	exurban	roaches	cockroach	cockroach	insect	terrestrial invertebrate	0	1	0	girl	eighth	0	1	0	0	0	0	no response
1	14	medium	exurban	cockroaches	cockroach	cockroach	insect	terrestrial invertebrate	0	1	0	girl	eighth	0	0	0	1	0	0	no response
1	14	medium	exurban	Roach	cockroach	cockroach	insect	terrestrial invertebrate	0	1	0	girl	eighth	0	1	0	1	0	0	no response
1	14	medium	exurban	Roaches	cockroach	cockroach	insect	terrestrial invertebrate	0	1	0	girl	eighth	0	0	0	1	0	0	no response
2	14	medium	exurban	roaches	cockroach	cockroach	insect	terrestrial invertebrate	0	1	0	girl	eighth	0	0	0	1	0	0	no
2	20	medium	suburban	roches	cockroach	cockroach	insect	terrestrial invertebrate	0	1	0	boy	seventh	0	0	0	1	0	1	no
2	20	medium	suburban	cockroaches	cockroach	cockroach	insect	terrestrial invertebrate	0	1	0	girl	seventh	0	0	0	1	0	0	no
2	20	medium	suburban	cockroches	cockroach	cockroach	insect	terrestrial invertebrate	0	1	0	boy	seventh	0	0	0	0	1	0	no
2	3	high	suburban	roaches	cockroach	cockroach	insect	terrestrial invertebrate	0	1	0	girl	eighth	0	0	1	0	0	0	no
2	3	high	suburban	roaches	cockroach	cockroach	insect	terrestrial invertebrate	0	1	0	girl	eighth	0	1	0	1	0	0	no
2	3	high	suburban	Roaches	cockroach	cockroach	insect	terrestrial invertebrate	0	1	0	girl	eighth	0	0	1	0	1	0	no
2	20	medium	suburban	crockroches	cockroach	cockroach	insect	terrestrial invertebrate	0	1	0	boy	seventh	0	0	1	0	0	0	no
2	20	medium	suburban	cockroaches	cockroach	cockroach	insect	terrestrial invertebrate	0	1	0	girl	seventh	0	0	0	1	0	0	no
3	21	high	suburban	Roaches	cockroach	cockroach	insect	terrestrial invertebrate	0	1	0	boy	eighth	0	1	0	0	0	0	no
3	10	medium	suburban	Cockroach	cockroach	cockroach	insect	terrestrial invertebrate	0	1	0	girl	eighth	0	0	0	1	0	0	no
3	10	medium	suburban	Cockroaches	cockroach	cockroach	insect	terrestrial invertebrate	0	1	0	girl	eighth	0	0	0	1	0	0	no
3	10	medium	suburban	cockroach	cockroach	cockroach	insect	terrestrial invertebrate	0	1	0	girl	eighth	0	0	0	1	0	1	no
3	10	medium	suburban	Cockroach	cockroach	cockroach	insect	terrestrial invertebrate	0	1	0	girl	eighth	0	1	0	0	0	0	no
3	21	high	suburban	coakroaches	cockroach	cockroach	insect	terrestrial invertebrate	0	1	0	girl	eighth	0	0	1	0	0	0	no
3	1	low	suburban	Cocroach	cockroach	cockroach	insect	terrestrial invertebrate	0	1	0	boy	sixth	0	0	0	1	0	0	no
3	1	low	suburban	roaches	cockroach	cockroach	insect	terrestrial invertebrate	0	1	0	boy	sixth	0	0	0	1	0	0	no
2	20	medium	suburban	cockroache's	cockroach	cockroach	insect	terrestrial invertebrate	0	1	0	boy	seventh	0	0	1	0	0	0	yes
1	17	medium	suburban	roaches	cockroach	cockroach	insect	terrestrial invertebrate	0	1	0	girl	eighth	0	1	0	0	0	1	no response
3	10	medium	suburban	Cockroaches	cockroach	cockroach	insect	terrestrial invertebrate	0	1	0	girl	eighth	0	0	0	1	0	0	no
3	10	medium	suburban	Cockroach	cockroach	cockroach	insect	terrestrial invertebrate	0	1	0	boy	eighth	0	0	0	1	0	0	no
3	10	medium	suburban	Cockroaches	cockroach	cockroach	insect	terrestrial invertebrate	0	1	0	girl	eighth	0	0	0	1	0	0	no
3	10	medium	suburban	Cockroaches	cockroach	cockroach	insect	terrestrial invertebrate	0	1	0	boy	eighth	0	1	0	0	0	0	no
3	10	medium	suburban	cockroach	cockroach	cockroach	insect	terrestrial invertebrate	0	1	0	boy	eighth	0	0	0	1	0	0	no
3	10	medium	suburban	Cockroach	cockroach	cockroach	insect	terrestrial invertebrate	0	1	0	girl	eighth	0	0	0	1	0	0	no
3	10	medium	suburban	cockroach	cockroach	cockroach	insect	terrestrial invertebrate	0	1	0	girl	eighth	0	0	0	1	0	0	no
3	10	medium	suburban	Cockroaches	cockroach	cockroach	insect	terrestrial invertebrate	0	1	0	girl	eighth	0	0	0	1	0	0	no
3	10	medium	suburban	Cockroach	cockroach	cockroach	insect	terrestrial invertebrate	0	1	0	boy	eighth	1	0	0	0	0	0	no
3	10	medium	suburban	Cockroaches	cockroach	cockroach	insect	terrestrial invertebrate	0	1	0	girl	eighth	0	1	0	0	0	0	no
3	10	medium	suburban	cockroaches	cockroach	cockroach	insect	terrestrial invertebrate	0	1	0	girl	eighth	0	0	1	0	0	0	no
3	16	low	suburban	cockroch	cockroach	cockroach	insect	terrestrial invertebrate	0	1	0	girl	sixth	0	0	0	0	1	0	no
3	16	low	suburban	roaches	cockroach	cockroach	insect	terrestrial invertebrate	0	1	0	girl	eighth	0	1	0	0	0	0	no
3	16	low	suburban	Cockroaches	cockroach	cockroach	insect	terrestrial invertebrate	0	1	0	boy	eighth	0	0	0	0	1	0	no
3	16	low	suburban	Cockroach	cockroach	cockroach	insect	terrestrial invertebrate	0	1	0	girl	seventh	0	0	0	1	0	0	no
3	22	medium	exurban	Cockroches	cockroach	cockroach	insect	terrestrial invertebrate	0	1	0	boy	eighth	0	0	0	1	0	0	no
3	22	medium	exurban	roaches	cockroach	cockroach	insect	terrestrial invertebrate	0	1	0	girl	eighth	0	0	0	1	0	0	yes
3	3	high	suburban	Cockaroaches	cockroach	cockroach	insect	terrestrial invertebrate	0	1	0	girl	eighth	0	0	1	0	0	0	no
3	5	high	exurban	roaches	cockroach	cockroach	insect	terrestrial invertebrate	0	1	0	girl	sixth	0	1	1	0	0	1	no
3	5	high	exurban	Cockroach	cockroach	cockroach	insect	terrestrial invertebrate	0	1	0	girl	sixth	0	0	0	1	1	0	yes
3	5	high	exurban	Roaches	cockroach	cockroach	insect	terrestrial invertebrate	0	1	0	boy	sixth	0	0	0	1	0	0	no
3	5	high	exurban	Cockroaches	cockroach	cockroach	insect	terrestrial invertebrate	0	1	0	girl	sixth	0	0	0	1	0	0	no
3	5	high	exurban	Cockroach	cockroach	cockroach	insect	terrestrial invertebrate	0	1	0	girl	sixth	1	0	0	0	0	0	no
3	5	high	exurban	roaches	cockroach	cockroach	insect	terrestrial invertebrate	0	1	0	girl	sixth	0	0	1	1	0	0	no
3	18	low	suburban	cockroaches	cockroach	cockroach	insect	terrestrial invertebrate	0	1	0	boy	seventh	0	0	0	1	0	0	no
3	18	low	suburban	cockroaches	cockroach	cockroach	insect	terrestrial invertebrate	0	1	0	girl	seventh	0	0	0	1	0	0	no
3	18	low	suburban	cockroaches	cockroach	cockroach	insect	terrestrial invertebrate	0	1	0	girl	seventh	0	0	0	1	0	0	no
3	18	low	suburban	cocroach	cockroach	cockroach	insect	terrestrial invertebrate	0	1	0	girl	seventh	0	0	0	1	0	0	no
3	18	low	suburban	Cockroaches	cockroach	cockroach	insect	terrestrial invertebrate	0	1	0	boy	seventh	0	0	0	1	0	0	yes
3	21	high	suburban	roaches	cockroach	cockroach	insect	terrestrial invertebrate	0	1	0	boy	eighth	0	1	0	0	0	0	no
3	21	high	suburban	roaches	cockroach	cockroach	insect	terrestrial invertebrate	0	1	0	girl	eighth	0	1	0	0	0	0	no
3	21	high	suburban	Roaches	cockroach	cockroach	insect	terrestrial invertebrate	0	1	0	girl	eighth	0	0	0	0	1	0	no
3	21	high	suburban	Roches	cockroach	cockroach	insect	terrestrial invertebrate	0	1	0	girl	eighth	0	0	1	0	0	0	no
1	16	low	suburban	copperhead	copperhead	copperhead	snake	reptile	0	1	0	boy	sixth	0	0	0	1	0	0	no response
1	16	low	suburban	sopperheads	copperhead	copperhead	snake	reptile	0	1	0	girl	sixth	0	0	0	1	0	0	no response
1	15	high	suburban	copperheads	copperhead	copperhead	snake	reptile	0	1	0	boy	seventh	0	0	0	1	0	0	no response
3	18	low	suburban	Copperhead	copperhead	copperhead	snake	reptile	0	1	0	boy	seventh	0	0	0	1	0	0	no
3	20	medium	suburban	copper head	copperhead	copperhead	snake	reptile	0	1	0	boy	seventh	1	0	1	0	0	0	no
3	1	low	suburban	Copperhead snake	copperhead	copperhead	snake	reptile	0	1	0	girl	sixth	0	0	0	1	0	0	yes
3	1	low	suburban	Copper Snakes	copperhead	copperhead	snake	reptile	0	1	0	girl	sixth	0	0	0	1	0	0	no
3	1	low	suburban	copperheads	copperhead	copperhead	snake	reptile	0	1	0	girl	sixth	0	0	0	1	0	0	no
3	22	medium	exurban	copperheadsnake	copperhead	copperhead	snake	reptile	0	1	0	boy	eighth	0	0	0	1	0	0	yes
3	5	high	exurban	coperhead	copperhead	copperhead	snake	reptile	0	1	0	boy	sixth	0	0	0	1	0	0	no
3	18	low	suburban	Copperheads	copperhead	copperhead	snake	reptile	0	1	0	boy	seventh	0	0	0	1	0	0	no
3	18	low	suburban	Copper Head	copperhead	copperhead	snake	reptile	0	1	0	boy	seventh	1	0	0	0	0	0	no
3	18	low	suburban	Copperhead Snake	copperhead	copperhead	snake	reptile	0	1	0	girl	eighth	0	0	0	1	0	0	no
1	16	low	suburban	cottonmouth	cottonmouth	cottonmouth	snake	reptile	0	1	0	boy	sixth	0	0	0	1	0	0	no response
1	6	medium	suburban	Cottonmouth	cottonmouth	cottonmouth	snake	reptile	0	1	0	boy	eighth	0	0	0	1	0	0	no response
1	4	high	exurban	cougars	cougar	cougar	big cat	mammal	1	0	1	boy	sixth	0	0	0	1	0	1	no response
1	4	high	exurban	panthers	cougar	cougar	big cat	mammal	1	0	1	boy	sixth	0	0	0	1	0	1	no response
1	4	high	exurban	panther	cougar	cougar	big cat	mammal	1	0	1	girl	sixth	0	1	0	0	0	1	no response
1	4	high	exurban	panther	cougar	cougar	big cat	mammal	1	0	1	boy	sixth	0	1	0	1	0	0	no response
1	4	high	exurban	panthers	cougar	cougar	big cat	mammal	1	0	1	boy	sixth	0	1	0	0	0	0	no response
2	7	medium	exurban	coger	cougar	cougar	big cat	mammal	1	0	1	girl	sixth	0	0	0	1	0	0	yes
2	7	medium	exurban	cougar	cougar	cougar	big cat	mammal	1	0	1	girl	sixth	0	0	0	1	0	0	no
1	16	low	suburban	panthers	cougar	cougar	big cat	mammal	1	0	1	boy	sixth	0	0	0	1	0	0	no response
1	16	low	suburban	puma	cougar	cougar	big cat	mammal	1	0	1	boy	sixth	0	0	1	1	0	0	no response
1	16	low	suburban	panther	cougar	cougar	big cat	mammal	1	0	1	boy	sixth	0	0	0	1	0	0	no response
1	15	high	suburban	mountain lions	cougar	cougar	big cat	mammal	1	0	1	girl	seventh	0	0	0	1	0	0	no response
2	15	high	suburban	cougars	cougar	cougar	big cat	mammal	1	0	1	girl	sixth	0	0	0	1	0	0	no
1	13	high	exurban	panthers	cougar	cougar	big cat	mammal	1	0	1	girl	eighth	0	0	1	0	0	0	no response
1	13	high	exurban	Panthers	cougar	cougar	big cat	mammal	1	0	1	girl	eighth	0	1	0	0	0	0	no response
1	13	high	exurban	Panther	cougar	cougar	big cat	mammal	1	0	1	girl	eighth	0	1	0	1	1	0	no response
1	11	low	suburban	panthers	cougar	cougar	big cat	mammal	1	0	1	girl	eighth	0	0	0	1	0	0	no response
2	11	low	suburban	panther	cougar	cougar	big cat	mammal	1	0	1	girl	eighth	0	1	0	0	0	0	no
2	11	low	suburban	puma	cougar	cougar	big cat	mammal	1	0	1	girl	eighth	0	0	0	0	1	0	no
1	17	medium	suburban	mountain lion	cougar	cougar	big cat	mammal	1	0	1	boy	eighth	0	0	0	1	0	0	no response
1	17	medium	suburban	puma	cougar	cougar	big cat	mammal	1	0	1	boy	eighth	0	0	0	1	0	0	no response
1	8	medium	suburban	mountain lions	cougar	cougar	big cat	mammal	1	0	1	girl	eighth	0	0	0	1	0	0	no response
1	8	medium	suburban	panthers	cougar	cougar	big cat	mammal	1	0	1	girl	eighth	0	0	0	1	0	0	no response
1	5	high	exurban	puma	cougar	cougar	big cat	mammal	1	0	1	girl	sixth	0	0	0	1	1	1	no response
1	5	high	exurban	panthers	cougar	cougar	big cat	mammal	1	0	1	boy	sixth	0	0	0	1	0	0	no response
1	5	high	exurban	panthers	cougar	cougar	big cat	mammal	1	0	1	boy	sixth	0	0	0	1	0	1	no response
1	5	high	exurban	cougar	cougar	cougar	big cat	mammal	1	0	1	girl	sixth	0	0	0	1	0	0	no response
2	5	high	exurban	poma	cougar	cougar	big cat	mammal	1	0	1	boy	sixth	0	0	0	0	0	1	no
2	5	high	exurban	cougers	cougar	cougar	big cat	mammal	1	0	1	girl	sixth	0	0	0	1	0	0	no
2	5	high	exurban	puma	cougar	cougar	big cat	mammal	1	0	1	boy	sixth	0	1	0	0	0	0	no
2	5	high	exurban	couger	cougar	cougar	big cat	mammal	1	0	1	boy	sixth	0	0	0	1	0	0	yes
2	5	high	exurban	panther	cougar	cougar	big cat	mammal	1	0	1	girl	sixth	0	0	0	0	1	0	no
1	14	medium	exurban	Cougars	cougar	cougar	big cat	mammal	1	0	1	girl	eighth	0	0	0	1	0	0	no response
1	14	medium	exurban	Pantheres	cougar	cougar	big cat	mammal	1	0	1	girl	eighth	0	0	0	1	0	0	no response
2	14	medium	exurban	Puma	cougar	cougar	big cat	mammal	1	0	1	girl	eighth	0	0	0	1	0	0	no
2	14	medium	exurban	Panther	cougar	cougar	big cat	mammal	1	0	1	boy	eighth	0	0	1	0	0	0	no
2	20	medium	suburban	panter	cougar	cougar	big cat	mammal	1	0	1	boy	seventh	0	0	1	0	0	0	no
2	20	medium	suburban	mountain lions	cougar	cougar	big cat	mammal	1	0	1	girl	seventh	0	0	0	1	0	0	no
2	3	high	suburban	mountain lion	cougar	cougar	big cat	mammal	1	0	1	boy	eighth	0	1	0	0	0	0	no
2	3	high	suburban	panther	cougar	cougar	big cat	mammal	1	0	1	boy	eighth	0	1	0	0	0	0	no
3	5	high	exurban	panther	cougar	cougar	big cat	mammal	1	0	1	boy	sixth	0	0	0	1	0	0	yes
2	9	medium	rural	Cougar	cougar	cougar	big cat	mammal	1	0	1	boy	seventh	0	0	0	0	1	0	no
3	10	medium	suburban	Mountain lions	cougar	cougar	big cat	mammal	1	0	1	boy	eighth	0	0	0	1	0	0	no
3	16	low	suburban	cugar	cougar	cougar	big cat	mammal	1	0	1	boy	seventh	0	0	0	1	0	0	no
3	20	medium	suburban	mountin lions	cougar	cougar	big cat	mammal	1	0	1	boy	seventh	1	0	1	0	0	0	no
3	5	high	exurban	panther	cougar	cougar	big cat	mammal	1	0	1	girl	sixth	0	0	0	1	0	0	no
3	9	medium	rural	Panther	cougar	cougar	big cat	mammal	1	0	1	boy	seventh	0	0	0	1	0	0	no
2	20	medium	suburban	panters	cougar	cougar	big cat	mammal	1	0	1	boy	seventh	0	0	1	0	0	0	no
2	14	medium	exurban	panther	cougar	cougar	big cat	mammal	1	0	1	girl	eighth	0	0	1	0	0	0	no
3	20	medium	suburban	mountin lions	cougar	cougar	big cat	mammal	1	0	1	boy	seventh	1	0	1	0	0	0	no
3	20	medium	suburban	panthers	cougar	cougar	big cat	mammal	1	0	1	boy	seventh	1	0	1	0	0	0	no
3	10	medium	suburban	Panthers	cougar	cougar	big cat	mammal	1	0	1	boy	eighth	0	0	0	1	0	0	no
3	16	low	suburban	mountain lion	cougar	cougar	big cat	mammal	1	0	1	boy	sixth	0	0	1	0	0	0	no
3	16	low	suburban	cugar	cougar	cougar	big cat	mammal	1	0	1	boy	seventh	0	0	0	1	0	0	no
3	2	high	suburban	pather	cougar	cougar	big cat	mammal	1	0	1	boy	fourth	0	0	1	0	0	0	no
3	2	high	suburban	panthers	cougar	cougar	big cat	mammal	1	0	1	boy	fourth	0	0	0	0	1	0	no
3	2	high	suburban	panthers	cougar	cougar	big cat	mammal	1	0	1	girl	fourth	0	1	0	0	0	0	no
3	1	low	suburban	Panther	cougar	cougar	big cat	mammal	1	0	1	boy	sixth	0	0	0	1	0	0	no
3	1	low	suburban	Puma	cougar	cougar	big cat	mammal	1	0	1	boy	sixth	0	0	0	1	0	0	no
3	22	medium	exurban	puma	cougar	cougar	big cat	mammal	1	0	1	girl	eighth	0	0	0	1	0	0	yes
3	22	medium	exurban	cougars	cougar	cougar	big cat	mammal	1	0	1	boy	eighth	0	0	0	1	0	0	yes
3	22	medium	exurban	panther	cougar	cougar	big cat	mammal	1	0	1	girl	eighth	0	0	0	1	0	0	yes
3	22	medium	exurban	Panther	cougar	cougar	big cat	mammal	1	0	1	girl	eighth	0	0	0	1	0	0	yes
3	22	medium	exurban	couger	cougar	cougar	big cat	mammal	1	0	1	boy	eighth	0	0	0	1	0	1	no response
3	5	high	exurban	panther	cougar	cougar	big cat	mammal	1	0	1	boy	sixth	0	1	0	0	0	0	no
3	5	high	exurban	puma	cougar	cougar	big cat	mammal	1	0	1	boy	sixth	0	0	0	0	1	0	no
3	5	high	exurban	panther	cougar	cougar	big cat	mammal	1	0	1	girl	sixth	0	0	0	1	0	0	no
3	5	high	exurban	panther	cougar	cougar	big cat	mammal	1	0	1	boy	sixth	0	0	0	1	0	0	no
3	5	high	exurban	panther	cougar	cougar	big cat	mammal	1	0	1	boy	sixth	0	0	1	0	0	0	yes
2	9	medium	rural	Panther	cougar	cougar	big cat	mammal	1	0	1	boy	seventh	0	1	0	0	0	0	no
3	9	medium	rural	Mountain lion	cougar	cougar	big cat	mammal	1	0	1	girl	seventh	0	0	0	1	0	0	no
3	9	medium	rural	panther	cougar	cougar	big cat	mammal	1	0	1	boy	seventh	0	0	1	1	0	0	no
2	3	high	suburban	Mountain Lions	cougar	cougar	big cat	mammal	1	0	1	boy	eighth	0	1	0	0	0	0	no
3	18	low	suburban	panther	cougar	cougar	big cat	mammal	1	0	1	boy	seventh	0	0	0	1	0	0	no
3	18	low	suburban	mountain lion	cougar	cougar	big cat	mammal	1	0	1	girl	seventh	0	0	0	1	0	0	no
3	21	high	suburban	panther	cougar	cougar	big cat	mammal	1	0	1	boy	eighth	0	0	0	0	1	0	no
3	19	low	suburban	Panther	cougar	cougar	big cat	mammal	1	0	1	boy	eighth	1	0	0	0	0	0	no
3	19	low	suburban	Cougar	cougar	cougar	big cat	mammal	1	0	1	boy	eighth	1	0	0	0	0	0	no
1	13	high	exurban	cow	cow	cow	domestic ungulate	mammal	3	0	0	girl	eighth	0	0	0	1	0	0	no response
1	11	low	suburban	cows	cow	cow	domestic ungulate	mammal	3	0	0	boy	eighth	0	0	0	1	0	0	no response
1	14	medium	exurban	Cows	cow	cow	domestic ungulate	mammal	3	0	0	girl	eighth	0	0	0	1	0	0	no response
3	22	medium	exurban	cows	cow	cow	domestic ungulate	mammal	3	0	0	girl	eighth	0	0	1	0	0	0	no
1	4	high	exurban	coyote	coyote	coyote	canid	mammal	0	1	0	boy	sixth	0	1	0	0	0	0	no response
1	4	high	exurban	coyotes	coyote	coyote	canid	mammal	0	1	0	girl	sixth	0	0	0	0	0	1	no response
1	4	high	exurban	Coyote	coyote	coyote	canid	mammal	0	1	0	boy	sixth	0	0	0	1	0	0	no response
1	4	high	exurban	coyote	coyote	coyote	canid	mammal	0	1	0	girl	sixth	0	0	0	1	0	0	no response
1	4	high	exurban	coyotes	coyote	coyote	canid	mammal	0	1	0	girl	sixth	0	1	0	0	0	0	no response
2	7	medium	exurban	coyote	coyote	coyote	canid	mammal	0	1	0	boy	sixth	0	1	0	0	0	0	yes
2	7	medium	exurban	coyte	coyote	coyote	canid	mammal	0	1	0	boy	sixth	0	0	0	1	0	0	yes
2	7	medium	exurban	coyote	coyote	coyote	canid	mammal	0	1	0	girl	sixth	0	1	0	0	0	0	no
2	7	medium	exurban	ciotey	coyote	coyote	canid	mammal	0	1	0	boy	sixth	0	0	0	1	0	0	yes
1	16	low	suburban	coyote	coyote	coyote	canid	mammal	0	1	0	boy	sixth	0	1	0	0	0	0	no response
1	16	low	suburban	coyote	coyote	coyote	canid	mammal	0	1	0	girl	sixth	0	1	0	0	0	0	no response
1	16	low	suburban	coyote	coyote	coyote	canid	mammal	0	1	0	boy	sixth	0	0	0	1	0	0	no response
1	16	low	suburban	coyote	coyote	coyote	canid	mammal	0	1	0	girl	sixth	0	1	0	0	0	0	no response
1	16	low	suburban	coyote	coyote	coyote	canid	mammal	0	1	0	girl	sixth	0	1	0	0	1	0	no response
1	16	low	suburban	coyote	coyote	coyote	canid	mammal	0	1	0	girl	sixth	1	0	0	1	0	0	no response
1	16	low	suburban	coyote	coyote	coyote	canid	mammal	0	1	0	boy	sixth	0	0	0	1	0	0	no response
1	16	low	suburban	coyote	coyote	coyote	canid	mammal	0	1	0	girl	sixth	0	1	0	0	0	0	no response
1	15	high	suburban	coyote	coyote	coyote	canid	mammal	0	1	0	boy	seventh	0	0	1	0	0	0	no response
1	15	high	suburban	coyote	coyote	coyote	canid	mammal	0	1	0	boy	seventh	0	0	0	1	0	0	no response
1	15	high	suburban	coyote	coyote	coyote	canid	mammal	0	1	0	girl	seventh	0	0	1	0	0	0	no response
1	15	high	suburban	coyote	coyote	coyote	canid	mammal	0	1	0	girl	eighth	0	0	1	0	0	0	no response
1	15	high	suburban	coyote	coyote	coyote	canid	mammal	0	1	0	girl	eighth	0	0	0	1	0	0	no response
1	13	high	exurban	coyotes	coyote	coyote	canid	mammal	0	1	0	girl	eighth	0	0	0	1	0	0	no response
1	13	high	exurban	coyote	coyote	coyote	canid	mammal	0	1	0	boy	eighth	0	1	0	0	0	0	no response
1	13	high	exurban	Coyote	coyote	coyote	canid	mammal	0	1	0	girl	eighth	0	1	1	1	1	0	no response
1	11	low	suburban	coyote	coyote	coyote	canid	mammal	0	1	0	girl	eighth	0	0	1	1	0	0	no response
2	11	low	suburban	coyote	coyote	coyote	canid	mammal	0	1	0	girl	eighth	0	1	0	1	0	0	no
2	11	low	suburban	coyote	coyote	coyote	canid	mammal	0	1	0	girl	eighth	0	0	0	1	0	0	no
1	6	medium	suburban	Coyote	coyote	coyote	canid	mammal	0	1	0	girl	eighth	0	0	0	1	0	0	no response
1	6	medium	suburban	Coyote	coyote	coyote	canid	mammal	0	1	0	girl	eighth	0	1	0	0	0	0	no response
1	6	medium	suburban	Coyote	coyote	coyote	canid	mammal	0	1	0	boy	eighth	0	0	0	1	0	0	no response
1	17	medium	suburban	coyote	coyote	coyote	canid	mammal	0	1	0	girl	eighth	0	0	1	0	0	0	no response
1	17	medium	suburban	coyote	coyote	coyote	canid	mammal	0	1	0	boy	eighth	0	0	0	1	0	0	no response
1	17	medium	suburban	coyote	coyote	coyote	canid	mammal	0	1	0	boy	eighth	0	1	0	0	0	0	no response
1	17	medium	suburban	coyote	coyote	coyote	canid	mammal	0	1	0	girl	eighth	0	0	0	1	0	0	no response
1	17	medium	suburban	Coyotes	coyote	coyote	canid	mammal	0	1	0	girl	eighth	0	0	0	1	0	0	no response
1	8	medium	suburban	coyote	coyote	coyote	canid	mammal	0	1	0	girl	eighth	0	0	1	0	0	0	no response
1	8	medium	suburban	coyote	coyote	coyote	canid	mammal	0	1	0	girl	eighth	0	0	1	0	0	0	no response
1	5	high	exurban	coyote	coyote	coyote	canid	mammal	0	1	0	girl	sixth	0	1	0	0	0	0	no response
1	5	high	exurban	coyotes	coyote	coyote	canid	mammal	0	1	0	boy	sixth	0	0	0	1	0	0	no response
1	5	high	exurban	coyote	coyote	coyote	canid	mammal	0	1	0	girl	sixth	0	0	0	1	0	0	no response
1	5	high	exurban	coyote	coyote	coyote	canid	mammal	0	1	0	boy	sixth	0	0	0	1	0	0	no response
2	5	high	exurban	cyote	coyote	coyote	canid	mammal	0	1	0	boy	sixth	0	0	1	0	0	0	no
2	5	high	exurban	coyote	coyote	coyote	canid	mammal	0	1	0	boy	sixth	0	0	1	0	0	0	no
1	14	medium	exurban	Coyotes	coyote	coyote	canid	mammal	0	1	0	boy	eighth	0	0	0	1	0	0	no response
1	14	medium	exurban	Coyote	coyote	coyote	canid	mammal	0	1	0	boy	eighth	0	1	0	0	0	0	no response
1	14	medium	exurban	coyote	coyote	coyote	canid	mammal	0	1	0	boy	eighth	0	0	0	1	0	0	no response
1	14	medium	exurban	Coyote	coyote	coyote	canid	mammal	0	1	0	boy	eighth	0	0	0	1	0	0	no response
2	14	medium	exurban	Coyotes	coyote	coyote	canid	mammal	0	1	0	boy	eighth	0	0	1	0	0	0	no
1	14	medium	exurban	Coyote	coyote	coyote	canid	mammal	0	1	0	boy	eighth	0	0	1	0	0	0	no response
2	14	medium	exurban	coyote	coyote	coyote	canid	mammal	0	1	0	girl	eighth	0	1	0	0	0	1	no
2	20	medium	suburban	coyote	coyote	coyote	canid	mammal	0	1	0	girl	seventh	0	0	0	1	0	0	no
2	20	medium	suburban	cayote	coyote	coyote	canid	mammal	0	1	0	girl	seventh	0	0	1	0	0	0	no
2	20	medium	suburban	coyote	coyote	coyote	canid	mammal	0	1	0	boy	seventh	0	0	1	0	0	0	no
2	9	medium	rural	Coyte	coyote	coyote	canid	mammal	0	1	0	girl	seventh	0	0	0	1	0	0	yes
2	3	high	suburban	coyote	coyote	coyote	canid	mammal	0	1	0	boy	eighth	0	0	1	0	0	0	no
2	3	high	suburban	Coyote	coyote	coyote	canid	mammal	0	1	0	girl	eighth	0	0	1	0	0	0	no
3	22	medium	exurban	coyotes	coyote	coyote	canid	mammal	0	1	0	girl	eighth	0	0	0	1	0	0	yes
3	1	low	suburban	coyote	coyote	coyote	canid	mammal	0	1	0	boy	sixth	0	0	0	1	0	0	no
3	1	low	suburban	Coyote	coyote	coyote	canid	mammal	0	1	0	boy	sixth	0	1	0	0	0	0	no
3	20	medium	suburban	coyote	coyote	coyote	canid	mammal	0	1	0	girl	seventh	0	1	0	0	0	0	no
3	1	low	suburban	Coyotes	coyote	coyote	canid	mammal	0	1	0	boy	sixth	0	0	0	1	0	0	no
2	20	medium	suburban	coyote	coyote	coyote	canid	mammal	0	1	0	boy	seventh	0	0	1	0	0	0	no
3	20	medium	suburban	cyote	coyote	coyote	canid	mammal	0	1	0	girl	seventh	0	1	0	0	0	0	no
3	10	medium	suburban	Coyote	coyote	coyote	canid	mammal	0	1	0	girl	eighth	0	0	0	1	0	0	no
3	16	low	suburban	coyotes	coyote	coyote	canid	mammal	0	1	0	boy	eighth	0	1	0	0	0	0	no
3	16	low	suburban	Coyote	coyote	coyote	canid	mammal	0	1	0	boy	sixth	0	0	0	1	0	0	no
3	1	low	suburban	coyote	coyote	coyote	canid	mammal	0	1	0	boy	sixth	0	0	0	1	0	0	no
3	1	low	suburban	Coyote	coyote	coyote	canid	mammal	0	1	0	girl	sixth	0	0	0	1	0	0	no
3	22	medium	exurban	coyote	coyote	coyote	canid	mammal	0	1	0	boy	eighth	0	0	0	1	0	0	yes
3	22	medium	exurban	coyote	coyote	coyote	canid	mammal	0	1	0	boy	eighth	0	0	0	1	0	0	yes
3	3	high	suburban	Coyote	coyote	coyote	canid	mammal	0	1	0	boy	eighth	0	0	1	0	0	0	no
3	3	high	suburban	coyote	coyote	coyote	canid	mammal	0	1	0	girl	eighth	0	1	0	0	0	0	no
3	5	high	exurban	Coyty	coyote	coyote	canid	mammal	0	1	0	girl	sixth	0	0	0	1	0	1	no
3	5	high	exurban	coyote	coyote	coyote	canid	mammal	0	1	0	girl	sixth	0	0	0	1	0	1	yes
3	5	high	exurban	Coyote	coyote	coyote	canid	mammal	0	1	0	girl	sixth	0	1	0	0	0	0	no
3	5	high	exurban	coyote	coyote	coyote	canid	mammal	0	1	0	girl	sixth	0	0	0	1	0	0	yes
3	5	high	exurban	coyote	coyote	coyote	canid	mammal	0	1	0	girl	sixth	0	0	1	0	0	0	no
3	5	high	exurban	coyote	coyote	coyote	canid	mammal	0	1	0	boy	sixth	0	0	0	1	0	0	no
3	9	medium	rural	coyote	coyote	coyote	canid	mammal	0	1	0	boy	seventh	0	0	0	1	0	0	yes
3	9	medium	rural	Coyotess	coyote	coyote	canid	mammal	0	1	0	boy	seventh	0	0	0	1	0	0	yes
3	9	medium	rural	Coyote	coyote	coyote	canid	mammal	0	1	0	boy	seventh	0	0	0	1	1	0	yes
2	5	high	exurban	coyoty	coyote	coyote	canid	mammal	0	1	0	boy	sixth	0	0	0	1	0	0	yes
3	18	low	suburban	Coyote	coyote	coyote	canid	mammal	0	1	0	boy	seventh	0	0	0	1	0	0	no
3	18	low	suburban	coyote	coyote	coyote	canid	mammal	0	1	0	boy	seventh	0	0	0	1	0	0	no
3	18	low	suburban	Coyotes	coyote	coyote	canid	mammal	0	1	0	girl	seventh	0	0	0	1	0	0	no
3	18	low	suburban	Coyote	coyote	coyote	canid	mammal	0	1	0	boy	seventh	0	0	0	1	0	0	no
3	21	high	suburban	coyote	coyote	coyote	canid	mammal	0	1	0	boy	eighth	0	0	0	1	0	0	no
3	21	high	suburban	coyote	coyote	coyote	canid	mammal	0	1	0	boy	eighth	0	0	1	0	0	0	no
1	16	low	suburban	crab	crab	crab	marine invertebrate	marine invertebrate	2	1	0	boy	sixth	0	0	0	1	0	0	no response
1	11	low	suburban	crabs	crab	crab	marine invertebrate	marine invertebrate	2	1	0	girl	eighth	1	0	0	1	0	0	no response
1	17	medium	suburban	Crabs	crab	crab	marine invertebrate	marine invertebrate	2	1	0	girl	eighth	0	0	0	1	1	0	no response
1	14	medium	exurban	crabs	crab	crab	marine invertebrate	marine invertebrate	2	1	0	girl	eighth	0	1	0	0	0	0	no response
2	14	medium	exurban	Crab	crab	crab	marine invertebrate	marine invertebrate	2	1	0	girl	eighth	0	0	0	1	0	0	no
2	9	medium	rural	Crabs	crab	crab	marine invertebrate	marine invertebrate	2	1	0	girl	seventh	0	0	0	1	0	0	no
1	13	high	exurban	crabs	crab	crab	marine invertebrate	marine invertebrate	2	1	0	girl	eighth	0	0	1	0	0	0	no response
3	1	low	suburban	Crabs	crab	crab	marine invertebrate	marine invertebrate	2	1	0	boy	sixth	0	0	0	1	0	0	yes
3	18	low	suburban	Crabs	crab	crab	marine invertebrate	marine invertebrate	2	1	0	girl	seventh	1	0	0	0	1	0	no
3	18	low	suburban	crab	crab	crab	marine invertebrate	marine invertebrate	2	1	0	girl	seventh	0	0	0	1	0	0	no
3	21	high	suburban	crabs	crab	crab	marine invertebrate	marine invertebrate	2	1	0	boy	eighth	0	0	0	1	0	0	no
3	21	high	suburban	crabs	crab	crab	marine invertebrate	marine invertebrate	2	1	0	girl	eighth	0	0	0	1	0	0	no
3	18	low	suburban	creepy ducks	creepy duck	duck	aquatic bird	bird	2	1	0	boy	seventh	1	0	0	0	0	0	no
1	11	low	suburban	crickets	cricket	cricket	insect	terrestrial invertebrate	2	1	0	girl	eighth	0	1	0	0	0	0	no response
1	5	high	exurban	crickets	cricket	cricket	insect	terrestrial invertebrate	2	1	0	girl	sixth	0	0	0	1	0	0	no response
2	5	high	exurban	crickit	cricket	cricket	insect	terrestrial invertebrate	2	1	0	boy	sixth	0	0	0	1	0	1	yes
1	14	medium	exurban	crickets	cricket	cricket	insect	terrestrial invertebrate	2	1	0	girl	eighth	0	0	0	1	1	0	no response
2	20	medium	suburban	Crickets	cricket	cricket	insect	terrestrial invertebrate	2	1	0	girl	seventh	0	0	1	0	0	0	no
3	18	low	suburban	Crickets	cricket	cricket	insect	terrestrial invertebrate	2	1	0	boy	seventh	0	0	0	1	0	0	yes
1	4	high	exurban	crocodiles	crocodile	crocodile	alligator or crocodile	reptile	1	0	1	girl	sixth	0	0	0	1	0	0	no response
1	4	high	exurban	crocodile	crocodile	crocodile	alligator or crocodile	reptile	1	0	1	girl	sixth	0	1	0	0	1	0	no response
2	7	medium	exurban	crocidialls	crocodile	crocodile	alligator or crocodile	reptile	1	0	1	girl	sixth	0	0	1	0	0	0	no
2	7	medium	exurban	crocadile	crocodile	crocodile	alligator or crocodile	reptile	1	0	1	girl	sixth	0	0	0	1	0	0	no
2	7	medium	exurban	Crocodile	crocodile	crocodile	alligator or crocodile	reptile	1	0	1	boy	sixth	0	1	0	0	0	0	no
1	16	low	suburban	crocodiles	crocodile	crocodile	alligator or crocodile	reptile	1	0	1	girl	sixth	0	0	0	1	0	0	no response
1	16	low	suburban	crocodile	crocodile	crocodile	alligator or crocodile	reptile	1	0	1	girl	sixth	0	1	0	0	0	1	no response
1	16	low	suburban	crocodile	crocodile	crocodile	alligator or crocodile	reptile	1	0	1	boy	sixth	0	1	0	0	0	1	no response
1	16	low	suburban	crocodiles	crocodile	crocodile	alligator or crocodile	reptile	1	0	1	girl	sixth	0	0	0	1	0	0	no response
1	16	low	suburban	crocodiles	crocodile	crocodile	alligator or crocodile	reptile	1	0	1	girl	sixth	0	0	0	1	0	0	no response
1	15	high	suburban	crocodile	crocodile	crocodile	alligator or crocodile	reptile	1	0	1	boy	seventh	0	0	0	1	0	0	no response
2	15	high	suburban	crocodiles	crocodile	crocodile	alligator or crocodile	reptile	1	0	1	boy	sixth	0	0	1	0	0	0	no
2	15	high	suburban	Crocodile	crocodile	crocodile	alligator or crocodile	reptile	1	0	1	boy	sixth	1	0	0	0	0	0	no
2	15	high	suburban	crocodile/aligator	crocodile	crocodile	alligator or crocodile	reptile	1	0	1	girl	sixth	0	0	0	1	0	0	no
2	15	high	suburban	Crocodile	crocodile	crocodile	alligator or crocodile	reptile	1	0	1	girl	sixth	0	1	0	0	1	0	no
1	13	high	exurban	crocodiles	crocodile	crocodile	alligator or crocodile	reptile	1	0	1	girl	eighth	0	1	1	0	1	1	no response
1	13	high	exurban	Crocodile	crocodile	crocodile	alligator or crocodile	reptile	1	0	1	boy	eighth	0	0	1	0	0	0	no response
1	13	high	exurban	Crocodiles	crocodile	crocodile	alligator or crocodile	reptile	1	0	1	girl	eighth	0	1	0	0	0	0	no response
1	13	high	exurban	Crocodile	crocodile	crocodile	alligator or crocodile	reptile	1	0	1	girl	eighth	0	0	1	0	0	0	no response
1	13	high	exurban	Crocodile	crocodile	crocodile	alligator or crocodile	reptile	1	0	1	girl	eighth	0	0	1	0	0	0	no response
1	11	low	suburban	crocodiles	crocodile	crocodile	alligator or crocodile	reptile	1	0	1	girl	eighth	0	0	1	0	0	0	no response
1	11	low	suburban	crocodile	crocodile	crocodile	alligator or crocodile	reptile	1	0	1	boy	eighth	0	0	1	0	0	0	no response
1	11	low	suburban	crocodile/alligators	crocodile	crocodile	alligator or crocodile	reptile	1	0	1	girl	eighth	0	0	0	1	0	0	no response
1	17	medium	suburban	crocodiles	crocodile	crocodile	alligator or crocodile	reptile	1	0	1	girl	eighth	0	0	0	1	0	0	no response
1	17	medium	suburban	crocodiles	crocodile	crocodile	alligator or crocodile	reptile	1	0	1	boy	eighth	0	0	0	1	0	1	no response
1	8	medium	suburban	crocodile	crocodile	crocodile	alligator or crocodile	reptile	1	0	1	girl	eighth	0	0	0	1	0	0	no response
1	8	medium	suburban	crocodile	crocodile	crocodile	alligator or crocodile	reptile	1	0	1	boy	eighth	0	1	0	0	0	0	no response
1	8	medium	suburban	crocodiles	crocodile	crocodile	alligator or crocodile	reptile	1	0	1	boy	eighth	1	1	0	0	0	0	no response
1	8	medium	suburban	crocodiles	crocodile	crocodile	alligator or crocodile	reptile	1	0	1	girl	eighth	0	0	0	1	0	0	no response
1	5	high	exurban	crocodile/alligator	crocodile	crocodile	alligator or crocodile	reptile	1	0	1	boy	sixth	0	0	0	1	1	1	no response
1	5	high	exurban	crocodiles	crocodile	crocodile	alligator or crocodile	reptile	1	0	1	boy	sixth	0	0	0	1	0	1	no response
1	5	high	exurban	crocodile	crocodile	crocodile	alligator or crocodile	reptile	1	0	1	boy	sixth	0	0	1	0	0	0	no response
2	5	high	exurban	crocadiles	crocodile	crocodile	alligator or crocodile	reptile	1	0	1	girl	sixth	0	0	0	1	0	0	yes
2	5	high	exurban	Crocodiles	crocodile	crocodile	alligator or crocodile	reptile	1	0	1	girl	sixth	0	0	1	0	0	0	no
2	5	high	exurban	crocidle	crocodile	crocodile	alligator or crocodile	reptile	1	0	1	boy	sixth	0	0	0	1	0	0	no
1	14	medium	exurban	Crocodile	crocodile	crocodile	alligator or crocodile	reptile	1	0	1	girl	eighth	0	1	0	0	0	0	no response
1	14	medium	exurban	Crocodile/Alligator	crocodile	crocodile	alligator or crocodile	reptile	1	0	1	girl	eighth	1	0	0	0	0	0	no response
1	14	medium	exurban	crocodile	crocodile	crocodile	alligator or crocodile	reptile	1	0	1	girl	eighth	0	0	1	0	0	0	no response
2	14	medium	exurban	crocodiles	crocodile	crocodile	alligator or crocodile	reptile	1	0	1	girl	eighth	0	0	0	0	0	1	yes
2	14	medium	exurban	Crocodile	crocodile	crocodile	alligator or crocodile	reptile	1	0	1	boy	eighth	no response	no response	no response	no response	no response	no response	no
1	14	medium	exurban	Crocodile	crocodile	crocodile	alligator or crocodile	reptile	1	0	1	boy	eighth	0	0	0	1	0	0	no response
1	14	medium	exurban	Crocodiles	crocodile	crocodile	alligator or crocodile	reptile	1	0	1	girl	eighth	0	0	1	0	0	0	no response
1	14	medium	exurban	Crocodile	crocodile	crocodile	alligator or crocodile	reptile	1	0	1	boy	eighth	0	0	0	1	0	0	no response
2	20	medium	suburban	crocodile	crocodile	crocodile	alligator or crocodile	reptile	1	0	1	girl	seventh	0	0	0	1	0	0	no
2	20	medium	suburban	crocadile	crocodile	crocodile	alligator or crocodile	reptile	1	0	1	girl	seventh	0	0	1	0	0	0	no
2	9	medium	rural	Crocidiles	crocodile	crocodile	alligator or crocodile	reptile	1	0	1	boy	seventh	0	0	0	1	0	0	yes
3	3	high	suburban	crocodiles	crocodile	crocodile	alligator or crocodile	reptile	1	0	1	no response	eighth	0	0	1	0	0	0	no
2	3	high	suburban	Crocodile/Alligator	crocodile	crocodile	alligator or crocodile	reptile	1	0	1	girl	eighth	0	0	0	1	0	0	no
2	3	high	suburban	Crocadiles	crocodile	crocodile	alligator or crocodile	reptile	1	0	1	girl	eighth	0	0	1	0	0	0	no
2	12	medium	suburban	crocodile	crocodile	crocodile	alligator or crocodile	reptile	1	0	1	girl	sixth	0	0	1	0	0	0	no
2	20	medium	suburban	crocadile	crocodile	crocodile	alligator or crocodile	reptile	1	0	1	boy	seventh	0	0	1	0	0	0	no
2	14	medium	exurban	crocodiles	crocodile	crocodile	alligator or crocodile	reptile	1	0	1	girl	eighth	0	0	0	0	0	1	yes
2	14	medium	exurban	crocodiles	crocodile	crocodile	alligator or crocodile	reptile	1	0	1	boy	eighth	1	1	1	1	1	1	yes
3	21	high	suburban	Crocidilies	crocodile	crocodile	alligator or crocodile	reptile	1	0	1	boy	eighth	0	1	0	0	0	0	no
3	16	low	suburban	crocidiles	crocodile	crocodile	alligator or crocodile	reptile	1	0	1	boy	sixth	0	0	0	1	1	0	no
3	16	low	suburban	crocodile	crocodile	crocodile	alligator or crocodile	reptile	1	0	1	boy	sixth	0	0	0	1	0	0	no
3	20	medium	suburban	Crocidile	crocodile	crocodile	alligator or crocodile	reptile	1	0	1	girl	seventh	0	0	1	0	0	0	no
3	20	medium	suburban	crocidiles	crocodile	crocodile	alligator or crocodile	reptile	1	0	1	girl	seventh	0	1	0	1	1	1	no
3	20	medium	suburban	Crocodiles	crocodile	crocodile	alligator or crocodile	reptile	1	0	1	boy	seventh	0	1	0	0	0	0	no
3	20	medium	suburban	Crocodile	crocodile	crocodile	alligator or crocodile	reptile	1	0	1	girl	seventh	1	0	0	0	0	0	no
3	10	medium	suburban	Crocodiles	crocodile	crocodile	alligator or crocodile	reptile	1	0	1	boy	eighth	0	0	0	0	0	1	no
3	9	medium	rural	Crocodiles	crocodile	crocodile	alligator or crocodile	reptile	1	0	1	boy	sixth	0	0	0	1	0	0	no
3	20	medium	suburban	crocodile	crocodile	crocodile	alligator or crocodile	reptile	1	0	1	girl	seventh	0	0	1	1	0	0	no
3	20	medium	suburban	crocdile	crocodile	crocodile	alligator or crocodile	reptile	1	0	1	girl	seventh	0	0	1	1	1	0	no
3	18	low	suburban	Crocodiles	crocodile	crocodile	alligator or crocodile	reptile	1	0	1	boy	seventh	0	0	0	1	0	0	no
2	20	medium	suburban	cocodriles	crocodile	crocodile	alligator or crocodile	reptile	1	0	1	girl	seventh	0	0	1	0	0	0	no
3	20	medium	suburban	crocidle	crocodile	crocodile	alligator or crocodile	reptile	1	0	1	girl	seventh	0	1	0	1	1	1	no
3	20	medium	suburban	crocodile	crocodile	crocodile	alligator or crocodile	reptile	1	0	1	girl	seventh	0	0	0	1	0	0	no
3	20	medium	suburban	croc	crocodile	crocodile	alligator or crocodile	reptile	1	0	1	girl	seventh	0	0	1	0	0	0	no
3	20	medium	suburban	Crocodiles	crocodile	crocodile	alligator or crocodile	reptile	1	0	1	boy	seventh	0	1	0	0	0	0	no
3	20	medium	suburban	Crocodille	crocodile	crocodile	alligator or crocodile	reptile	1	0	1	boy	seventh	0	0	0	1	0	0	no
3	20	medium	suburban	Crocodiles	crocodile	crocodile	alligator or crocodile	reptile	1	0	1	boy	seventh	1	0	0	0	0	0	no
3	10	medium	suburban	Crocodile	crocodile	crocodile	alligator or crocodile	reptile	1	0	1	girl	eighth	0	0	0	1	0	0	no
3	10	medium	suburban	Crocroach	crocodile	crocodile	alligator or crocodile	reptile	1	0	1	girl	eighth	1	0	0	0	0	0	no
3	10	medium	suburban	Crocodiles	crocodile	crocodile	alligator or crocodile	reptile	1	0	1	girl	eighth	0	0	0	1	0	0	no
3	10	medium	suburban	crocodile	crocodile	crocodile	alligator or crocodile	reptile	1	0	1	boy	eighth	0	1	0	0	0	0	no
[truncated: 6,050 more rows]
