# Supplementary material for: Children’s attitudes towards animals are similar across suburban, exurban, and rural areas
Source: PeerJ. 2019 Jul 23;7:e7328. doi: 10.7717/peerj.7328 (PMC6659664; doi:10.7717/peerj.7328)
Supplement: Supplemental Information 4 [file peerj-07-7328-s004.csv]

school_year	school	reduced_lunch	development	like1_orig	like1_stand	like1_species	like1_order	like1_class	exotic	native_coded	gender	grade	asian	black	hispanic	native_american	white	other	race	hunt	native_sum	harm_sum	lognative_sum	white_only
3	2	high	suburban	rabbit	rabbit	rabbit	rabbit	mammal	3	0	boy	fourth	0	0	0	0	1	0	white	no	0	3	0	1
2	14	medium	exurban	birds	bird	bird	bird	bird	3	0	boy	eigth	0	0	0	0	1	0	white	no	0	2	0	1
1	4	high	exurban	zebra	zebra	zebra	ungulate	mammal	1	0	boy	sixth	0	1	0	1	0	0	multiple races	no response	0	3	0	0
1	4	high	exurban	horse	horse	horse	domestic ungulate	mammal	3	0	boy	sixth	0	1	0	0	0	0	black	no response	0	2	0	0
1	4	high	exurban	bird	bird	bird	bird	bird	3	0	boy	sixth	0	0	1	0	0	0	hispanic	no response	0	3	0	0
1	4	high	exurban	bunny	rabbit	rabbit	rabbit	mammal	3	0	boy	sixth	0	1	0	0	1	0	multiple races	no response	0	2	0	0
1	4	high	exurban	lions	lion	lion	big cat	mammal	1	0	boy	sixth	0	0	0	0	1	0	white	no response	0	4	0	1
1	4	high	exurban	horses	horse	horse	domestic ungulate	mammal	3	0	boy	sixth	0	1	0	0	0	0	black	no response	0	1	0	0
1	4	high	exurban	jaguar	jaguar	jaguar	big cat	mammal	1	0	boy	sixth	0	1	0	0	0	0	black	no response	0	4	0	0
1	4	high	exurban	birds	bird	bird	bird	bird	3	0	boy	sixth	0	0	0	0	1	0	white	no response	0	2	0	1
1	4	high	exurban	tigers	tiger	tiger	big cat	mammal	1	0	boy	sixth	0	0	0	0	1	0	white	no response	0	4	0	1
1	4	high	exurban	penguins	penguin	penguin	aquatic bird	bird	1	0	boy	sixth	0	0	0	0	1	1	multiple races	no response	0	2	0	0
1	4	high	exurban	horse	horse	horse	domestic ungulate	mammal	3	0	boy	sixth	0	0	0	1	1	0	multiple races	no response	0	3	0	0
1	4	high	exurban	lion	lion	lion	big cat	mammal	1	0	boy	sixth	0	1	0	0	0	0	black	no response	0	4	0	0
1	4	high	exurban	monkey	monkey	monkey	primate	mammal	1	0	boy	sixth	0	1	0	0	0	0	black	no response	0	3	0	0
1	4	high	exurban	rabbit	rabbit	rabbit	rabbit	mammal	3	0	boy	sixth	0	1	0	1	0	0	multiple races	no response	0	3	0	0
1	4	high	exurban	bunny	rabbit	rabbit	rabbit	mammal	3	0	boy	sixth	0	0	0	0	1	0	white	no response	0	2	0	1
1	4	high	exurban	bulldog	bulldog	dog	dog	mammal	3	0	boy	sixth	0	0	0	0	0	0	other	no response	0	2	0	0
2	7	medium	exurban	pig	pig	pig	domestic ungulate	mammal	3	0	boy	sixth	0	0	0	0	1	0	white	yes	0	2	0	1
2	7	medium	exurban	lepord	leopard	leopard	big cat	mammal	1	0	boy	sixth	0	0	0	0	1	0	white	no	0	4	0	1
2	7	medium	exurban	Killer whale	orca	orca	marine mammal	mammal	1	0	boy	sixth	0	1	0	0	0	0	black	no	0	1	0	0
2	7	medium	exurban	birds	bird	bird	bird	bird	3	0	boy	sixth	0	1	0	0	0	0	black	no	0	3	0	0
2	7	medium	exurban	dolphins	dolphin	dolphin	marine mammal	mammal	1	0	boy	sixth	0	0	0	1	0	0	Native American	yes	0	2	0	0
2	7	medium	exurban	lions	lion	lion	big cat	mammal	1	0	boy	sixth	0	0	0	0	1	0	white	no	0	4	0	1
2	7	medium	exurban	Birds	bird	bird	bird	bird	3	0	boy	sixth	0	0	0	0	1	0	white	no	0	3	0	1
2	7	medium	exurban	Kangaroo	kangaroo	kangaroo	marsupial	mammal	1	0	boy	sixth	0	0	0	0	1	0	white	no	0	3	0	1
2	7	medium	exurban	monkey	monkey	monkey	primate	mammal	1	0	boy	sixth	0	0	0	0	1	0	white	yes	0	2	0	1
2	7	medium	exurban	tertle	turtle	turtle	turtle	reptile	3	0	boy	sixth	0	0	0	0	1	0	white	no	0	3	0	1
2	14	medium	exurban	giraffes	giraffe	giraffe	African megafauna	mammal	1	0	boy	eigth	0	0	0	0	1	0	white	no	0	1	0	1
3	21	high	suburban	Gerbils	gerbil	gerbil	small mammal	mammal	3	0	boy	eigth	0	0	0	0	1	0	white	no	0	2	0	1
1	16	low	suburban	monkey	monkey	monkey	primate	mammal	1	0	boy	sixth	1	0	0	0	0	0	asian	no response	0	2	0	0
1	16	low	suburban	octopi	octopus	octopus	marine invertebrate	marine invertebrate	1	0	boy	sixth	0	0	0	0	1	0	white	no response	0	2	0	1
1	16	low	suburban	penguin	penguin	penguin	aquatic bird	bird	1	0	boy	sixth	0	1	0	0	0	0	black	no response	0	2	0	0
1	16	low	suburban	rabbit	rabbit	rabbit	rabbit	mammal	3	0	boy	sixth	0	0	1	0	0	0	hispanic	no response	0	3	0	0
1	16	low	suburban	bird	bird	bird	bird	bird	3	0	boy	sixth	0	0	0	0	1	0	white	no response	0	2	0	1
1	16	low	suburban	horses	horse	horse	domestic ungulate	mammal	3	0	boy	sixth	0	0	0	0	1	0	white	no response	0	2	0	1
1	16	low	suburban	orcas	orca	orca	marine mammal	mammal	1	0	boy	sixth	1	0	0	0	0	0	asian	no response	0	3	0	0
1	16	low	suburban	giraffe	giraffe	giraffe	African megafauna	mammal	1	0	boy	sixth	0	0	0	0	1	0	white	no response	0	1	0	1
1	16	low	suburban	jaguar	jaguar	jaguar	big cat	mammal	1	0	boy	sixth	0	1	0	1	0	0	multiple races	no response	0	4	0	0
1	16	low	suburban	jaguar	jaguar	jaguar	big cat	mammal	1	0	boy	sixth	0	0	0	0	1	0	white	no response	0	4	0	1
1	16	low	suburban	monkey	monkey	monkey	primate	mammal	1	0	boy	sixth	1	0	0	0	0	0	asian	no response	0	2	0	0
1	16	low	suburban	anglerfish	anglerfish	anglerfish	fish	fish	1	0	boy	sixth	0	0	0	0	1	1	multiple races	no response	0	0	0	0
1	16	low	suburban	monkey	monkey	monkey	primate	mammal	1	0	boy	sixth	0	0	0	0	1	0	white	no response	0	3	0	1
1	16	low	suburban	pig	pig	pig	domestic ungulate	mammal	3	0	boy	sixth	0	0	0	0	1	1	multiple races	no response	0	2	0	0
1	16	low	suburban	tigers	tiger	tiger	big cat	mammal	1	0	boy	sixth	0	0	0	0	1	0	white	no response	0	3	0	1
1	16	low	suburban	wolves	wolf	wolf	canid	mammal	1	0	boy	sixth	0	0	1	1	1	0	multiple races	no response	0	4	0	0
1	16	low	suburban	anteater	anteater	anteater	anteater, sloth, armadillo	mammal	1	0	boy	sixth	0	0	0	0	1	0	white	no response	0	0	0	1
1	16	low	suburban	dolphins	dolphin	dolphin	marine mammal	mammal	1	0	boy	eigth	0	1	0	0	1	0	multiple races	no response	0	2	0	0
1	16	low	suburban	horses	horse	horse	domestic ungulate	mammal	3	0	boy	eigth	0	0	0	0	1	0	white	no response	0	1	0	1
1	16	low	suburban	gerbils	gerbil	gerbil	small mammal	mammal	3	0	boy	eigth	0	0	0	0	1	0	white	no response	0	2	0	1
1	16	low	suburban	dolphins	dolphin	dolphin	marine mammal	mammal	1	0	boy	eigth	1	0	0	0	0	0	asian	no response	0	2	0	0
1	16	low	suburban	koala	koala	koala	marsupial	mammal	1	0	boy	eigth	0	0	0	0	1	0	white	no response	0	0	0	1
1	16	low	suburban	walruses	walrus	walrus	marine mammal	mammal	1	0	boy	eigth	0	0	0	0	1	0	white	no response	0	2	0	1
1	16	low	suburban	fish	fish	fish	fish	fish	3	0	boy	eigth	0	0	0	0	1	0	white	no response	0	3	0	1
1	16	low	suburban	monkey	monkey	monkey	primate	mammal	1	0	boy	eigth	0	0	0	0	1	0	white	no response	0	1	0	1
1	16	low	suburban	jaguars	jaguar	jaguar	big cat	mammal	1	0	boy	eigth	0	0	0	0	1	0	white	no response	0	4	0	1
1	16	low	suburban	cheetahs	cheetah	cheetah	felid	mammal	1	0	boy	eigth	0	0	0	0	1	0	white	no response	0	3	0	1
1	16	low	suburban	dolphin	dolphin	dolphin	marine mammal	mammal	1	0	boy	eigth	0	0	1	0	0	0	hispanic	no response	0	2	0	0
1	15	high	suburban	horse	horse	horse	domestic ungulate	mammal	3	0	boy	seventh	0	0	1	0	0	0	hispanic	no response	0	3	0	0
1	15	high	suburban	rabbit	rabbit	rabbit	rabbit	mammal	3	0	boy	seventh	0	0	0	1	0	0	Native American	no response	0	2	0	0
1	15	high	suburban	cats	cat	cat	cat	mammal	3	0	boy	seventh	0	0	0	0	1	0	white	no response	0	3	0	1
1	15	high	suburban	lions	lion	lion	big cat	mammal	1	0	boy	seventh	0	1	0	0	0	0	black	no response	0	4	0	0
1	15	high	suburban	monkey	monkey	monkey	primate	mammal	1	0	boy	seventh	0	0	0	0	1	0	white	no response	0	2	0	1
1	15	high	suburban	liger	liger	liger	big cat	mammal	1	0	boy	seventh	0	1	0	0	1	0	multiple races	no response	0	4	0	0
1	15	high	suburban	monkey	monkey	monkey	primate	mammal	1	0	boy	seventh	0	0	1	0	0	0	hispanic	no response	0	3	0	0
1	15	high	suburban	alligator	alligator	alligator	alligator or crocodile	reptile	1	0	boy	seventh	0	0	0	0	1	0	white	no response	0	4	0	1
1	15	high	suburban	seal	seal	seal	marine mammal	mammal	1	0	boy	seventh	0	0	0	0	1	0	white	no response	0	0	0	1
1	15	high	suburban	dolphins	dolphin	dolphin	marine mammal	mammal	1	0	boy	eigth	1	0	0	0	0	0	asian	no response	0	2	0	0
1	15	high	suburban	penguins	penguin	penguin	aquatic bird	bird	1	0	boy	eigth	0	0	0	0	1	0	white	no response	0	2	0	1
1	15	high	suburban	roosters	rooster	rooster	ground bird	bird	3	0	boy	eigth	0	0	1	0	0	0	hispanic	no response	0	3	0	0
1	15	high	suburban	komodo dragon	komodo dragon	komodo dragon	lizard	reptile	1	0	boy	eigth	0	0	0	0	1	0	white	no response	0	4	0	1
2	15	high	suburban	birds	bird	bird	bird	bird	3	0	boy	sixth	0	0	1	0	0	0	hispanic	no	0	1	0	0
2	15	high	suburban	zebra	zebra	zebra	ungulate	mammal	1	0	boy	sixth	0	0	1	0	0	0	hispanic	no	0	2	0	0
2	15	high	suburban	Some Cats	some cats	cat	cat	mammal	3	0	boy	sixth	0	0	0	0	0	0	other	no	0	2	0	0
2	15	high	suburban	koala bears	koala	koala	marsupial	mammal	1	0	boy	sixth	0	0	1	0	0	0	hispanic	no	0	2	0	0
2	15	high	suburban	Lion	lion	lion	big cat	mammal	1	0	boy	sixth	0	0	0	0	1	0	white	no	0	4	0	1
2	15	high	suburban	polar bears	polar bear	polar bear	bear	mammal	1	0	boy	sixth	0	0	1	0	0	0	hispanic	no	0	3	0	0
2	15	high	suburban	panda	panda	panda	bear	mammal	1	0	boy	sixth	0	0	0	0	1	0	white	no	0	3	0	1
2	15	high	suburban	indian rhinoceros	indian rhinoceros	indian rhinoceros	African megafauna	mammal	1	0	boy	sixth	0	0	1	0	0	0	hispanic	no	0	3	0	0
2	15	high	suburban	kangaroo	kangaroo	kangaroo	marsupial	mammal	1	0	boy	sixth	0	0	1	0	0	0	hispanic	no	0	3	0	0
2	15	high	suburban	Fish	fish	fish	fish	fish	3	0	boy	sixth	1	0	0	1	0	0	multiple races	no	0	2	0	0
2	15	high	suburban	Dolphin	dolphin	dolphin	marine mammal	mammal	1	0	boy	sixth	0	0	1	0	0	0	hispanic	no	0	2	0	0
1	13	high	exurban	birds	bird	bird	bird	bird	3	0	boy	eigth	0	0	1	0	0	0	hispanic	no response	0	1	0	0
1	13	high	exurban	white tiger	white tiger	tiger	big cat	mammal	1	0	boy	eigth	0	1	0	0	0	0	black	no response	0	2	0	0
1	13	high	exurban	monkey	monkey	monkey	primate	mammal	1	0	boy	eigth	0	0	0	0	1	0	white	no response	0	2	0	1
1	13	high	exurban	kangaroo	kangaroo	kangaroo	marsupial	mammal	1	0	boy	eigth	0	1	0	0	0	0	black	no response	0	2	0	0
1	13	high	exurban	monkeys	monkey	monkey	primate	mammal	1	0	boy	eigth	0	0	1	0	0	0	hispanic	no response	0	1	0	0
1	13	high	exurban	parakeet	parakeet	parakeet	songbird or parrot	bird	3	0	boy	eigth	1	1	0	0	1	1	multiple races	no response	0	3	0	0
1	13	high	exurban	lions	lion	lion	big cat	mammal	1	0	boy	eigth	0	1	0	0	1	0	multiple races	no response	0	4	0	0
1	13	high	exurban	Leopard	leopard	leopard	big cat	mammal	1	0	boy	eigth	0	0	0	0	0	0	other	no response	0	4	0	0
1	13	high	exurban	sea gull	seagull	seagull	aquatic bird	bird	1	0	boy	eigth	0	0	1	0	0	0	hispanic	no response	0	2	0	0
1	13	high	exurban	bird	bird	bird	bird	bird	3	0	boy	eigth	0	0	1	0	0	0	hispanic	no response	0	2	0	0
1	13	high	exurban	penguin	penguin	penguin	aquatic bird	bird	1	0	boy	eigth	0	1	0	0	0	0	black	no response	0	3	0	0
1	13	high	exurban	Bird	bird	bird	bird	bird	3	0	boy	eigth	0	0	1	0	0	0	hispanic	no response	0	2	0	0
1	13	high	exurban	birds	bird	bird	bird	bird	3	0	boy	eigth	0	1	0	0	0	0	black	no response	0	2	0	0
1	13	high	exurban	Kangaroo	kangaroo	kangaroo	marsupial	mammal	1	0	boy	eigth	0	1	0	0	0	0	black	no response	0	2	0	0
1	13	high	exurban	Monkey	monkey	monkey	primate	mammal	1	0	boy	eigth	0	1	1	0	0	0	multiple races	no response	0	3	0	0
1	13	high	exurban	Cat	cat	cat	cat	mammal	3	0	boy	eigth	0	0	0	0	0	0	other	no response	0	2	0	0
1	13	high	exurban	Rabbits	rabbit	rabbit	rabbit	mammal	3	0	boy	eigth	0	0	0	0	1	0	white	no response	0	2	0	1
1	13	high	exurban	Giraff	giraffe	giraffe	African megafauna	mammal	1	0	boy	eigth	0	0	1	0	0	0	hispanic	no response	0	2	0	0
1	13	high	exurban	Bird	bird	bird	bird	bird	3	0	boy	eigth	0	0	1	0	0	0	hispanic	no response	0	2	0	0
1	13	high	exurban	Fish	fish	fish	fish	fish	3	0	boy	eigth	0	0	1	0	0	0	hispanic	no response	0	3	0	0
1	13	high	exurban	Rabbit	rabbit	rabbit	rabbit	mammal	3	0	boy	eigth	0	1	0	0	0	1	multiple races	no response	0	2	0	0
1	13	high	exurban	Bunny rabbits	rabbit	rabbit	rabbit	mammal	3	0	boy	eigth	0	1	0	1	0	0	multiple races	no response	0	2	0	0
1	13	high	exurban	Lion	lion	lion	big cat	mammal	1	0	boy	eigth	0	1	0	0	0	0	black	no response	0	4	0	0
1	13	high	exurban	Bird	bird	bird	bird	bird	3	0	boy	eigth	0	1	0	0	0	0	black	no response	0	2	0	0
1	13	high	exurban	Armadillo	armadillo	armadillo	anteater, sloth, armadillo	mammal	1	0	boy	eigth	0	1	0	0	0	0	black	no response	0	2	0	0
1	13	high	exurban	Bird	bird	bird	bird	bird	3	0	boy	eigth	0	1	0	0	0	0	black	no response	0	2	0	0
1	13	high	exurban	Spiders	spider	spider	arachnid	terrestrial invertebrate	3	0	boy	eigth	0	1	1	1	1	1	multiple races	no response	0	4	0	0
1	13	high	exurban	Kangaroo	kangaroo	kangaroo	marsupial	mammal	1	0	boy	eigth	0	1	0	0	0	0	black	no response	0	2	0	0
1	11	low	suburban	bonobos	bonobo	bonobo	primate	mammal	1	0	boy	eigth	0	1	1	0	1	0	multiple races	no response	0	1	0	0
1	11	low	suburban	cameleon	chameleon	chameleon	lizard	reptile	1	0	boy	eigth	0	0	1	0	0	0	hispanic	no response	0	1	0	0
1	11	low	suburban	hedgehog	hedgehog	hedgehog	small mammal	mammal	3	0	boy	eigth	0	0	1	0	0	0	hispanic	no response	0	2	0	0
1	11	low	suburban	Dolphins	dolphin	dolphin	marine mammal	mammal	1	0	boy	eigth	0	0	0	0	1	0	white	no response	0	2	0	1
1	11	low	suburban	birds	bird	bird	bird	bird	3	0	boy	eigth	0	0	1	0	0	0	hispanic	no response	0	3	0	0
1	11	low	suburban	grey wolf	grey wolf	grey wolf	canid	mammal	1	0	boy	eigth	0	0	1	0	0	0	hispanic	no response	0	4	0	0
1	11	low	suburban	fish	fish	fish	fish	fish	3	0	boy	eigth	0	0	1	0	0	0	hispanic	no response	0	3	0	0
1	11	low	suburban	zebra	zebra	zebra	ungulate	mammal	1	0	boy	eigth	0	0	0	0	1	0	white	no response	0	2	0	1
1	11	low	suburban	sloths	sloth	sloth	anteater, sloth, armadillo	mammal	1	0	boy	eigth	0	0	0	0	1	0	white	no response	0	2	0	1
1	11	low	suburban	hedgehog	hedgehog	hedgehog	small mammal	mammal	3	0	boy	eigth	0	0	0	0	1	0	white	no response	0	2	0	1
2	11	low	suburban	pana	panda	panda	bear	mammal	1	0	boy	eigth	0	0	1	0	0	0	hispanic	yes	0	4	0	0
2	11	low	suburban	honeybadgers	honey badger	honey badger	other carnivore	mammal	1	0	boy	eigth	1	0	0	0	0	0	asian	no	0	3	0	0
2	11	low	suburban	narwhals	narwhal	narwhal	marine mammal	mammal	1	0	boy	eigth	0	0	0	0	1	0	white	no	0	2	0	1
2	11	low	suburban	koala	koala	koala	marsupial	mammal	1	0	boy	eigth	0	0	0	0	1	0	white	no	0	1	0	1
2	11	low	suburban	monkeys	monkey	monkey	primate	mammal	1	0	boy	eigth	0	0	1	0	0	0	hispanic	no	0	3	0	0
2	11	low	suburban	blobfish	blobfish	blobfish	fish	fish	1	0	boy	eigth	1	0	0	0	0	0	asian	no	0	3	0	0
2	11	low	suburban	dolphins	dolphin	dolphin	marine mammal	mammal	1	0	boy	eigth	0	1	0	0	0	0	black	no	0	2	0	0
2	11	low	suburban	Aptenodytes forsteri	emperor penguin	emperor penguin	aquatic bird	bird	1	0	boy	eigth	0	0	0	1	1	0	multiple races	no	0	0	0	0
2	11	low	suburban	Gorilla	gorilla	gorilla	primate	mammal	1	0	boy	eigth	0	0	0	0	1	1	multiple races	no	0	2	0	0
1	6	medium	suburban	Cameleon	chameleon	chameleon	lizard	reptile	1	0	boy	eigth	1	0	0	0	1	0	multiple races	no response	0	2	0	0
1	6	medium	suburban	Goats	goat	goat	domestic ungulate	mammal	3	0	boy	eigth	0	0	1	0	0	0	hispanic	no response	0	2	0	0
1	6	medium	suburban	Pandas	panda	panda	bear	mammal	1	0	boy	eigth	0	0	1	0	0	0	hispanic	no response	0	4	0	0
1	6	medium	suburban	Pigs	pig	pig	domestic ungulate	mammal	3	0	boy	eigth	0	0	1	0	0	0	hispanic	no response	0	3	0	0
1	6	medium	suburban	Horses	horse	horse	domestic ungulate	mammal	3	0	boy	eigth	0	1	0	0	0	0	black	no response	0	3	0	0
1	6	medium	suburban	Tiger	tiger	tiger	big cat	mammal	1	0	boy	eigth	0	1	0	0	1	0	multiple races	no response	0	4	0	0
1	6	medium	suburban	Chimpanzees	chimpanzee	chimpanzee	primate	mammal	1	0	boy	eigth	0	0	0	0	1	0	white	no response	0	1	0	1
1	6	medium	suburban	Rabbits	rabbit	rabbit	rabbit	mammal	3	0	boy	eigth	0	0	0	0	1	0	white	no response	0	3	0	1
1	17	medium	suburban	lion	lion	lion	big cat	mammal	1	0	boy	eigth	0	1	0	0	0	0	black	no response	0	4	0	0
1	17	medium	suburban	wolves	wolf	wolf	canid	mammal	1	0	boy	eigth	0	0	0	0	1	0	white	no response	0	2	0	1
1	17	medium	suburban	honey badger	honey badger	honey badger	other carnivore	mammal	1	0	boy	eigth	1	1	0	0	0	0	multiple races	no response	0	3	0	0
1	17	medium	suburban	fish	fish	fish	fish	fish	3	0	boy	eigth	0	1	0	0	0	0	black	no response	0	1	0	0
1	17	medium	suburban	dolphins	dolphin	dolphin	marine mammal	mammal	1	0	boy	eigth	1	1	0	0	0	0	multiple races	no response	0	2	0	0
1	17	medium	suburban	honey badger	honey badger	honey badger	other carnivore	mammal	1	0	boy	eigth	0	1	0	0	0	0	black	no response	0	1	0	0
1	17	medium	suburban	birds	bird	bird	bird	bird	3	0	boy	eigth	0	0	0	0	1	0	white	no response	0	2	0	1
1	17	medium	suburban	cheetahs	cheetah	cheetah	felid	mammal	1	0	boy	eigth	0	1	0	1	0	0	multiple races	no response	0	3	0	0
1	17	medium	suburban	octopus	octopus	octopus	marine invertebrate	marine invertebrate	1	0	boy	eigth	0	1	1	0	1	0	multiple races	no response	0	1	0	0
1	17	medium	suburban	dolphin	dolphin	dolphin	marine mammal	mammal	1	0	boy	eigth	0	0	0	0	1	0	white	no response	0	1	0	1
1	17	medium	suburban	rabbits	rabbit	rabbit	rabbit	mammal	3	0	boy	eigth	0	0	0	0	1	0	white	no response	0	3	0	1
1	17	medium	suburban	birds	bird	bird	bird	bird	3	0	boy	eigth	0	1	0	0	0	0	black	no response	0	3	0	0
1	17	medium	suburban	dolphin	dolphin	dolphin	marine mammal	mammal	1	0	boy	eigth	0	0	0	0	1	0	white	no response	0	2	0	1
1	17	medium	suburban	monkey	monkey	monkey	primate	mammal	1	0	boy	eigth	0	1	0	0	0	0	black	no response	0	1	0	0
1	17	medium	suburban	rat	rat	rat	small mammal	mammal	3	0	boy	eigth	0	1	1	0	0	1	multiple races	no response	0	3	0	0
1	17	medium	suburban	grizzly bears	grizzly bear	grizzly bear	bear	mammal	1	0	boy	eigth	0	0	0	0	1	0	white	no response	0	4	0	1
1	17	medium	suburban	roadrunners	roadrunner	roadrunner	ground bird	bird	1	0	boy	eigth	0	1	0	0	0	0	black	no response	0	3	0	0
1	17	medium	suburban	white tigers	white tiger	tiger	big cat	mammal	1	0	boy	eigth	0	1	0	1	0	0	multiple races	no response	0	4	0	0
1	17	medium	suburban	Hamsters	hamster	hamster	small mammal	mammal	3	0	boy	eigth	0	1	0	0	0	0	black	no response	0	2	0	0
1	17	medium	suburban	Killer Whales	orca	orca	marine mammal	mammal	1	0	boy	eigth	0	1	0	1	0	0	multiple races	no response	0	1	0	0
1	17	medium	suburban	Cat	cat	cat	cat	mammal	3	0	boy	eigth	0	1	0	0	0	0	black	no response	0	2	0	0
1	17	medium	suburban	Rabbit	rabbit	rabbit	rabbit	mammal	3	0	boy	eigth	0	0	0	0	0	1	other	no response	0	3	0	0
1	8	medium	suburban	pigs	pig	pig	domestic ungulate	mammal	3	0	boy	eigth	0	0	1	0	0	0	hispanic	no response	0	1	0	0
1	8	medium	suburban	turtle	turtle	turtle	turtle	reptile	3	0	boy	eigth	0	0	1	0	0	0	hispanic	no response	0	1	0	0
1	8	medium	suburban	chickens	chicken	chicken	ground bird	bird	3	0	boy	eigth	0	0	1	0	0	0	hispanic	no response	0	2	0	0
1	8	medium	suburban	lemurs	lemur	lemur	primate	mammal	1	0	boy	eigth	0	1	0	0	0	0	black	no response	0	2	0	0
1	8	medium	suburban	birds	bird	bird	bird	bird	3	0	boy	eigth	0	0	1	0	0	0	hispanic	no response	0	3	0	0
1	8	medium	suburban	koala bears	koala	koala	marsupial	mammal	1	0	boy	eigth	0	0	0	0	1	0	white	no response	0	3	0	1
1	8	medium	suburban	american alligator	alligator	alligator	alligator or crocodile	reptile	1	0	boy	eigth	0	0	0	0	1	0	white	no response	0	4	0	1
1	8	medium	suburban	Turkey	turkey	turkey	ground bird	bird	3	0	boy	eigth	0	0	1	0	0	0	hispanic	no response	0	2	0	0
1	8	medium	suburban	turtle	turtle	turtle	turtle	reptile	3	0	boy	eigth	0	0	1	0	0	0	hispanic	no response	0	3	0	0
1	8	medium	suburban	rabbits	rabbit	rabbit	rabbit	mammal	3	0	boy	eigth	0	1	0	1	0	0	multiple races	no response	0	2	0	0
1	8	medium	suburban	fish	fish	fish	fish	fish	3	0	boy	eigth	0	1	0	0	0	1	multiple races	no response	0	3	0	0
1	8	medium	suburban	giant squid	giant squid	giant squid	marine invertebrate	marine invertebrate	1	0	boy	eigth	0	0	0	1	1	0	multiple races	no response	0	3	0	0
1	8	medium	suburban	zebra	zebra	zebra	ungulate	mammal	1	0	boy	eigth	0	1	0	0	0	0	black	no response	0	3	0	0
1	8	medium	suburban	zebra	zebra	zebra	ungulate	mammal	1	0	boy	eigth	0	0	1	0	0	0	hispanic	no response	0	2	0	0
1	8	medium	suburban	cats	cat	cat	cat	mammal	3	0	boy	eigth	0	1	0	0	0	0	black	no response	0	4	0	0
1	8	medium	suburban	dolphins	dolphin	dolphin	marine mammal	mammal	1	0	boy	eigth	0	0	0	0	1	0	white	no response	0	2	0	1
1	8	medium	suburban	whales	whale	whale	marine mammal	mammal	1	0	boy	eigth	0	1	0	0	0	0	black	no response	0	1	0	0
1	8	medium	suburban	alligator	alligator	alligator	alligator or crocodile	reptile	1	0	boy	eigth	0	0	0	0	0	1	other	no response	0	4	0	0
1	8	medium	suburban	fish	fish	fish	fish	fish	3	0	boy	eigth	0	1	0	0	0	0	black	no response	0	2	0	0
1	8	medium	suburban	dolphin	dolphin	dolphin	marine mammal	mammal	1	0	boy	eigth	1	0	0	0	0	0	asian	no response	0	1	0	0
1	8	medium	suburban	dolphins	dolphin	dolphin	marine mammal	mammal	1	0	boy	eigth	0	0	1	0	0	0	hispanic	no response	0	3	0	0
1	8	medium	suburban	chameleon	chameleon	chameleon	lizard	reptile	1	0	boy	eigth	1	1	0	0	0	0	multiple races	no response	0	3	0	0
1	8	medium	suburban	sharks	shark	shark	shark	fish	1	0	boy	eigth	0	0	1	0	0	0	hispanic	no response	0	3	0	0
1	5	high	exurban	alligators	alligator	alligator	alligator or crocodile	reptile	1	0	boy	sixth	0	0	0	1	0	0	Native American	no response	0	3	0	0
1	5	high	exurban	monkey	monkey	monkey	primate	mammal	1	0	boy	sixth	0	0	0	1	1	0	multiple races	no response	0	1	0	0
1	5	high	exurban	birds	bird	bird	bird	bird	3	0	boy	sixth	0	0	0	0	1	0	white	no response	0	2	0	1
1	5	high	exurban	penguin	penguin	penguin	aquatic bird	bird	1	0	boy	sixth	0	0	0	0	1	0	white	no response	0	0	0	1
1	5	high	exurban	fish	fish	fish	fish	fish	3	0	boy	sixth	0	0	0	0	1	0	white	no response	0	2	0	1
1	5	high	exurban	wolf	wolf	wolf	canid	mammal	1	0	boy	sixth	0	0	0	1	1	0	multiple races	no response	0	4	0	0
1	5	high	exurban	penguins	penguin	penguin	aquatic bird	bird	1	0	boy	sixth	0	0	0	1	1	1	multiple races	no response	0	3	0	0
1	5	high	exurban	whale	whale	whale	marine mammal	mammal	1	0	boy	sixth	0	0	1	0	0	0	hispanic	no response	0	3	0	0
1	5	high	exurban	armadillo	armadillo	armadillo	anteater, sloth, armadillo	mammal	1	0	boy	sixth	0	0	0	0	1	0	white	no response	0	3	0	1
1	5	high	exurban	fish	fish	fish	fish	fish	3	0	boy	sixth	0	0	1	0	0	0	hispanic	no response	0	3	0	0
1	5	high	exurban	monkey	monkey	monkey	primate	mammal	1	0	boy	sixth	0	0	0	0	1	0	white	no response	0	2	0	1
1	5	high	exurban	penguins	penguin	penguin	aquatic bird	bird	1	0	boy	sixth	0	0	0	1	1	0	multiple races	no response	0	3	0	0
1	5	high	exurban	cows	cow	cow	domestic ungulate	mammal	3	0	boy	sixth	0	0	0	0	1	0	white	no response	0	1	0	1
1	5	high	exurban	gerble	gerbil	gerbil	small mammal	mammal	3	0	boy	sixth	0	0	0	0	1	0	white	no response	0	3	0	1
1	5	high	exurban	bird	bird	bird	bird	bird	3	0	boy	sixth	0	0	0	0	1	0	white	no response	0	2	0	1
1	5	high	exurban	albino crocodile	albino crocodile	crocodile	alligator or crocodile	reptile	1	0	boy	sixth	0	0	0	0	1	0	white	no response	0	4	0	1
1	5	high	exurban	whale	whale	whale	marine mammal	mammal	1	0	boy	sixth	0	1	0	0	0	0	black	no response	0	1	0	0
1	5	high	exurban	donkeys	donkey	donkey	domestic ungulate	mammal	3	0	boy	sixth	0	0	1	0	0	0	hispanic	no response	0	2	0	0
1	5	high	exurban	rabbit	rabbit	rabbit	rabbit	mammal	3	0	boy	sixth	0	0	0	0	1	1	multiple races	no response	0	3	0	0
1	5	high	exurban	whale	whale	whale	marine mammal	mammal	1	0	boy	sixth	0	0	0	0	1	0	white	no response	0	2	0	1
1	5	high	exurban	lion	lion	lion	big cat	mammal	1	0	boy	sixth	0	0	1	0	0	0	hispanic	no response	0	4	0	0
1	5	high	exurban	giraffe	giraffe	giraffe	African megafauna	mammal	1	0	boy	sixth	0	0	0	0	1	0	white	no response	0	3	0	1
1	5	high	exurban	whale	whale	whale	marine mammal	mammal	1	0	boy	sixth	0	0	1	0	0	0	hispanic	no response	0	3	0	0
1	5	high	exurban	monkey	monkey	monkey	primate	mammal	1	0	boy	sixth	0	0	0	0	1	0	white	no response	0	3	0	1
1	5	high	exurban	penguin	penguin	penguin	aquatic bird	bird	1	0	boy	sixth	0	0	0	0	1	0	white	no response	0	0	0	1
2	5	high	exurban	hamster	hamster	hamster	small mammal	mammal	3	0	boy	sixth	0	0	0	1	0	0	Native American	no	0	2	0	0
2	5	high	exurban	monkey	monkey	monkey	primate	mammal	1	0	boy	sixth	0	0	1	0	0	0	hispanic	no	0	3	0	0
2	5	high	exurban	monekey	monkey	monkey	primate	mammal	1	0	boy	sixth	0	0	1	0	0	0	hispanic	no	0	2	0	0
2	5	high	exurban	shark	shark	shark	shark	fish	1	0	boy	sixth	0	0	0	1	1	0	multiple races	yes	0	3	0	0
2	5	high	exurban	rabbit	rabbit	rabbit	rabbit	mammal	3	0	boy	sixth	0	0	1	0	0	0	hispanic	no	0	2	0	0
2	5	high	exurban	lion	lion	lion	big cat	mammal	1	0	boy	sixth	0	0	0	0	0	1	other	yes	0	4	0	0
2	5	high	exurban	lion	lion	lion	big cat	mammal	1	0	boy	sixth	0	0	0	0	1	0	white	no	0	4	0	1
2	5	high	exurban	panda bear	panda	panda	bear	mammal	1	0	boy	sixth	0	0	0	0	1	0	white	no	0	4	0	1
2	5	high	exurban	horse	horse	horse	domestic ungulate	mammal	3	0	boy	sixth	0	0	0	0	1	0	white	no	0	2	0	1
2	5	high	exurban	birds	bird	bird	bird	bird	3	0	boy	sixth	0	0	1	0	0	0	hispanic	no	0	2	0	0
2	5	high	exurban	bird	bird	bird	bird	bird	3	0	boy	sixth	0	0	1	0	0	0	hispanic	no	0	2	0	0
2	5	high	exurban	lion	lion	lion	big cat	mammal	1	0	boy	sixth	0	0	1	0	0	0	hispanic	no	0	4	0	0
2	5	high	exurban	dolphins	dolphin	dolphin	marine mammal	mammal	1	0	boy	sixth	0	0	1	0	0	0	hispanic	no	0	1	0	0
2	5	high	exurban	pinguin	penguin	penguin	aquatic bird	bird	1	0	boy	sixth	0	0	1	0	0	1	multiple races	no	0	2	0	0
2	5	high	exurban	pig	pig	pig	domestic ungulate	mammal	3	0	boy	sixth	0	0	0	0	1	0	white	yes	0	2	0	1
2	5	high	exurban	baby tiger	baby tiger	tiger	big cat	mammal	1	0	boy	sixth	0	0	0	0	1	0	white	yes	0	4	0	1
2	5	high	exurban	sordfish	swordfish	swordfish	fish	fish	1	0	boy	sixth	0	0	0	0	1	0	white	yes	0	2	0	1
2	5	high	exurban	turtles	turtle	turtle	turtle	reptile	3	0	boy	sixth	0	0	0	0	1	0	white	no	0	3	0	1
2	5	high	exurban	gerbil	gerbil	gerbil	small mammal	mammal	3	0	boy	sixth	0	1	0	0	0	0	black	no	0	2	0	0
1	14	medium	exurban	Armadillos	armadillo	armadillo	anteater, sloth, armadillo	mammal	1	0	boy	eigth	0	1	0	1	1	0	multiple races	no response	0	3	0	0
1	14	medium	exurban	Snakes	snake	snake	snake	reptile	3	0	boy	eigth	0	0	0	0	1	0	white	no response	0	1	0	1
1	14	medium	exurban	Horse	horse	horse	domestic ungulate	mammal	3	0	boy	eigth	0	0	0	0	1	0	white	no response	0	1	0	1
1	14	medium	exurban	Zebras	zebra	zebra	ungulate	mammal	1	0	boy	eigth	0	0	0	0	1	1	multiple races	no response	0	3	0	0
1	14	medium	exurban	Birds	bird	bird	bird	bird	3	0	boy	eigth	0	0	0	0	1	0	white	no response	0	2	0	1
1	14	medium	exurban	Kangaroo	kangaroo	kangaroo	marsupial	mammal	1	0	boy	eigth	0	1	0	0	0	0	black	no response	0	2	0	0
1	14	medium	exurban	Birds	bird	bird	bird	bird	3	0	boy	eigth	0	0	1	0	0	0	hispanic	no response	0	1	0	0
1	14	medium	exurban	Monkeys	monkey	monkey	primate	mammal	1	0	boy	eigth	0	0	0	0	1	0	white	no response	0	2	0	1
1	14	medium	exurban	dogs	dog	dog	dog	mammal	3	0	boy	eigth	0	0	1	0	0	0	hispanic	no response	0	1	0	0
1	14	medium	exurban	chinchillas	chinchilla	chinchilla	small mammal	mammal	3	0	boy	eigth	0	0	0	0	1	0	white	no response	0	3	0	1
1	14	medium	exurban	leopard	leopard	leopard	big cat	mammal	1	0	boy	eigth	0	1	0	0	1	0	multiple races	no response	0	2	0	0
1	14	medium	exurban	Narwal	narwhal	narwhal	marine mammal	mammal	1	0	boy	eigth	0	0	0	1	1	1	multiple races	no response	0	2	0	0
1	14	medium	exurban	monkeys	monkey	monkey	primate	mammal	1	0	boy	eigth	0	0	0	0	1	0	white	no response	0	3	0	1
1	14	medium	exurban	whales	whale	whale	marine mammal	mammal	1	0	boy	eigth	0	0	0	0	0	1	other	no response	0	2	0	0
1	14	medium	exurban	chicken	chicken	chicken	ground bird	bird	3	0	boy	eigth	0	0	0	1	0	0	Native American	no response	0	2	0	0
1	14	medium	exurban	bird	bird	bird	bird	bird	3	0	boy	eigth	0	1	0	0	0	0	black	no response	0	3	0	0
1	14	medium	exurban	Penguins	penguin	penguin	aquatic bird	bird	1	0	boy	eigth	0	0	0	0	1	0	white	no response	0	1	0	1
1	14	medium	exurban	Fish	fish	fish	fish	fish	3	0	boy	eigth	0	1	0	0	0	0	black	no response	0	2	0	0
1	14	medium	exurban	birds	bird	bird	bird	bird	3	0	boy	eigth	0	0	1	0	0	0	hispanic	no response	0	2	0	0
1	14	medium	exurban	tiger	tiger	tiger	big cat	mammal	1	0	boy	eigth	0	0	0	0	1	0	white	no response	0	4	0	1
1	14	medium	exurban	Honey Badger	honey badger	honey badger	other carnivore	mammal	1	0	boy	eigth	0	0	0	0	1	0	white	no response	0	2	0	1
1	14	medium	exurban	cows	cow	cow	domestic ungulate	mammal	3	0	boy	eigth	0	0	0	0	1	0	white	no response	0	1	0	1
1	14	medium	exurban	lions	lion	lion	big cat	mammal	1	0	boy	eigth	0	0	1	0	0	0	hispanic	no response	0	4	0	0
1	14	medium	exurban	Lion	lion	lion	big cat	mammal	1	0	boy	eigth	0	0	0	0	1	0	white	no response	0	4	0	1
1	14	medium	exurban	Cameleon	chameleon	chameleon	lizard	reptile	1	0	boy	eigth	0	0	1	0	0	0	hispanic	no response	0	3	0	0
1	14	medium	exurban	Turtle	turtle	turtle	turtle	reptile	3	0	boy	eigth	0	0	1	0	0	0	hispanic	no response	0	3	0	0
1	14	medium	exurban	Dolphin	dolphin	dolphin	marine mammal	mammal	1	0	boy	eigth	0	0	0	0	1	0	white	no response	0	2	0	1
1	14	medium	exurban	Monkey	monkey	monkey	primate	mammal	1	0	boy	eigth	0	0	0	0	1	0	white	no response	0	2	0	1
1	14	medium	exurban	Monkey	monkey	monkey	primate	mammal	1	0	boy	eigth	0	0	0	0	1	0	white	no response	0	2	0	1
1	14	medium	exurban	Fish	fish	fish	fish	fish	3	0	boy	eigth	0	0	0	0	1	0	white	no response	0	3	0	1
1	14	medium	exurban	Monkeys	monkey	monkey	primate	mammal	1	0	boy	eigth	0	0	1	0	0	0	hispanic	no response	0	2	0	0
1	14	medium	exurban	Lion	lion	lion	big cat	mammal	1	0	boy	eigth	0	1	0	0	0	0	black	no response	0	4	0	0
1	14	medium	exurban	ostrich	ostrich	ostrich	ground bird	bird	1	0	boy	eigth	0	0	0	0	1	0	white	no response	0	2	0	1
2	14	medium	exurban	Horses	horse	horse	domestic ungulate	mammal	3	0	boy	eigth	0	1	0	0	0	0	black	no	0	3	0	0
2	14	medium	exurban	Jaguar	jaguar	jaguar	big cat	mammal	1	0	boy	eigth	0	0	0	0	1	0	white	yes	0	4	0	1
2	14	medium	exurban	monkey	monkey	monkey	primate	mammal	1	0	boy	eigth	0	0	0	0	1	0	white	no	0	3	0	1
2	14	medium	exurban	whale	whale	whale	marine mammal	mammal	1	0	boy	eigth	0	0	0	0	1	0	white	no	0	2	0	1
2	14	medium	exurban	monkey	monkey	monkey	primate	mammal	1	0	boy	eigth	0	0	0	0	1	0	white	no	0	3	0	1
2	14	medium	exurban	dogs	dog	dog	dog	mammal	3	0	boy	eigth	0	0	0	0	1	0	white	no	0	4	0	1
2	14	medium	exurban	Gorilla	gorilla	gorilla	primate	mammal	1	0	boy	eigth	0	1	0	0	0	0	black	no	0	2	0	0
2	14	medium	exurban	tiger	tiger	tiger	big cat	mammal	1	0	boy	eigth	0	0	0	0	1	0	white	no	0	4	0	1
2	14	medium	exurban	Leopard	leopard	leopard	big cat	mammal	1	0	boy	eigth	0	1	0	0	0	0	black	no	0	4	0	0
1	14	medium	exurban	dolphins	dolphin	dolphin	marine mammal	mammal	1	0	boy	eigth	0	0	0	0	1	0	white	no response	0	2	0	1
1	14	medium	exurban	whales	whale	whale	marine mammal	mammal	1	0	boy	eigth	0	0	0	0	1	0	white	no response	0	2	0	1
1	14	medium	exurban	Penguin	penguin	penguin	aquatic bird	bird	1	0	boy	eigth	0	0	0	0	1	0	white	no response	0	3	0	1
1	14	medium	exurban	lion	lion	lion	big cat	mammal	1	0	boy	eigth	0	0	1	0	0	0	hispanic	no response	0	3	0	0
1	14	medium	exurban	Clown Fish	clown fish	clown fish	fish	fish	3	0	boy	eigth	0	1	0	0	0	0	black	no response	0	1	0	0
1	14	medium	exurban	dogs	dog	dog	dog	mammal	3	0	boy	eigth	0	0	0	0	1	0	white	no response	0	1	0	1
1	14	medium	exurban	monkey	monkey	monkey	primate	mammal	1	0	boy	eigth	0	0	0	0	0	1	other	no response	0	2	0	0
1	14	medium	exurban	monkeys	monkey	monkey	primate	mammal	1	0	boy	eigth	0	1	0	0	0	0	black	no response	0	3	0	0
1	14	medium	exurban	wolf	wolf	wolf	canid	mammal	1	0	boy	eigth	0	0	0	0	0	1	other	no response	0	3	0	0
1	14	medium	exurban	Dolphins	dolphin	dolphin	marine mammal	mammal	1	0	boy	eigth	0	0	0	0	1	0	white	no response	0	3	0	1
1	14	medium	exurban	Monkeys	monkey	monkey	primate	mammal	1	0	boy	eigth	0	0	1	0	1	0	multiple races	no response	0	3	0	0
1	14	medium	exurban	Monkey	monkey	monkey	primate	mammal	1	0	boy	eigth	0	0	1	0	0	0	hispanic	no response	0	2	0	0
1	14	medium	exurban	Lions	lion	lion	big cat	mammal	1	0	boy	eigth	0	0	0	0	1	0	white	no response	0	3	0	1
1	14	medium	exurban	Panda	panda	panda	bear	mammal	1	0	boy	eigth	0	1	0	0	1	0	multiple races	no response	0	4	0	0
1	14	medium	exurban	Monkey	monkey	monkey	primate	mammal	1	0	boy	eigth	0	1	0	0	0	0	black	no response	0	2	0	0
1	14	medium	exurban	Panda	panda	panda	bear	mammal	1	0	boy	eigth	0	0	0	0	1	0	white	no response	0	4	0	1
1	14	medium	exurban	Giraffes	giraffe	giraffe	African megafauna	mammal	1	0	boy	eigth	0	1	0	0	0	0	black	no response	0	3	0	0
1	14	medium	exurban	Guinea Pigs	guinea pig	guinea pig	small mammal	mammal	3	0	boy	eigth	0	0	1	0	1	0	multiple races	no response	0	2	0	0
1	14	medium	exurban	Birds	bird	bird	bird	bird	3	0	boy	eigth	0	0	1	0	0	0	hispanic	no response	0	3	0	0
1	14	medium	exurban	Cat	cat	cat	cat	mammal	3	0	boy	eigth	0	1	0	0	1	0	multiple races	no response	0	2	0	0
1	14	medium	exurban	Monkey	monkey	monkey	primate	mammal	1	0	boy	eigth	0	0	1	0	0	0	hispanic	no response	0	3	0	0
1	14	medium	exurban	Cats	cat	cat	cat	mammal	3	0	boy	eigth	0	0	0	0	1	0	white	no response	0	2	0	1
1	14	medium	exurban	Panda	panda	panda	bear	mammal	1	0	boy	eigth	0	0	1	0	0	0	hispanic	no response	0	4	0	0
1	14	medium	exurban	monkey	monkey	monkey	primate	mammal	1	0	boy	eigth	0	0	1	0	0	0	hispanic	no response	0	3	0	0
1	14	medium	exurban	rabbit	rabbit	rabbit	rabbit	mammal	3	0	boy	eigth	0	1	0	0	0	0	black	no response	0	1	0	0
1	14	medium	exurban	Dolphin	dolphin	dolphin	marine mammal	mammal	1	0	boy	eigth	0	0	0	0	1	0	white	no response	0	1	0	1
2	14	medium	exurban	Pandas	panda	panda	bear	mammal	1	0	boy	eigth	1	0	0	0	0	0	asian	no	0	4	0	0
2	14	medium	exurban	bunny	rabbit	rabbit	rabbit	mammal	3	0	boy	eigth	0	0	0	0	1	0	white	yes	0	3	0	1
2	14	medium	exurban	parot	parrot	parrot	songbird or parrot	bird	3	0	boy	eigth	1	1	0	0	1	1	multiple races	yes	0	3	0	0
2	14	medium	exurban	monkey	monkey	monkey	primate	mammal	1	0	boy	eigth	0	0	0	0	1	0	white	no	0	3	0	1
2	14	medium	exurban	tigers	tiger	tiger	big cat	mammal	1	0	boy	eigth	0	0	0	0	1	0	white	yes	0	4	0	1
2	14	medium	exurban	Monkeys	monkey	monkey	primate	mammal	1	0	boy	eigth	0	0	1	0	0	0	hispanic	no	0	2	0	0
2	14	medium	exurban	jaguar	jaguar	jaguar	big cat	mammal	1	0	boy	eigth	0	1	0	0	0	1	multiple races	no	0	4	0	0
2	14	medium	exurban	dolphin	dolphin	dolphin	marine mammal	mammal	1	0	boy	eigth	0	0	0	1	0	0	Native American	no	0	1	0	0
2	14	medium	exurban	Monkey	monkey	monkey	primate	mammal	1	0	boy	eigth	0	0	0	0	1	0	white	yes	0	2	0	1
2	14	medium	exurban	hedgehog	hedgehog	hedgehog	small mammal	mammal	3	0	boy	eigth	0	0	0	0	1	0	white	no	0	3	0	1
2	14	medium	exurban	Zebras	zebra	zebra	ungulate	mammal	1	0	boy	eigth	0	1	0	0	0	0	black	no	0	3	0	0
2	14	medium	exurban	horse	horse	horse	domestic ungulate	mammal	3	0	boy	eigth	0	0	0	0	1	0	white	yes	0	1	0	1
2	20	medium	suburban	rabbit	rabbit	rabbit	rabbit	mammal	3	0	boy	seventh	0	0	0	0	1	0	white	no	0	2	0	1
2	20	medium	suburban	dolphin	dolphin	dolphin	marine mammal	mammal	1	0	boy	seventh	0	0	0	1	1	0	multiple races	no	0	2	0	0
2	20	medium	suburban	penguine	penguin	penguin	aquatic bird	bird	1	0	boy	seventh	0	0	0	0	1	0	white	yes	0	3	0	1
2	20	medium	suburban	pengone	penguin	penguin	aquatic bird	bird	1	0	boy	seventh	0	0	0	0	1	0	white	yes	0	2	0	1
2	20	medium	suburban	camels	camel	camel	domestic ungulate	mammal	3	0	boy	seventh	0	0	1	0	0	0	hispanic	no	0	1	0	0
2	20	medium	suburban	Whales	whale	whale	marine mammal	mammal	1	0	boy	seventh	0	0	1	0	0	0	hispanic	no	0	2	0	0
2	20	medium	suburban	lepord	leopard	leopard	big cat	mammal	1	0	boy	seventh	0	0	0	0	0	1	other	yes	0	4	0	0
2	20	medium	suburban	tiger	tiger	tiger	big cat	mammal	1	0	boy	seventh	0	1	0	0	0	0	black	no	0	4	0	0
2	20	medium	suburban	Bunny	rabbit	rabbit	rabbit	mammal	3	0	boy	seventh	0	0	1	0	0	0	hispanic	no	0	1	0	0
2	20	medium	suburban	lion	lion	lion	big cat	mammal	1	0	boy	seventh	0	0	1	0	0	0	hispanic	no	0	4	0	0
2	20	medium	suburban	lion	lion	lion	big cat	mammal	1	0	boy	seventh	1	0	0	0	0	0	asian	no	0	4	0	0
2	20	medium	suburban	Rabbit	rabbit	rabbit	rabbit	mammal	3	0	boy	seventh	0	0	0	0	1	0	white	no	0	2	0	1
2	20	medium	suburban	rabbits	rabbit	rabbit	rabbit	mammal	3	0	boy	seventh	0	0	0	0	1	0	white	no	0	3	0	1
2	20	medium	suburban	dolphin	dolphin	dolphin	marine mammal	mammal	1	0	boy	seventh	0	0	0	0	1	0	white	no	0	2	0	1
2	20	medium	suburban	penquins	penguin	penguin	aquatic bird	bird	1	0	boy	seventh	0	0	0	0	1	0	white	no	0	3	0	1
2	20	medium	suburban	wolfs	wolf	wolf	canid	mammal	1	0	boy	seventh	0	0	0	0	0	1	other	no	0	4	0	0
2	20	medium	suburban	fish	fish	fish	fish	fish	3	0	boy	seventh	0	0	0	0	1	0	white	no	0	2	0	1
2	20	medium	suburban	Monkey's	monkey	monkey	primate	mammal	1	0	boy	seventh	0	0	0	0	1	0	white	no	0	2	0	1
2	20	medium	suburban	Sugar Gliders	sugar glider	sugar glider	small mammal	mammal	3	0	boy	seventh	1	0	0	0	1	0	multiple races	yes	0	3	0	0
2	20	medium	suburban	Bulls	bull	cow	domestic ungulate	mammal	3	0	boy	seventh	0	0	0	0	1	0	white	no	0	2	0	1
2	20	medium	suburban	Giraffe	giraffe	giraffe	African megafauna	mammal	1	0	boy	seventh	0	0	0	0	1	0	white	yes	0	0	0	1
2	12	medium	suburban	bird	bird	bird	bird	bird	3	0	boy	sixth	0	1	0	0	0	0	black	no	0	2	0	0
2	9	medium	rural	Dogs,horse,cats,birds	bird	bird	bird	bird	3	0	boy	seventh	0	0	1	0	0	0	hispanic	no	0	3	0	0
2	9	medium	rural	Birds	bird	bird	bird	bird	3	0	boy	seventh	0	0	1	0	1	0	multiple races	yes	0	2	0	0
2	9	medium	rural	Dogs	dog	dog	dog	mammal	3	0	boy	seventh	0	0	0	0	1	0	white	yes	0	4	0	1
2	9	medium	rural	Birdie	bird	bird	bird	bird	3	0	boy	seventh	0	0	0	0	1	0	white	no	0	3	0	1
2	9	medium	rural	Monkey	monkey	monkey	primate	mammal	1	0	boy	seventh	0	0	1	0	0	0	hispanic	no	0	2	0	0
2	9	medium	rural	Fish	fish	fish	fish	fish	3	0	boy	seventh	0	0	0	1	1	0	multiple races	no	0	3	0	0
2	9	medium	rural	horse	horse	horse	domestic ungulate	mammal	3	0	boy	seventh	0	1	0	0	0	0	black	yes	0	2	0	0
2	9	medium	rural	Bunnys	rabbit	rabbit	rabbit	mammal	3	0	boy	seventh	0	0	0	0	1	0	white	yes	0	2	0	1
2	9	medium	rural	Penguin	penguin	penguin	aquatic bird	bird	1	0	boy	seventh	0	0	0	0	1	0	white	no	0	0	0	1
2	9	medium	rural	White tigers	white tiger	tiger	big cat	mammal	1	0	boy	seventh	0	1	1	1	1	1	multiple races	yes	0	4	0	0
2	9	medium	rural	Lepord	leopard	leopard	big cat	mammal	1	0	boy	seventh	0	1	0	0	0	0	black	no	0	4	0	0
2	9	medium	rural	Dolphin	dolphin	dolphin	marine mammal	mammal	1	0	boy	seventh	0	0	1	0	1	0	multiple races	no	0	3	0	0
2	9	medium	rural	Angler fish	anglerfish	anglerfish	fish	fish	1	0	boy	seventh	0	0	0	0	1	0	white	yes	0	1	0	1
2	9	medium	rural	Blue Marlin	blue marlin	blue marlin	fish	fish	1	0	boy	seventh	0	0	0	0	1	0	white	yes	0	1	0	1
2	9	medium	rural	Aligator	alligator	alligator	alligator or crocodile	reptile	1	0	boy	seventh	0	0	1	0	0	0	hispanic	yes	0	4	0	0
2	9	medium	rural	Bulls	bull	cow	domestic ungulate	mammal	3	0	boy	seventh	0	0	0	0	1	0	white	yes	0	2	0	1
2	9	medium	rural	Jumbo Shrimp	jumbo shrimp	jumbo shrimp	marine invertebrate	marine invertebrate	1	0	boy	seventh	0	0	0	0	1	0	white	yes	0	1	0	1
2	3	high	suburban	Lions	lion	lion	big cat	mammal	1	0	boy	eigth	0	0	1	0	0	0	hispanic	no	0	4	0	0
2	3	high	suburban	Bunnies	rabbit	rabbit	rabbit	mammal	3	0	boy	eigth	0	0	1	0	0	0	hispanic	no	0	3	0	0
2	3	high	suburban	Zebra	zebra	zebra	ungulate	mammal	1	0	boy	eigth	0	1	0	0	0	0	black	no	0	3	0	0
2	3	high	suburban	Rabbit	rabbit	rabbit	rabbit	mammal	3	0	boy	eigth	0	0	1	0	0	0	hispanic	no	0	3	0	0
2	3	high	suburban	whale	whale	whale	marine mammal	mammal	1	0	boy	eigth	0	1	0	0	1	0	multiple races	no	0	2	0	0
2	3	high	suburban	penguins	penguin	penguin	aquatic bird	bird	1	0	boy	eigth	0	0	1	0	0	0	hispanic	yes	0	2	0	0
2	3	high	suburban	Lions	lion	lion	big cat	mammal	1	0	boy	eigth	0	1	0	0	1	1	multiple races	no	0	4	0	0
2	3	high	suburban	kangaroo	kangaroo	kangaroo	marsupial	mammal	1	0	boy	eigth	0	0	1	0	0	0	hispanic	no	0	2	0	0
2	3	high	suburban	Lions	lion	lion	big cat	mammal	1	0	boy	eigth	0	0	1	0	0	0	hispanic	yes	0	4	0	0
2	3	high	suburban	dog	dog	dog	dog	mammal	3	0	boy	eigth	0	1	0	1	0	0	multiple races	no	0	4	0	0
2	3	high	suburban	Turtles	turtle	turtle	turtle	reptile	3	0	boy	eigth	0	0	1	0	1	1	multiple races	no	0	3	0	0
2	3	high	suburban	Lions	lion	lion	big cat	mammal	1	0	boy	eigth	0	0	1	0	0	0	hispanic	no	0	4	0	0
2	3	high	suburban	koala	koala	koala	marsupial	mammal	1	0	boy	eigth	0	1	0	0	0	0	black	no	0	3	0	0
3	18	low	suburban	kangeroo	kangaroo	kangaroo	marsupial	mammal	1	0	boy	seventh	0	0	0	0	1	0	white	no	0	1	0	1
3	21	high	suburban	penguin	penguin	penguin	aquatic bird	bird	1	0	boy	eigth	0	0	0	0	1	0	white	yes	0	3	0	1
3	21	high	suburban	penguins	penguin	penguin	aquatic bird	bird	1	0	boy	eigth	0	1	0	0	0	0	black	no	0	1	0	0
2	12	medium	suburban	dolphins	dolphin	dolphin	marine mammal	mammal	1	0	boy	sixth	0	0	1	0	0	0	hispanic	no	0	2	0	0
2	12	medium	suburban	snake,rats,sharks,lions	rat	rat	small mammal	mammal	3	0	boy	sixth	0	0	1	0	0	0	hispanic	no	0	2	0	0
2	14	medium	exurban	Turtles	turtle	turtle	turtle	reptile	3	0	boy	eigth	0	0	0	0	1	0	white	yes	0	3	0	1
1	17	medium	suburban	lemurs	lemur	lemur	primate	mammal	1	0	boy	eigth	0	0	1	0	0	0	hispanic	no response	0	3	0	0
2	20	medium	suburban	monkeys	monkey	monkey	primate	mammal	1	0	boy	seventh	0	0	1	0	0	0	hispanic	no	0	2	0	0
2	9	medium	rural	Crocs	crocodile	crocodile	alligator or crocodile	reptile	1	0	boy	seventh	0	0	0	0	1	0	white	yes	0	4	0	1
3	10	medium	suburban	Fish, bird, rat, deer	fish	fish	fish	fish	3	0	boy	eigth	0	0	0	0	1	0	white	no	0	3	0	1
3	5	high	exurban	cows!!!!!!	cow	cow	domestic ungulate	mammal	3	0	boy	sixth	0	0	0	0	1	0	white	yes	0	3	0	1
2	20	medium	suburban	dolphin	dolphin	dolphin	marine mammal	mammal	1	0	boy	seventh	0	0	1	0	0	0	hispanic	no	0	2	0	0
3	3	high	suburban	Lions	lion	lion	big cat	mammal	1	0	boy	eigth	0	0	1	0	0	0	hispanic	yes	0	4	0	0
2	9	medium	rural	Monkey	monkey	monkey	primate	mammal	1	0	boy	seventh	0	0	0	0	1	0	white	no	0	3	0	1
2	20	medium	suburban	alligators	alligator	alligator	alligator or crocodile	reptile	1	0	boy	seventh	0	0	0	0	0	1	other	no	0	4	0	0
3	10	medium	suburban	Rabbits	rabbit	rabbit	rabbit	mammal	3	0	boy	eigth	0	0	0	0	1	0	white	no	0	2	0	1
2	5	high	exurban	cat	cat	cat	cat	mammal	3	0	boy	sixth	0	0	0	0	1	1	multiple races	no	0	4	0	0
2	7	medium	exurban	monekey	monkey	monkey	primate	mammal	1	0	boy	sixth	0	1	0	1	0	0	multiple races	no	0	2	0	0
3	10	medium	suburban	tiger	tiger	tiger	big cat	mammal	1	0	boy	eigth	0	0	0	0	1	0	white	no	0	4	0	1
2	14	medium	exurban	dogs	dog	dog	dog	mammal	3	0	boy	eigth	1	1	1	1	1	1	multiple races	yes	0	2	0	0
3	16	low	suburban	Turkeys	turkey	turkey	ground bird	bird	3	0	boy	eigth	0	0	0	0	1	0	white	no	0	2	0	1
2	11	low	suburban	fish	fish	fish	fish	fish	3	0	boy	eigth	0	0	0	0	1	0	white	no	0	2	0	1
3	21	high	suburban	Rabbits	rabbit	rabbit	rabbit	mammal	3	0	boy	eigth	0	1	0	0	0	0	black	no	0	3	0	0
3	10	medium	suburban	Dolphins	dolphin	dolphin	marine mammal	mammal	1	0	boy	eigth	0	0	0	0	1	0	white	yes	0	2	0	1
3	10	medium	suburban	Tiger	tiger	tiger	big cat	mammal	1	0	boy	eigth	0	0	0	0	1	0	white	no	0	3	0	1
3	10	medium	suburban	Monkeys	monkey	monkey	primate	mammal	1	0	boy	eigth	0	0	0	0	1	0	white	no	0	1	0	1
3	10	medium	suburban	monkys	monkey	monkey	primate	mammal	1	0	boy	eigth	0	0	0	0	1	0	white	no	0	3	0	1
3	10	medium	suburban	Dogs	dog	dog	dog	mammal	3	0	boy	eigth	0	0	0	0	1	0	white	no	0	4	0	1
3	10	medium	suburban	Birds	bird	bird	bird	bird	3	0	boy	eigth	0	0	0	0	1	0	white	no	0	3	0	1
3	10	medium	suburban	Koalas	koala	koala	marsupial	mammal	1	0	boy	eigth	0	0	1	0	0	0	hispanic	yes	0	3	0	0
3	10	medium	suburban	Kangaroos	kangaroo	kangaroo	marsupial	mammal	1	0	boy	eigth	0	0	0	0	1	0	white	yes	0	1	0	1
3	10	medium	suburban	Lion	lion	lion	big cat	mammal	1	0	boy	eigth	0	0	0	0	1	0	white	no	0	4	0	1
3	16	low	suburban	Wolf	wolf	wolf	canid	mammal	1	0	boy	seventh	0	0	0	0	1	0	white	no	0	4	0	1
3	16	low	suburban	cats	cat	cat	cat	mammal	3	0	boy	sixth	0	0	0	0	1	1	multiple races	no	0	2	0	0
3	16	low	suburban	leopard	leopard	leopard	big cat	mammal	1	0	boy	sixth	0	0	0	0	1	0	white	no	0	4	0	1
3	5	high	exurban	pigs	pig	pig	domestic ungulate	mammal	3	0	boy	sixth	0	0	0	0	1	0	white	no	0	1	0	1
3	9	medium	rural	Chickens	chicken	chicken	ground bird	bird	3	0	boy	seventh	0	0	0	1	1	0	multiple races	yes	0	3	0	0
3	9	medium	rural	Kangaroos	kangaroo	kangaroo	marsupial	mammal	1	0	boy	seventh	0	0	1	0	0	0	hispanic	no	0	2	0	0
3	20	medium	suburban	tiger	tiger	tiger	big cat	mammal	1	0	boy	seventh	0	1	0	0	0	0	black	no	0	4	0	0
3	1	low	suburban	leperd	leopard	leopard	big cat	mammal	1	0	boy	sixth	0	0	0	0	1	0	white	yes	0	4	0	1
3	20	medium	suburban	crocidile	crocodile	crocodile	alligator or crocodile	reptile	1	0	boy	seventh	0	0	0	0	1	0	white	yes	0	4	0	1
3	20	medium	suburban	Rhinoceros	rhinoceros	rhinoceros	African megafauna	mammal	1	0	boy	seventh	0	0	0	0	1	0	white	yes	0	4	0	1
3	21	high	suburban	rabbits	rabbit	rabbit	rabbit	mammal	3	0	boy	eigth	0	1	0	1	0	0	multiple races	no	0	2	0	0
3	20	medium	suburban	Turtles	turtle	turtle	turtle	reptile	3	0	boy	seventh	0	1	0	0	0	0	black	no	0	3	0	0
3	1	low	suburban	Hedgehog	hedgehog	hedgehog	small mammal	mammal	3	0	boy	sixth	0	0	0	0	1	0	white	no	0	1	0	1
3	1	low	suburban	monkeys	monkey	monkey	primate	mammal	1	0	boy	sixth	0	0	0	0	1	0	white	yes	0	2	0	1
3	1	low	suburban	fish	fish	fish	fish	fish	3	0	boy	sixth	0	0	0	0	1	0	white	no	0	2	0	1
3	21	high	suburban	wolf	wolf	wolf	canid	mammal	1	0	boy	eigth	0	1	0	0	0	0	black	no	0	4	0	0
3	1	low	suburban	fish	fish	fish	fish	fish	3	0	boy	sixth	0	0	0	0	1	0	white	no	0	3	0	1
3	20	medium	suburban	Dolphins	dolphin	dolphin	marine mammal	mammal	1	0	boy	seventh	0	0	0	0	1	0	white	no	0	2	0	1
3	10	medium	suburban	Guinea Pig	guinea pig	guinea pig	small mammal	mammal	3	0	boy	eigth	0	0	0	0	1	0	white	yes	0	2	0	1
3	9	medium	rural	Zebra	zebra	zebra	ungulate	mammal	1	0	boy	seventh	0	0	0	0	1	0	white	no	0	3	0	1
2	12	medium	suburban	dolphins	dolphin	dolphin	marine mammal	mammal	1	0	boy	sixth	0	0	1	0	0	0	hispanic	no	0	2	0	0
3	22	medium	exurban	suger glider	sugar glider	sugar glider	small mammal	mammal	3	0	boy	eigth	0	0	0	1	1	1	multiple races	yes	0	3	0	0
3	1	low	suburban	bunnies	rabbit	rabbit	rabbit	mammal	3	0	boy	sixth	0	0	0	0	1	0	white	no	0	2	0	1
3	1	low	suburban	Tiger	tiger	tiger	big cat	mammal	1	0	boy	sixth	0	0	0	0	0	1	other	no	0	4	0	0
2	20	medium	suburban	panda	panda	panda	bear	mammal	1	0	boy	seventh	0	0	1	0	0	0	hispanic	no	0	4	0	0
3	1	low	suburban	bunny	rabbit	rabbit	rabbit	mammal	3	0	boy	sixth	0	0	0	0	1	0	white	no	0	3	0	1
2	20	medium	suburban	hamsters	hamster	hamster	small mammal	mammal	3	0	boy	seventh	0	0	0	0	1	0	white	no	0	3	0	1
1	13	high	exurban	rabbits	rabbit	rabbit	rabbit	mammal	3	0	boy	eigth	0	1	0	0	0	0	black	no response	0	3	0	0
1	13	high	exurban	Chimps	chimpanzee	chimpanzee	primate	mammal	1	0	boy	eigth	0	0	1	0	0	0	hispanic	no response	0	2	0	0
2	11	low	suburban	komodo	komodo dragon	komodo dragon	lizard	reptile	1	0	boy	eigth	0	0	0	0	1	0	white	no	0	4	0	1
1	17	medium	suburban	giant tropical centipedes	giant tropical centiped	giant tropical centiped	insect	terrestrial invertebrate	1	0	boy	eigth	0	1	0	0	0	0	black	no response	0	2	0	0
2	5	high	exurban	panda	panda	panda	bear	mammal	1	0	boy	sixth	0	0	0	0	1	0	white	no	0	4	0	1
3	20	medium	suburban	Pandas	panda	panda	bear	mammal	1	0	boy	seventh	0	0	1	0	0	0	hispanic	no	0	4	0	0
3	20	medium	suburban	tiger	tiger	tiger	big cat	mammal	1	0	boy	seventh	0	1	0	0	0	0	black	no response	0	4	0	0
3	20	medium	suburban	fish	fish	fish	fish	fish	3	0	boy	seventh	0	1	0	0	1	0	multiple races	no	0	2	0	0
3	20	medium	suburban	gecko	gecko	gecko	lizard	reptile	3	0	boy	seventh	0	1	0	0	0	0	black	no	0	3	0	0
3	20	medium	suburban	Rabbit	rabbit	rabbit	rabbit	mammal	3	0	boy	seventh	0	0	0	0	1	0	white	no	0	2	0	1
3	20	medium	suburban	Giraffes	giraffe	giraffe	African megafauna	mammal	1	0	boy	seventh	1	0	0	0	0	0	asian	no	0	2	0	0
3	20	medium	suburban	Seals	seal	seal	marine mammal	mammal	1	0	boy	seventh	0	1	0	1	1	0	multiple races	no	0	3	0	0
3	20	medium	suburban	rosters	rooster	rooster	ground bird	bird	3	0	boy	seventh	0	0	1	0	0	0	hispanic	no	0	2	0	0
3	20	medium	suburban	dolphin	dolphin	dolphin	marine mammal	mammal	1	0	boy	seventh	0	0	1	0	0	0	hispanic	no	0	1	0	0
3	20	medium	suburban	Turtles	turtle	turtle	turtle	reptile	3	0	boy	seventh	0	1	0	0	0	0	black	no	0	3	0	0
3	20	medium	suburban	Kwola Bear	koala	koala	marsupial	mammal	1	0	boy	seventh	0	0	0	0	1	0	white	no	0	2	0	1
3	20	medium	suburban	monkey	monkey	monkey	primate	mammal	1	0	boy	seventh	0	0	0	0	1	0	white	no	0	3	0	1
3	20	medium	suburban	horses	horse	horse	domestic ungulate	mammal	3	0	boy	seventh	0	0	1	0	0	0	hispanic	no	0	2	0	0
3	20	medium	suburban	bannana slug	bannana slug	bannana slug	terrestrial mollusk or worm	terrestrial invertebrate	1	0	boy	seventh	0	0	0	0	1	0	white	no	0	2	0	1
3	20	medium	suburban	Kangaroo	kangaroo	kangaroo	marsupial	mammal	1	0	boy	seventh	0	1	0	1	0	0	multiple races	no	0	3	0	0
3	10	medium	suburban	cows	cow	cow	domestic ungulate	mammal	3	0	boy	eigth	0	0	1	0	0	0	hispanic	no	0	2	0	0
3	10	medium	suburban	Turtles	turtle	turtle	turtle	reptile	3	0	boy	eigth	0	0	0	1	1	0	multiple races	yes	0	3	0	0
3	10	medium	suburban	Penguin	penguin	penguin	aquatic bird	bird	1	0	boy	eigth	0	0	0	0	1	0	white	no	0	3	0	1
3	10	medium	suburban	Panda	panda	panda	bear	mammal	1	0	boy	eigth	0	1	0	0	0	0	black	no	0	4	0	0
3	10	medium	suburban	Blobfish	blobfish	blobfish	fish	fish	1	0	boy	eigth	0	0	0	0	1	0	white	no	0	1	0	1
3	10	medium	suburban	Penguins	penguin	penguin	aquatic bird	bird	1	0	boy	eigth	0	1	0	0	0	0	black	no	0	2	0	0
3	10	medium	suburban	dolphin	dolphin	dolphin	marine mammal	mammal	1	0	boy	eigth	0	1	0	0	0	0	black	no	0	3	0	0
3	10	medium	suburban	koala	koala	koala	marsupial	mammal	1	0	boy	eigth	0	0	0	0	1	0	white	no	0	1	0	1
3	10	medium	suburban	chameleon	chameleon	chameleon	lizard	reptile	1	0	boy	eigth	0	0	1	0	0	0	hispanic	no	0	2	0	0
3	16	low	suburban	Girraffe	giraffe	giraffe	African megafauna	mammal	1	0	boy	sixth	0	0	0	0	1	0	white	no	0	2	0	1
3	16	low	suburban	Jaguar	jaguar	jaguar	big cat	mammal	1	0	boy	eigth	0	1	0	0	0	0	black	yes	0	4	0	0
3	16	low	suburban	Turtle	turtle	turtle	turtle	reptile	3	0	boy	sixth	0	0	0	0	1	0	white	no	0	3	0	1
3	16	low	suburban	sloth	sloth	sloth	anteater, sloth, armadillo	mammal	1	0	boy	sixth	0	0	1	0	1	0	multiple races	no	0	1	0	0
3	16	low	suburban	turtle, bird, owl, bear	turtle	turtle	turtle	reptile	3	0	boy	eigth	0	0	0	0	1	0	white	no	0	1	0	1
3	16	low	suburban	ginnypig	guinea pig	guinea pig	small mammal	mammal	3	0	boy	eigth	0	1	0	0	0	0	black	no	0	2	0	0
3	16	low	suburban	monkey	monkey	monkey	primate	mammal	1	0	boy	eigth	1	0	0	0	0	0	asian	no	0	3	0	0
3	16	low	suburban	anteater	anteater	anteater	anteater, sloth, armadillo	mammal	1	0	boy	eigth	0	0	0	0	1	0	white	no	0	0	0	1
3	16	low	suburban	Wolf	wolf	wolf	canid	mammal	1	0	boy	seventh	0	0	0	0	1	0	white	no	0	4	0	1
3	16	low	suburban	Red Footed Turtle	red -footed tortoise	red -footed tortoise	turtle	reptile	1	0	boy	seventh	1	0	0	0	1	0	multiple races	no	0	2	0	0
3	16	low	suburban	leopard	leopard	leopard	big cat	mammal	1	0	boy	sixth	0	0	0	0	1	0	white	no	0	4	0	1
3	16	low	suburban	Pig	pig	pig	domestic ungulate	mammal	3	0	boy	sixth	0	0	0	0	1	0	white	no	0	1	0	1
3	2	high	suburban	guiny pig!	guinea pig	guinea pig	small mammal	mammal	3	0	boy	fourth	0	0	1	0	0	0	hispanic	no	0	3	0	0
3	2	high	suburban	horse!	horse	horse	domestic ungulate	mammal	3	0	boy	fourth	0	1	0	0	0	0	black	no	0	2	0	0
3	2	high	suburban	panda	panda	panda	bear	mammal	1	0	boy	fourth	0	1	1	1	0	0	multiple races	no	0	4	0	0
3	2	high	suburban	money	monkey	monkey	primate	mammal	1	0	boy	fourth	0	0	1	0	0	0	hispanic	no	0	2	0	0
3	2	high	suburban	kolwala	koala	koala	marsupial	mammal	1	0	boy	fourth	0	1	0	0	0	0	black	no	0	3	0	0
3	2	high	suburban	bulls	bull	cow	domestic ungulate	mammal	3	0	boy	fourth	0	0	1	0	0	0	hispanic	no	0	3	0	0
3	2	high	suburban	fish	fish	fish	fish	fish	3	0	boy	fourth	0	1	0	0	0	0	black	no	0	1	0	0
3	2	high	suburban	nahrwahel	narwhal	narwhal	marine mammal	mammal	1	0	boy	fourth	0	0	0	0	0	1	other	no	0	3	0	0
3	1	low	suburban	cat	cat	cat	cat	mammal	3	0	boy	sixth	0	0	0	0	1	0	white	no	0	4	0	1
3	1	low	suburban	leopard	leopard	leopard	big cat	mammal	1	0	boy	sixth	0	0	0	0	1	0	white	no	0	4	0	1
3	1	low	suburban	Gorila	gorilla	gorilla	primate	mammal	1	0	boy	sixth	0	0	0	0	1	0	white	yes	0	2	0	1
3	1	low	suburban	horse	horse	horse	domestic ungulate	mammal	3	0	boy	sixth	0	0	0	0	1	0	white	yes	0	2	0	1
3	1	low	suburban	monkey	monkey	monkey	primate	mammal	1	0	boy	sixth	0	0	1	0	0	0	hispanic	yes	0	3	0	0
3	1	low	suburban	bird	bird	bird	bird	bird	3	0	boy	sixth	0	0	0	0	1	0	white	no	0	3	0	1
3	1	low	suburban	panther	panther	panther	big cat	mammal	1	0	boy	sixth	0	0	0	0	1	0	white	no	0	4	0	1
3	1	low	suburban	Chimpanzee	chimpanzee	chimpanzee	primate	mammal	1	0	boy	sixth	0	1	0	0	0	0	black	no	0	2	0	0
3	1	low	suburban	whale	whale	whale	marine mammal	mammal	1	0	boy	sixth	0	0	0	0	1	0	white	no	0	2	0	1
3	1	low	suburban	Pigs	pig	pig	domestic ungulate	mammal	3	0	boy	sixth	0	0	0	0	1	0	white	no	0	3	0	1
3	1	low	suburban	Horned lizard	horned lizard	horned lizard	lizard	reptile	3	0	boy	sixth	0	0	0	0	1	0	white	no	0	2	0	1
3	1	low	suburban	bird	bird	bird	bird	bird	3	0	boy	sixth	0	0	0	1	1	0	multiple races	no	0	2	0	0
3	1	low	suburban	bird	bird	bird	bird	bird	3	0	boy	sixth	0	0	0	0	1	0	white	no	0	2	0	1
3	1	low	suburban	Turtale	turtle	turtle	turtle	reptile	3	0	boy	sixth	0	0	0	0	1	0	white	yes	0	3	0	1
3	1	low	suburban	fish	fish	fish	fish	fish	3	0	boy	sixth	0	0	0	0	1	0	white	no	0	3	0	1
3	1	low	suburban	monkey	monkey	monkey	primate	mammal	1	0	boy	sixth	0	0	0	0	1	0	white	yes	0	2	0	1
3	1	low	suburban	kangroo	kangaroo	kangaroo	marsupial	mammal	1	0	boy	sixth	0	0	0	0	1	0	white	yes	0	2	0	1
3	1	low	suburban	horse	horse	horse	domestic ungulate	mammal	3	0	boy	sixth	0	0	0	0	0	1	other	no	0	2	0	0
3	1	low	suburban	penguin	penguin	penguin	aquatic bird	bird	1	0	boy	sixth	0	0	0	0	1	0	white	no	0	1	0	1
3	22	medium	exurban	chameleon	chameleon	chameleon	lizard	reptile	1	0	boy	eigth	0	0	0	1	1	0	multiple races	no	0	3	0	0
3	22	medium	exurban	Hedgehog	hedgehog	hedgehog	small mammal	mammal	3	0	boy	eigth	0	0	0	0	0	1	other	yes	0	2	0	0
3	22	medium	exurban	Turtles	turtle	turtle	turtle	reptile	3	0	boy	eigth	0	0	0	0	1	0	white	no	0	2	0	1
3	22	medium	exurban	leopards	leopard	leopard	big cat	mammal	1	0	boy	eigth	0	0	0	0	1	0	white	yes	0	4	0	1
3	22	medium	exurban	Goats	goat	goat	domestic ungulate	mammal	3	0	boy	eigth	0	0	0	0	1	0	white	no	0	3	0	1
3	22	medium	exurban	Penguins	penguin	penguin	aquatic bird	bird	1	0	boy	eigth	0	0	0	0	1	0	white	no	0	3	0	1
3	22	medium	exurban	goat	goat	goat	domestic ungulate	mammal	3	0	boy	eigth	0	0	0	0	1	0	white	no	0	3	0	1
3	22	medium	exurban	polar bear	polar bear	polar bear	bear	mammal	1	0	boy	eigth	0	0	0	0	1	0	white	yes	0	4	0	1
3	22	medium	exurban	panda	panda	panda	bear	mammal	1	0	boy	eigth	0	0	0	0	1	0	white	no	0	4	0	1
3	22	medium	exurban	Panda	panda	panda	bear	mammal	1	0	boy	eigth	0	0	1	0	1	0	multiple races	no	0	4	0	0
3	22	medium	exurban	Turtle	turtle	turtle	turtle	reptile	3	0	boy	eigth	0	0	0	0	0	1	other	no	0	3	0	0
3	22	medium	exurban	birds	bird	bird	bird	bird	3	0	boy	eigth	0	0	0	0	1	0	white	yes	0	2	0	1
3	22	medium	exurban	pandas	panda	panda	bear	mammal	1	0	boy	eigth	0	0	0	0	1	0	white	no	0	3	0	1
3	22	medium	exurban	pig	pig	pig	domestic ungulate	mammal	3	0	boy	eigth	0	0	0	0	1	0	white	yes	0	3	0	1
3	22	medium	exurban	fish	fish	fish	fish	fish	3	0	boy	eigth	0	0	0	0	1	0	white	yes	0	3	0	1
3	22	medium	exurban	Rhino	rhinoceros	rhinoceros	African megafauna	mammal	1	0	boy	eigth	0	0	0	0	1	0	white	no	0	4	0	1
3	22	medium	exurban	Pandas	panda	panda	bear	mammal	1	0	boy	eigth	0	0	0	0	1	0	white	no	0	4	0	1
3	22	medium	exurban	peacocks	peacock	peacock	ground bird	bird	3	0	boy	eigth	0	0	0	0	1	0	white	no	0	3	0	1
3	22	medium	exurban	bird	bird	bird	bird	bird	3	0	boy	eigth	0	0	0	0	1	0	white	yes	0	2	0	1
3	22	medium	exurban	cat	cat	cat	cat	mammal	3	0	boy	eigth	0	0	1	0	0	0	hispanic	no	0	2	0	0
3	22	medium	exurban	giraffe	giraffe	giraffe	African megafauna	mammal	1	0	boy	eigth	0	0	0	0	1	0	white	yes	0	2	0	1
3	22	medium	exurban	Sloths	sloth	sloth	anteater, sloth, armadillo	mammal	1	0	boy	eigth	0	0	1	0	0	0	hispanic	no	0	3	0	0
3	3	high	suburban	Lions	lion	lion	big cat	mammal	1	0	boy	eigth	0	1	0	0	1	0	multiple races	no	0	4	0	0
3	3	high	suburban	Monkeys	monkey	monkey	primate	mammal	1	0	boy	eigth	0	0	1	0	0	0	hispanic	no	0	1	0	0
3	3	high	suburban	monkey	monkey	monkey	primate	mammal	1	0	boy	eigth	0	1	0	0	0	0	black	no	0	1	0	0
3	3	high	suburban	birds	bird	bird	bird	bird	3	0	boy	eigth	0	1	0	0	0	0	black	yes	0	2	0	0
3	3	high	suburban	birds	bird	bird	bird	bird	3	0	boy	eigth	0	0	1	0	0	0	hispanic	no	0	2	0	0
3	3	high	suburban	money	monkey	monkey	primate	mammal	1	0	boy	eigth	0	0	1	0	0	0	hispanic	no	0	3	0	0
3	3	high	suburban	dolphins	dolphin	dolphin	marine mammal	mammal	1	0	boy	eigth	0	1	0	1	0	0	multiple races	no	0	3	0	0
3	3	high	suburban	DOLPHINS	dolphin	dolphin	marine mammal	mammal	1	0	boy	eigth	0	0	0	0	0	1	other	no response	0	2	0	0
3	3	high	suburban	rabbits	rabbit	rabbit	rabbit	mammal	3	0	boy	eigth	0	0	1	0	0	0	hispanic	no	0	2	0	0
3	3	high	suburban	fish	fish	fish	fish	fish	3	0	boy	eigth	0	0	1	0	0	0	hispanic	no	0	2	0	0
3	3	high	suburban	Blob Fish	blobfish	blobfish	fish	fish	1	0	boy	eigth	0	0	0	0	1	1	multiple races	no	0	1	0	0
3	3	high	suburban	giraffes	giraffe	giraffe	African megafauna	mammal	1	0	boy	eigth	0	1	0	0	0	0	black	no	0	2	0	0
3	3	high	suburban	lion	lion	lion	big cat	mammal	1	0	boy	eigth	0	0	1	0	0	0	hispanic	no	0	4	0	0
3	3	high	suburban	lions	lion	lion	big cat	mammal	1	0	boy	eigth	0	1	0	0	0	0	black	no	0	4	0	0
3	3	high	suburban	lion	lion	lion	big cat	mammal	1	0	boy	eigth	0	1	0	0	0	0	black	no	0	2	0	0
3	5	high	exurban	cows!!!!!	cow	cow	domestic ungulate	mammal	3	0	boy	sixth	0	0	0	0	1	0	white	yes	0	3	0	1
3	5	high	exurban	hamster	hamster	hamster	small mammal	mammal	3	0	boy	sixth	0	0	0	1	1	0	multiple races	no	0	2	0	0
3	5	high	exurban	monkeys	mokney	mokney	primate	mammal	1	0	boy	sixth	0	1	0	0	0	0	black	no	0	2	0	0
3	5	high	exurban	bird	bird	bird	bird	bird	3	0	boy	sixth	0	0	1	0	0	0	hispanic	no	0	2	0	0
3	5	high	exurban	monkeys	monkey	monkey	primate	mammal	1	0	boy	sixth	0	0	0	0	1	0	white	yes	0	3	0	1
3	5	high	exurban	panda	panda	panda	bear	mammal	1	0	boy	sixth	0	0	1	0	0	0	hispanic	no	0	4	0	0
3	5	high	exurban	Birds	bird	bird	bird	bird	3	0	boy	sixth	0	0	0	0	1	0	white	no	0	2	0	1
3	5	high	exurban	shark	shark	shark	shark	fish	1	0	boy	sixth	0	0	1	0	0	0	hispanic	yes	0	3	0	0
3	5	high	exurban	monkey	monkey	monkey	primate	mammal	1	0	boy	sixth	0	0	0	0	1	0	white	yes	0	2	0	1
3	5	high	exurban	parit	parrot	parrot	songbird or parrot	bird	3	0	boy	sixth	0	0	0	0	1	0	white	no	0	2	0	1
3	5	high	exurban	whale	whale	whale	marine mammal	mammal	1	0	boy	sixth	0	0	0	0	1	0	white	no	0	1	0	1
3	5	high	exurban	pana	panda	panda	bear	mammal	1	0	boy	sixth	0	0	1	0	0	0	hispanic	no	0	3	0	0
3	5	high	exurban	monkey	monkey	monkey	primate	mammal	1	0	boy	sixth	0	0	1	0	0	0	hispanic	no	0	2	0	0
3	5	high	exurban	mama grizzly bear	grizzly bear	grizzly bear	bear	mammal	1	0	boy	sixth	0	0	0	0	1	0	white	yes	0	3	0	1
3	5	high	exurban	cows	cow	cow	domestic ungulate	mammal	3	0	boy	sixth	0	0	1	0	0	0	hispanic	yes	0	2	0	0
3	5	high	exurban	whales	whale	whale	marine mammal	mammal	1	0	boy	sixth	0	0	1	0	0	1	multiple races	no	0	3	0	0
3	5	high	exurban	panda	panda	panda	bear	mammal	1	0	boy	sixth	0	0	1	0	0	0	hispanic	no	0	4	0	0
3	5	high	exurban	perros	dog	dog	dog	mammal	3	0	boy	sixth	0	0	0	0	0	1	other	no	0	2	0	0
3	5	high	exurban	turtle	turtle	turtle	turtle	reptile	3	0	boy	sixth	0	1	1	0	0	0	multiple races	yes	0	3	0	0
3	5	high	exurban	dolphin	dolphin	dolphin	marine mammal	mammal	1	0	boy	sixth	0	0	0	0	1	0	white	no	0	3	0	1
3	5	high	exurban	gorrila	gorilla	gorilla	primate	mammal	1	0	boy	sixth	0	1	0	1	0	0	multiple races	no	0	3	0	0
3	5	high	exurban	zebra	zebra	zebra	ungulate	mammal	1	0	boy	sixth	0	0	0	0	0	1	other	yes	0	3	0	0
3	5	high	exurban	birds	bird	bird	bird	bird	3	0	boy	sixth	0	0	1	0	0	0	hispanic	no	0	2	0	0
3	5	high	exurban	monkey	monkey	monkey	primate	mammal	1	0	boy	sixth	0	1	0	0	0	0	black	no	0	2	0	0
3	5	high	exurban	wolfs	wolf	wolf	canid	mammal	1	0	boy	sixth	0	0	1	0	1	0	multiple races	no	0	4	0	0
3	5	high	exurban	geco	gecko	gecko	lizard	reptile	3	0	boy	sixth	0	0	0	0	1	0	white	no	0	3	0	1
3	5	high	exurban	aliergaters	alligator	alligator	alligator or crocodile	reptile	1	0	boy	sixth	0	1	0	0	0	0	black	no	0	4	0	0
3	5	high	exurban	monkey	monkey	monkey	primate	mammal	1	0	boy	sixth	0	1	0	0	0	0	black	no	0	3	0	0
3	5	high	exurban	wale	whale	whale	marine mammal	mammal	1	0	boy	sixth	0	0	0	1	0	0	Native American	no	0	1	0	0
3	5	high	exurban	zebra	zebra	zebra	ungulate	mammal	1	0	boy	sixth	0	0	1	0	0	0	hispanic	yes	0	3	0	0
3	9	medium	rural	Horse's	horse	horse	domestic ungulate	mammal	3	0	boy	seventh	0	0	0	0	1	1	multiple races	yes	0	2	0	0
3	9	medium	rural	turtle	turtle	turtle	turtle	reptile	3	0	boy	seventh	0	0	1	0	1	0	multiple races	no	0	3	0	0
3	18	low	suburban	chimpanzee	chimpanzee	chimpanzee	primate	mammal	1	0	boy	seventh	0	0	0	0	1	0	white	no	0	2	0	1
3	1	low	suburban	cat fox panda dog	cat	cat	cat	mammal	3	0	boy	sixth	0	0	0	0	1	0	white	no	0	4	0	1
2	3	high	suburban	Betta Fish	betta fish	betta fish	fish	fish	3	0	boy	eigth	0	1	0	0	0	0	black	no	0	3	0	0
3	18	low	suburban	pandas	panda	panda	bear	mammal	1	0	boy	seventh	0	1	0	0	0	0	black	no	0	4	0	0
3	18	low	suburban	ostrich	ostrich	ostrich	ground bird	bird	1	0	boy	seventh	0	0	0	0	1	0	white	no	0	1	0	1
3	18	low	suburban	Oarfish	oarfish	oarfish	fish	fish	1	0	boy	seventh	0	0	0	0	1	0	white	no	0	1	0	1
3	18	low	suburban	Antelope	antelope	antelope	ungulate	mammal	1	0	boy	seventh	0	0	0	0	1	0	white	no	0	3	0	1
3	18	low	suburban	saltwater fish	saltwater fish	saltwater fish	fish	fish	1	0	boy	seventh	1	0	0	0	0	0	asian	no	0	2	0	0
3	18	low	suburban	kangeroo	kangaroo	kangaroo	marsupial	mammal	1	0	boy	seventh	0	0	0	0	1	0	white	no	0	0	0	1
3	18	low	suburban	Mackerel	mackerel	mackerel	fish	fish	1	0	boy	seventh	1	0	0	0	0	0	asian	no	0	1	0	0
3	18	low	suburban	monkey	monkey	monkey	primate	mammal	1	0	boy	seventh	0	1	0	0	0	0	black	no	0	1	0	0
3	18	low	suburban	tucan	toucan	toucan	songbird or parrot	bird	1	0	boy	seventh	0	0	0	0	1	0	white	no	0	3	0	1
3	18	low	suburban	whales	whale	whale	marine mammal	mammal	1	0	boy	seventh	0	0	0	0	1	0	white	no	0	1	0	1
3	18	low	suburban	Narwhal	narwhal	narwhal	marine mammal	mammal	1	0	boy	seventh	0	0	0	0	1	0	white	yes	0	3	0	1
3	18	low	suburban	fish	fish	fish	fish	fish	3	0	boy	seventh	0	0	0	0	1	0	white	no	0	3	0	1
3	18	low	suburban	giraffe	giraffe	giraffe	African megafauna	mammal	1	0	boy	seventh	0	0	0	0	1	0	white	no	0	1	0	1
3	18	low	suburban	King Cobra	king cobra	king cobra	snake	reptile	1	0	boy	seventh	0	0	0	0	1	0	white	no	0	4	0	1
3	18	low	suburban	Seals	seal	seal	marine mammal	mammal	1	0	boy	seventh	0	0	0	0	1	0	white	no	0	2	0	1
3	18	low	suburban	dolphin	dolphin	dolphin	marine mammal	mammal	1	0	boy	seventh	0	0	0	0	1	0	white	no	0	2	0	1
3	18	low	suburban	Dolphins	dolphin	dolphin	marine mammal	mammal	1	0	boy	seventh	0	0	0	0	1	0	white	no	0	2	0	1
3	18	low	suburban	giraffe	giraffe	giraffe	African megafauna	mammal	1	0	boy	seventh	0	0	0	0	1	0	white	no	0	2	0	1
3	18	low	suburban	Dolphins	dolphin	dolphin	marine mammal	mammal	1	0	boy	seventh	0	0	0	0	1	0	white	no	0	1	0	1
3	18	low	suburban	Manatees	manatee	manatee	marine mammal	mammal	1	0	boy	seventh	0	0	0	0	0	1	other	no	0	2	0	0
3	18	low	suburban	monkeys	monkey	monkey	primate	mammal	1	0	boy	seventh	0	0	0	1	1	0	multiple races	no	0	3	0	0
3	18	low	suburban	Penguins	penguin	penguin	aquatic bird	bird	1	0	boy	seventh	0	0	0	0	1	0	white	yes	0	1	0	1
3	18	low	suburban	penguin	penguin	penguin	aquatic bird	bird	1	0	boy	seventh	1	0	0	0	1	0	multiple races	no	0	1	0	0
3	21	high	suburban	platypus	platypus	platypus	marsupial	mammal	1	0	boy	eigth	0	0	0	0	1	0	white	no	0	1	0	1
3	21	high	suburban	Dolphins	dolphin	dolphin	marine mammal	mammal	1	0	boy	eigth	0	0	0	0	1	0	white	no	0	2	0	1
3	21	high	suburban	fish	fish	fish	fish	fish	3	0	boy	eigth	0	0	0	0	0	1	other	no	0	2	0	0
3	21	high	suburban	koala	koala	koala	marsupial	mammal	1	0	boy	eigth	0	1	0	0	0	0	black	no	0	1	0	0
3	21	high	suburban	turtels	turtle	turtle	turtle	reptile	3	0	boy	eigth	0	0	0	0	1	0	white	yes	0	3	0	1
3	21	high	suburban	bunny	rabbit	rabbit	rabbit	mammal	3	0	boy	eigth	0	1	0	0	0	0	black	yes	0	2	0	0
3	21	high	suburban	dolphins	dolphin	dolphin	marine mammal	mammal	1	0	boy	eigth	0	0	1	0	0	0	hispanic	yes	0	2	0	0
3	21	high	suburban	birds	bird	bird	bird	bird	3	0	boy	eigth	0	1	0	0	0	0	black	no	0	2	0	0
3	21	high	suburban	lions	lion	lion	big cat	mammal	1	0	boy	eigth	0	0	0	0	1	0	white	no	0	4	0	1
3	21	high	suburban	panda	panda	panda	bear	mammal	1	0	boy	eigth	0	0	1	0	0	0	hispanic	no	0	4	0	0
3	21	high	suburban	fish	fish	fish	fish	fish	3	0	boy	eigth	0	0	0	0	1	0	white	yes	0	3	0	1
3	21	high	suburban	wolf	wolf	wolf	canid	mammal	1	0	boy	eigth	0	0	0	0	1	0	white	yes	0	4	0	1
3	21	high	suburban	whales	whale	whale	marine mammal	mammal	1	0	boy	eigth	0	1	1	0	0	0	multiple races	no	0	2	0	0
3	21	high	suburban	Bird	bird	bird	bird	bird	3	0	boy	eigth	0	0	0	0	1	0	white	no	0	2	0	1
3	21	high	suburban	wolves	wolf	wolf	canid	mammal	1	0	boy	eigth	0	0	1	0	0	0	hispanic	no	0	4	0	0
3	21	high	suburban	Rabits	rabbit	rabbit	rabbit	mammal	3	0	boy	eigth	0	0	0	0	1	0	white	yes	0	3	0	1
3	21	high	suburban	Dolphins	dolphin	dolphin	marine mammal	mammal	1	0	boy	eigth	0	1	0	1	0	0	multiple races	no	0	2	0	0
3	21	high	suburban	Fish	fish	fish	fish	fish	3	0	boy	eigth	0	1	0	0	0	0	black	no	0	3	0	0
3	21	high	suburban	birds	bird	bird	bird	bird	3	0	boy	eigth	0	0	1	0	0	0	hispanic	no	0	2	0	0
3	21	high	suburban	Giraffe	giraffe	giraffe	African megafauna	mammal	1	0	boy	eigth	1	0	0	0	1	0	multiple races	yes	0	1	0	0
3	21	high	suburban	birds	bird	bird	bird	bird	3	0	boy	eigth	0	0	1	0	0	0	hispanic	no response	0	3	0	0
3	21	high	suburban	Giraffe	giraffe	giraffe	African megafauna	mammal	1	0	boy	eigth	0	0	0	0	1	0	white	yes	0	2	0	1
3	21	high	suburban	monkey	monkey	monkey	primate	mammal	1	0	boy	eigth	0	0	0	0	1	0	white	yes	0	2	0	1
3	21	high	suburban	whale	whale	whale	marine mammal	mammal	1	0	boy	eigth	0	0	1	0	0	0	hispanic	no	0	1	0	0
3	21	high	suburban	bunnies	rabbit	rabbit	rabbit	mammal	3	0	boy	eigth	0	1	0	0	1	0	multiple races	no	0	3	0	0
3	21	high	suburban	Bunny	rabbit	rabbit	rabbit	mammal	3	0	boy	eigth	0	0	0	0	1	0	white	no	0	3	0	1
3	21	high	suburban	dolphins	dolphin	dolphin	marine mammal	mammal	1	0	boy	eigth	0	0	0	0	1	0	white	yes	0	2	0	1
3	21	high	suburban	leopards/Jaguars	leopard	leopard	big cat	mammal	1	0	boy	eigth	0	1	0	1	1	0	multiple races	yes	0	4	0	0
3	19	low	suburban	Panther	cougar	cougar	big cat	mammal	1	0	boy	eigth	0	0	0	0	1	0	white	yes	0	4	0	1
3	19	low	suburban	Penguins	penguin	penguin	aquatic bird	bird	1	0	boy	eigth	1	0	0	0	0	0	asian	no	0	1	0	0
3	19	low	suburban	Birds	bird	bird	bird	bird	3	0	boy	eigth	0	0	0	0	1	0	white	no	0	2	0	1
3	19	low	suburban	Sloth	sloth	sloth	anteater, sloth, armadillo	mammal	1	0	boy	eigth	0	0	0	0	1	0	white	no	0	2	0	1
1	4	high	exurban	deer	deer	deer	ungulate	mammal	2	1	boy	sixth	0	0	0	1	1	0	multiple races	no response	1	2	0.301029996	0
1	4	high	exurban	monkey	monkey	monkey	primate	mammal	1	0	boy	sixth	0	1	0	0	0	0	black	no response	1	3	0.301029996	0
1	4	high	exurban	kangaroo	kangaroo	kangaroo	marsupial	mammal	1	0	boy	sixth	0	0	0	0	1	0	white	no response	1	1	0.301029996	1
1	4	high	exurban	coyote	coyote	coyote	canid	mammal	0	1	boy	sixth	0	0	0	0	1	0	white	no response	1	4	0.301029996	1
1	4	high	exurban	orca	orca	orca	marine mammal	mammal	1	0	boy	sixth	0	1	0	0	0	0	black	no response	1	1	0.301029996	0
1	4	high	exurban	dolphin	dolphin	dolphin	marine mammal	mammal	1	0	boy	sixth	0	0	0	0	1	1	multiple races	no response	1	1	0.301029996	0
1	4	high	exurban	squirrel	squirrel	squirrel	small mammal	mammal	2	1	boy	sixth	0	1	0	0	0	0	black	no response	1	3	0.301029996	0
1	4	high	exurban	falcon	falcon	falcon	raptor or owl	bird	2	1	boy	sixth	0	0	1	0	0	0	hispanic	no response	1	2	0.301029996	0
1	4	high	exurban	deer	deer	deer	ungulate	mammal	2	1	boy	sixth	0	0	0	0	1	0	white	no response	1	3	0.301029996	1
1	4	high	exurban	monkey	monkey	monkey	primate	mammal	1	0	boy	sixth	0	0	0	0	1	0	white	no response	1	1	0.301029996	1
1	4	high	exurban	moose	moose	moose	ungulate	mammal	1	0	boy	sixth	0	0	0	0	1	0	white	no response	1	1	0.301029996	1
1	4	high	exurban	monkey	monkey	monkey	primate	mammal	1	0	boy	sixth	0	1	0	0	0	0	black	no response	1	3	0.301029996	0
2	7	medium	exurban	deer	deer	deer	ungulate	mammal	2	1	boy	sixth	0	0	0	0	0	1	other	no	1	3	0.301029996	0
2	7	medium	exurban	birds	bird	bird	bird	bird	3	0	boy	sixth	0	0	0	0	1	0	white	yes	1	2	0.301029996	1
2	7	medium	exurban	monkey	monkey	monkey	primate	mammal	1	0	boy	sixth	0	0	0	0	0	1	other	yes	1	2	0.301029996	0
2	7	medium	exurban	deers	deer	deer	ungulate	mammal	2	1	boy	sixth	0	1	0	0	0	0	black	yes	1	3	0.301029996	0
2	7	medium	exurban	deer	deer	deer	ungulate	mammal	2	1	boy	sixth	0	0	0	0	1	0	white	yes	1	2	0.301029996	1
2	7	medium	exurban	whales	whale	whale	marine mammal	mammal	1	0	boy	sixth	0	0	1	0	0	0	hispanic	yes	1	3	0.301029996	0
2	7	medium	exurban	deer	deer	deer	ungulate	mammal	2	1	boy	sixth	0	0	1	0	1	0	multiple races	yes	1	3	0.301029996	0
2	7	medium	exurban	kangaroo	kangaroo	kangaroo	marsupial	mammal	1	0	boy	sixth	0	1	0	0	0	0	black	yes	1	1	0.301029996	0
2	7	medium	exurban	zebra	zebra	zebra	ungulate	mammal	1	0	boy	sixth	0	1	0	0	0	0	black	yes	1	2	0.301029996	0
2	7	medium	exurban	paragen falcon	peregrine falcon	peregrine falcon	raptor or owl	bird	0	1	boy	sixth	0	1	0	1	0	1	multiple races	no	1	3	0.301029996	0
2	7	medium	exurban	gecko	gecko	gecko	lizard	reptile	3	0	boy	sixth	0	0	1	0	0	0	hispanic	yes	1	3	0.301029996	0
3	18	low	suburban	sloths	sloth	sloth	anteater, sloth, armadillo	mammal	1	0	boy	sixth	0	0	0	0	1	0	white	yes	1	3	0.301029996	1
1	16	low	suburban	panda	panda	panda	bear	mammal	1	0	boy	sixth	0	0	0	0	1	0	white	no response	1	4	0.301029996	1
1	16	low	suburban	koala	koala	koala	marsupial	mammal	1	0	boy	sixth	0	1	0	0	0	0	black	no response	1	3	0.301029996	0
1	16	low	suburban	monkey	monkey	monkey	primate	mammal	1	0	boy	sixth	0	0	1	0	0	0	hispanic	no response	1	3	0.301029996	0
1	16	low	suburban	monkey	monkey	monkey	primate	mammal	1	0	boy	sixth	0	0	0	0	1	0	white	no response	1	2	0.301029996	1
1	16	low	suburban	kangaroo	kangaroo	kangaroo	marsupial	mammal	1	0	boy	sixth	0	0	1	0	0	0	hispanic	no response	1	3	0.301029996	0
1	16	low	suburban	hedgehogs	hedgehog	hedgehog	small mammal	mammal	3	0	boy	sixth	0	0	0	0	1	0	white	no response	1	3	0.301029996	1
1	16	low	suburban	eagles	eagle	eagle	raptor or owl	bird	2	1	boy	sixth	0	0	1	0	0	0	hispanic	no response	1	3	0.301029996	0
1	16	low	suburban	black moor	black moor	black moor	fish	fish	3	0	boy	sixth	0	0	0	0	1	0	white	no response	1	1	0.301029996	1
1	16	low	suburban	panda	panda	panda	bear	mammal	1	0	boy	sixth	0	0	0	1	1	1	multiple races	no response	1	4	0.301029996	0
1	16	low	suburban	silverback gorilla	silverback gorilla	gorilla	primate	mammal	1	0	boy	sixth	0	1	0	0	0	0	black	no response	1	3	0.301029996	0
1	16	low	suburban	polar bears	polar bear	polar bear	bear	mammal	1	0	boy	sixth	0	1	0	0	0	0	black	no response	1	4	0.301029996	0
1	16	low	suburban	deer	deer	deer	ungulate	mammal	2	1	boy	sixth	0	0	0	0	1	0	white	no response	1	1	0.301029996	1
1	16	low	suburban	falcon	falcon	falcon	raptor or owl	bird	1	0	boy	sixth	0	0	0	0	1	0	white	no response	1	1	0.301029996	1
1	16	low	suburban	monkey	monkey	monkey	primate	mammal	1	0	boy	sixth	0	0	1	0	0	0	hispanic	no response	1	3	0.301029996	0
1	16	low	suburban	pandas	panda	panda	bear	mammal	1	0	boy	sixth	0	0	0	0	1	0	white	no response	1	4	0.301029996	1
1	16	low	suburban	coyote	coyote	coyote	canid	mammal	0	1	boy	sixth	0	0	0	0	1	0	white	no response	1	4	0.301029996	1
1	16	low	suburban	monkey	monkey	monkey	primate	mammal	1	0	boy	sixth	0	0	0	0	1	0	white	no response	1	3	0.301029996	1
1	16	low	suburban	monkeys	monkey	monkey	primate	mammal	1	0	boy	sixth	0	0	0	0	1	0	white	no response	1	2	0.301029996	1
1	16	low	suburban	lion	lion	lion	big cat	mammal	1	0	boy	eigth	0	0	0	0	1	0	white	no response	1	4	0.301029996	1
1	16	low	suburban	wolves	wolf	wolf	canid	mammal	1	0	boy	eigth	0	0	0	0	1	0	white	no response	1	4	0.301029996	1
1	16	low	suburban	rolly pollies	pill bug	pill bug	insect	terrestrial invertebrate	0	1	boy	eigth	0	0	0	0	1	0	white	no response	1	2	0.301029996	1
1	16	low	suburban	chimpanzee	chimpanzee	chimpanzee	primate	mammal	1	0	boy	eigth	0	0	0	0	1	0	white	no response	1	3	0.301029996	1
1	16	low	suburban	bass	bass	bass	fish	fish	2	1	boy	eigth	0	0	0	1	1	0	multiple races	no response	1	3	0.301029996	0
3	1	low	suburban	graffie	gorilla	gorilla	primate	mammal	1	0	boy	sixth	0	0	0	0	1	0	white	no	1	1	0.301029996	1
1	15	high	suburban	kangaroo	kangaroo	kangaroo	marsupial	mammal	1	0	boy	seventh	0	0	1	0	1	0	multiple races	no response	1	3	0.301029996	0
1	15	high	suburban	lions	lion	lion	big cat	mammal	1	0	boy	seventh	0	1	1	1	0	0	multiple races	no response	1	4	0.301029996	0
1	15	high	suburban	pengin	penguin	penguin	aquatic bird	bird	1	0	boy	seventh	1	0	0	0	0	0	asian	no response	1	1	0.301029996	0
1	15	high	suburban	lion	lion	lion	big cat	mammal	1	0	boy	seventh	0	0	1	0	0	0	hispanic	no response	1	4	0.301029996	0
1	15	high	suburban	hedgehogs	hedgehog	hedgehog	small mammal	mammal	3	0	boy	eigth	0	1	0	0	0	0	black	no response	1	3	0.301029996	0
1	15	high	suburban	monkey	monkey	monkey	primate	mammal	1	0	boy	eigth	0	1	0	1	1	0	multiple races	no response	1	3	0.301029996	0
1	15	high	suburban	whales	whale	whale	marine mammal	mammal	1	0	boy	eigth	0	0	0	0	0	1	other	no response	1	3	0.301029996	0
2	15	high	suburban	Flacon	falcon	falcon	raptor or owl	bird	2	1	boy	sixth	1	0	0	0	0	0	asian	no	1	2	0.301029996	0
2	15	high	suburban	deer	deer	deer	ungulate	mammal	2	1	boy	sixth	0	0	0	0	1	0	white	yes	1	1	0.301029996	1
1	13	high	exurban	eagle	eagle	eagle	raptor or owl	bird	2	1	boy	eigth	1	0	0	0	0	0	asian	no response	1	2	0.301029996	0
1	13	high	exurban	dolphin	dolphin	dolphin	marine mammal	mammal	1	0	boy	eigth	0	0	1	0	0	0	hispanic	no response	1	3	0.301029996	0
1	13	high	exurban	polar bear	polar bear	polar bear	bear	mammal	1	0	boy	eigth	1	0	0	0	0	0	asian	no response	1	4	0.301029996	0
1	13	high	exurban	lion	lion	lion	big cat	mammal	1	0	boy	eigth	0	1	0	0	0	0	black	no response	1	4	0.301029996	0
1	13	high	exurban	eagle	eagle	eagle	raptor or owl	bird	2	1	boy	eigth	0	0	1	0	0	0	hispanic	no response	1	3	0.301029996	0
1	13	high	exurban	zebra	zebra	zebra	ungulate	mammal	1	0	boy	eigth	0	1	0	0	0	0	black	no response	1	3	0.301029996	0
1	13	high	exurban	lion	lion	lion	big cat	mammal	1	0	boy	eigth	0	1	0	0	1	0	multiple races	no response	1	4	0.301029996	0
1	13	high	exurban	Bobcat	bobcat	bobcat	felid	mammal	0	1	boy	eigth	0	1	0	0	0	0	black	no response	1	4	0.301029996	0
1	13	high	exurban	Monkey	monkey	monkey	primate	mammal	1	0	boy	eigth	0	1	0	0	0	0	black	no response	1	2	0.301029996	0
1	13	high	exurban	deer	deer	deer	ungulate	mammal	2	1	boy	eigth	0	1	0	0	0	0	black	no response	1	2	0.301029996	0
1	13	high	exurban	Antelopes	antelope	antelope	ungulate	mammal	1	0	boy	eigth	0	0	0	0	1	0	white	no response	1	3	0.301029996	1
1	13	high	exurban	Tiger	tiger	tiger	big cat	mammal	1	0	boy	eigth	0	0	0	0	1	0	white	no response	1	4	0.301029996	1
1	13	high	exurban	Kangaroo (Wallaby)	kangaroo	kangaroo	marsupial	mammal	1	0	boy	eigth	0	0	0	0	1	0	white	no response	1	2	0.301029996	1
1	11	low	suburban	squirrel	squirrel	squirrel	small mammal	mammal	2	1	boy	eigth	0	1	1	0	0	0	multiple races	no response	1	2	0.301029996	0
1	11	low	suburban	penguins	penguin	penguin	aquatic bird	bird	1	0	boy	eigth	0	0	0	0	1	0	white	no response	1	0	0.301029996	1
1	11	low	suburban	three-toed sloth	three-toed sloth	three-toed sloth	anteater, sloth, armadillo	mammal	1	0	boy	eigth	0	0	0	0	1	0	white	no response	1	1	0.301029996	1
1	11	low	suburban	honey badger	honey badger	honey badger	other carnivore	mammal	1	0	boy	eigth	1	0	0	0	0	0	asian	no response	1	3	0.301029996	0
1	11	low	suburban	dolphin	dolphin	dolphin	marine mammal	mammal	1	0	boy	eigth	0	0	0	0	1	0	white	no response	1	2	0.301029996	1
1	11	low	suburban	pandas	panda	panda	bear	mammal	1	0	boy	eigth	0	0	0	0	1	0	white	no response	1	4	0.301029996	1
2	11	low	suburban	Dolphin	dolphin	dolphin	marine mammal	mammal	1	0	boy	eigth	0	1	0	0	0	0	black	no	1	2	0.301029996	0
2	11	low	suburban	Rabbit	rabbit	rabbit	rabbit	mammal	3	0	boy	eigth	1	0	0	0	1	0	multiple races	no	1	3	0.301029996	0
2	11	low	suburban	bats	bat	bat	bat	mammal	2	1	boy	eigth	0	0	0	1	1	0	multiple races	yes	1	3	0.301029996	0
2	11	low	suburban	Wolf	wolf	wolf	canid	mammal	1	0	boy	eigth	0	0	0	0	1	0	white	no	1	4	0.301029996	1
2	11	low	suburban	pandas	panda	panda	bear	mammal	1	0	boy	eigth	0	1	0	0	0	0	black	no	1	4	0.301029996	0
2	11	low	suburban	deer	deer	deer	ungulate	mammal	2	1	boy	eigth	0	0	0	0	1	0	white	no	1	2	0.301029996	1
2	11	low	suburban	Monkeys	monkey	monkey	primate	mammal	1	0	boy	eigth	0	0	0	0	1	0	white	no	1	2	0.301029996	1
2	11	low	suburban	deer	deer	deer	ungulate	mammal	2	1	boy	eigth	0	0	0	0	1	0	white	no	1	2	0.301029996	1
2	11	low	suburban	Deer	deer	deer	ungulate	mammal	2	1	boy	eigth	0	0	0	0	1	1	multiple races	no	1	3	0.301029996	0
2	11	low	suburban	monkey	monkey	monkey	primate	mammal	1	0	boy	eigth	0	0	0	0	1	0	white	yes	1	3	0.301029996	1
1	6	medium	suburban	Lions	lion	lion	big cat	mammal	1	0	boy	eigth	0	1	0	0	0	0	black	no response	1	4	0.301029996	0
1	6	medium	suburban	Owl	owl	owl	raptor or owl	bird	2	1	boy	eigth	0	0	0	0	1	0	white	no response	1	3	0.301029996	1
1	17	medium	suburban	deer	deer	deer	ungulate	mammal	2	1	boy	eigth	0	0	0	0	1	0	white	no response	1	1	0.301029996	1
1	17	medium	suburban	rabbits	rabbit	rabbit	rabbit	mammal	3	0	boy	eigth	0	0	0	0	1	0	white	no response	1	3	0.301029996	1
1	17	medium	suburban	deer	deer	deer	ungulate	mammal	2	1	boy	eigth	0	0	1	0	0	1	multiple races	no response	1	1	0.301029996	0
1	17	medium	suburban	monkey	monkey	monkey	primate	mammal	1	0	boy	eigth	0	0	1	0	0	0	hispanic	no response	1	2	0.301029996	0
1	17	medium	suburban	raccoon	raccoon	raccoon	other carnivore	mammal	0	1	boy	eigth	0	0	0	0	1	0	white	no response	1	4	0.301029996	1
1	17	medium	suburban	hamster	hamster	hamster	small mammal	mammal	3	0	boy	eigth	0	0	0	0	1	0	white	no response	1	3	0.301029996	1
1	17	medium	suburban	whale	whale	whale	marine mammal	mammal	1	0	boy	eigth	0	0	0	0	1	0	white	no response	1	1	0.301029996	1
1	17	medium	suburban	tarantula	tarantula	tarantula	arachnid	terrestrial invertebrate	3	0	boy	eigth	0	0	0	0	1	0	white	no response	1	2	0.301029996	1
1	17	medium	suburban	penguins	penguin	penguin	aquatic bird	bird	1	0	boy	eigth	0	0	0	0	1	0	white	no response	1	1	0.301029996	1
1	17	medium	suburban	zebra	zebra	zebra	ungulate	mammal	1	0	boy	eigth	0	0	0	0	0	1	other	no response	1	3	0.301029996	0
1	17	medium	suburban	Penguins	penguin	penguin	aquatic bird	bird	1	0	boy	eigth	0	0	0	0	1	0	white	no response	1	1	0.301029996	1
1	17	medium	suburban	Monkey	monkey	monkey	primate	mammal	1	0	boy	eigth	0	0	0	0	1	0	white	no response	1	3	0.301029996	1
1	17	medium	suburban	Whale	whale	whale	marine mammal	mammal	1	0	boy	eigth	0	1	0	0	0	1	multiple races	no response	1	2	0.301029996	0
1	17	medium	suburban	Deer	deer	deer	ungulate	mammal	2	1	boy	eigth	0	0	0	0	0	1	other	no response	1	3	0.301029996	0
1	8	medium	suburban	wolf	wolf	wolf	canid	mammal	1	0	boy	eigth	0	1	0	0	0	0	black	no response	1	4	0.301029996	0
1	8	medium	suburban	bobcats	bobcat	bobcat	felid	mammal	0	1	boy	eigth	0	1	0	0	1	0	multiple races	no response	1	4	0.301029996	0
1	8	medium	suburban	nemo	nemo	clownfish	fish	fish	3	0	boy	eigth	0	0	1	0	0	0	hispanic	no response	1	2	0.301029996	0
1	8	medium	suburban	wolves	wolf	wolf	canid	mammal	1	0	boy	eigth	0	0	0	0	1	0	white	no response	1	4	0.301029996	1
1	8	medium	suburban	Girrafe	giraffe	giraffe	African megafauna	mammal	1	0	boy	eigth	0	1	0	0	0	0	black	no response	1	3	0.301029996	0
1	8	medium	suburban	bears	bear	bear	bear	mammal	2	1	boy	eigth	0	1	0	0	0	0	black	no response	1	3	0.301029996	0
1	8	medium	suburban	squirrels	squirrel	squirrel	small mammal	mammal	2	1	boy	eigth	0	0	1	0	0	0	hispanic	no response	1	3	0.301029996	0
1	8	medium	suburban	chimps	chimpanzee	chimpanzee	primate	mammal	1	0	boy	eigth	0	0	0	0	1	0	white	no response	1	3	0.301029996	1
1	8	medium	suburban	wolves	wolf	wolf	canid	mammal	1	0	boy	eigth	0	0	0	0	1	0	white	no response	1	4	0.301029996	1
1	8	medium	suburban	deer/elk	deer	deer	ungulate	mammal	0	1	boy	eigth	0	0	0	0	1	0	white	no response	1	2	0.301029996	1
1	8	medium	suburban	Monkeys	monkey	monkey	primate	mammal	1	0	boy	eigth	0	1	0	0	0	1	multiple races	no response	1	1	0.301029996	0
1	5	high	exurban	monkey	monkey	monkey	primate	mammal	1	0	boy	sixth	0	1	0	0	0	1	multiple races	no response	1	2	0.301029996	0
1	5	high	exurban	falcon	falcon	falcon	raptor or owl	bird	2	1	boy	sixth	0	0	1	0	0	0	hispanic	no response	1	3	0.301029996	0
1	5	high	exurban	elephants	elephant	elephant	African megafauna	mammal	1	0	boy	sixth	0	0	1	0	0	0	hispanic	no response	1	4	0.301029996	0
1	5	high	exurban	kangaroo	kangaroo	kangaroo	marsupial	mammal	1	0	boy	sixth	0	1	0	1	1	0	multiple races	no response	1	3	0.301029996	0
1	5	high	exurban	panda	panda	panda	bear	mammal	1	0	boy	eigth	0	0	1	0	0	0	hispanic	no response	1	4	0.301029996	0
1	5	high	exurban	[anda	panda	panda	bear	mammal	1	0	boy	sixth	0	0	1	0	0	0	hispanic	no response	1	4	0.301029996	0
1	5	high	exurban	monkey	monkey	monkey	primate	mammal	1	0	boy	sixth	0	0	0	0	1	0	white	no response	1	0	0.301029996	1
1	5	high	exurban	coyote	coyote	coyote	canid	mammal	0	1	boy	sixth	0	0	0	0	1	0	white	no response	1	4	0.301029996	1
1	5	high	exurban	zebra	zebra	zebra	ungulate	mammal	1	0	boy	sixth	0	0	1	0	0	0	hispanic	no response	1	2	0.301029996	0
2	5	high	exurban	brid	bird	bird	bird	bird	3	0	boy	sixth	0	1	0	0	0	0	black	no	1	3	0.301029996	0
2	5	high	exurban	the baldegal	bald eagle	bald eagle	raptor or owl	bird	0	1	boy	sixth	0	0	0	0	1	0	white	no	1	1	0.301029996	1
2	5	high	exurban	owls	owl	owl	raptor or owl	bird	2	1	boy	sixth	0	0	0	0	1	0	white	no	1	2	0.301029996	1
2	5	high	exurban	ducks	duck	duck	aquatic bird	bird	2	1	boy	sixth	0	0	0	0	1	0	white	no	1	1	0.301029996	1
2	5	high	exurban	owl	owl	owl	raptor or owl	bird	2	1	boy	sixth	0	1	0	0	0	0	black	no	1	1	0.301029996	0
2	5	high	exurban	bobcat	bobcat	bobcat	felid	mammal	0	1	boy	sixth	0	1	0	0	0	0	black	no	1	4	0.301029996	0
2	5	high	exurban	wale	whale	whale	marine mammal	mammal	1	0	boy	sixth	0	0	0	0	1	0	white	yes	1	1	0.301029996	1
2	5	high	exurban	ducks	duck	duck	aquatic bird	bird	2	1	boy	sixth	0	0	0	0	0	0	other	no response	1	2	0.301029996	0
2	5	high	exurban	vulture	vulture	vulture	raptor or owl	bird	1	0	boy	sixth	0	0	1	0	0	0	hispanic	no	1	1	0.301029996	0
2	5	high	exurban	duck	duck	duck	aquatic bird	bird	2	1	boy	sixth	0	0	0	0	1	0	white	no	1	2	0.301029996	1
1	14	medium	exurban	Squirrel	squirrel	squirrel	small mammal	mammal	2	1	boy	eigth	0	0	0	0	1	0	white	no response	1	2	0.301029996	1
1	14	medium	exurban	Lion	lion	lion	big cat	mammal	1	0	boy	eigth	0	0	1	0	0	0	hispanic	no response	1	4	0.301029996	0
1	14	medium	exurban	Deer	deer	deer	ungulate	mammal	2	1	boy	eigth	0	0	1	0	0	0	hispanic	no response	1	1	0.301029996	0
1	14	medium	exurban	monkeys	monkey	monkey	primate	mammal	1	0	boy	eigth	0	0	0	0	1	0	white	no response	1	2	0.301029996	1
1	14	medium	exurban	deer	deer	deer	ungulate	mammal	2	1	boy	eigth	0	0	0	0	1	0	white	no response	1	2	0.301029996	1
1	14	medium	exurban	turtle	turtle	turtle	turtle	reptile	3	0	boy	eigth	0	0	0	0	1	0	white	no response	1	3	0.301029996	1
1	14	medium	exurban	squirrels	squirrel	squirrel	small mammal	mammal	2	1	boy	eigth	0	1	0	0	0	0	black	no response	1	2	0.301029996	0
1	14	medium	exurban	lion	lion	lion	big cat	mammal	1	0	boy	eigth	0	0	1	0	0	0	hispanic	no response	1	4	0.301029996	0
1	14	medium	exurban	Ducks	duck	duck	aquatic bird	bird	2	1	boy	eigth	0	0	0	0	0	1	other	no response	1	2	0.301029996	0
1	14	medium	exurban	bat	bat	bat	bat	mammal	2	1	boy	eigth	0	0	1	0	0	0	hispanic	no response	1	2	0.301029996	0
1	14	medium	exurban	Lion	lion	lion	big cat	mammal	1	0	boy	eigth	0	0	0	1	0	1	multiple races	no response	1	4	0.301029996	0
1	14	medium	exurban	Wolves	wolf	wolf	canid	mammal	1	0	boy	eigth	0	0	0	0	0	1	other	no response	1	4	0.301029996	0
1	14	medium	exurban	snow leopard	snow leopard	snow leopard	big cat	mammal	1	0	boy	eigth	0	0	1	0	1	0	multiple races	no response	1	4	0.301029996	0
2	14	medium	exurban	deer	deer	deer	ungulate	mammal	2	1	boy	eigth	0	0	0	0	1	0	white	yes	1	1	0.301029996	1
2	14	medium	exurban	Hawk	hawk	hawk	raptor or owl	bird	2	1	boy	eigth	0	0	0	0	1	0	white	no	1	3	0.301029996	1
2	14	medium	exurban	Lion	lion	lion	big cat	mammal	1	0	boy	eigth	0	0	0	0	1	0	white	no	1	4	0.301029996	1
2	14	medium	exurban	Squirrel	squirrel	squirrel	small mammal	mammal	2	1	boy	eigth	0	0	0	0	1	0	white	no	1	1	0.301029996	1
2	14	medium	exurban	Lions	lion	lion	big cat	mammal	1	0	boy	eigth	0	0	1	0	0	0	hispanic	no	1	4	0.301029996	0
2	14	medium	exurban	Wolf	wolf	wolf	canid	mammal	1	0	boy	eigth	0	0	0	0	1	0	white	yes	1	4	0.301029996	1
2	14	medium	exurban	Kangaroo	kangaroo	kangaroo	marsupial	mammal	1	0	boy	eigth	0	0	1	0	0	0	hispanic	no	1	1	0.301029996	0
2	14	medium	exurban	Eagles	eagle	eagle	raptor or owl	bird	2	1	boy	eigth	0	0	0	0	1	0	white	no	1	3	0.301029996	1
1	14	medium	exurban	Penguin	penguin	penguin	aquatic bird	bird	1	0	boy	eigth	0	0	0	0	1	0	white	no response	1	1	0.301029996	1
1	14	medium	exurban	squirrels	squirrel	squirrel	small mammal	mammal	2	1	boy	eigth	0	0	1	0	0	0	hispanic	no response	1	3	0.301029996	0
1	14	medium	exurban	goliath grouper	goliath grouper	goliath grouper	fish	fish	1	0	boy	eigth	0	0	1	0	0	0	hispanic	no response	1	2	0.301029996	0
1	14	medium	exurban	Dolphin	dolphin	dolphin	marine mammal	mammal	1	0	boy	eigth	0	0	1	0	0	0	hispanic	no response	1	1	0.301029996	0
1	14	medium	exurban	Falcon	falcon	falcon	raptor or owl	bird	2	1	boy	eigth	0	0	1	0	0	0	hispanic	no response	1	3	0.301029996	0
1	14	medium	exurban	Giant Tortoise	giant tortoise	giant tortoise	turtle	reptile	1	0	boy	eigth	0	0	1	0	0	0	hispanic	no response	1	3	0.301029996	0
1	14	medium	exurban	Panda	panda	panda	bear	mammal	1	0	boy	eigth	0	0	0	0	1	0	white	no response	1	3	0.301029996	1
1	14	medium	exurban	Eagle	eagle	eagle	raptor or owl	bird	2	1	boy	eigth	0	0	0	0	1	0	white	no response	1	2	0.301029996	1
1	14	medium	exurban	Bobcat	bobcat	bobcat	felid	mammal	0	1	boy	eigth	0	1	0	0	0	0	black	no response	1	4	0.301029996	0
1	14	medium	exurban	whale	whale	whale	marine mammal	mammal	1	0	boy	eigth	0	0	0	0	1	0	white	no response	1	3	0.301029996	1
2	14	medium	exurban	anteater	anteater	anteater	anteater, sloth, armadillo	mammal	1	0	boy	eigth	0	0	0	0	1	0	white	yes	1	2	0.301029996	1
2	14	medium	exurban	Lemurs	lemur	lemur	primate	mammal	1	0	boy	eigth	0	0	1	0	0	0	hispanic	no	1	3	0.301029996	0
2	14	medium	exurban	Penguin	penguin	penguin	aquatic bird	bird	1	0	boy	eigth	0	0	1	0	0	0	hispanic	no	1	2	0.301029996	0
2	14	medium	exurban	owl	owl	owl	raptor or owl	bird	2	1	boy	eigth	0	0	0	0	1	0	white	no	1	2	0.301029996	1
2	20	medium	suburban	horse	horse	horse	domestic ungulate	mammal	3	0	boy	seventh	0	0	0	0	1	0	white	no	1	3	0.301029996	1
2	20	medium	suburban	deer	deer	deer	ungulate	mammal	2	1	boy	seventh	0	0	1	0	0	0	hispanic	no	1	2	0.301029996	0
2	20	medium	suburban	peregrine falcon	peregrine falcon	peregrine falcon	raptor or owl	bird	0	1	boy	seventh	0	0	1	0	0	0	hispanic	no	1	2	0.301029996	0
2	20	medium	suburban	narlwale	narwhal	narwhal	marine mammal	mammal	1	0	boy	seventh	0	0	0	0	1	0	white	yes	1	1	0.301029996	1
2	20	medium	suburban	rabbit	rabbit	rabbit	rabbit	mammal	3	0	boy	seventh	0	0	0	0	0	1	other	yes	1	3	0.301029996	0
2	20	medium	suburban	monkey	monkey	monkey	primate	mammal	1	0	boy	seventh	0	1	0	0	0	0	black	no	1	2	0.301029996	0
2	20	medium	suburban	deer	deer	deer	ungulate	mammal	2	1	boy	seventh	0	0	0	0	1	0	white	yes	1	3	0.301029996	1
2	20	medium	suburban	catfish	catfish	catfish	fish	fish	2	1	boy	seventh	0	0	0	0	1	0	white	no	1	2	0.301029996	1
2	20	medium	suburban	coyote	coyote	coyote	canid	mammal	0	1	boy	seventh	0	0	0	0	1	0	white	no	1	4	0.301029996	1
2	20	medium	suburban	Rabbit	rabbit	rabbit	rabbit	mammal	3	0	boy	seventh	0	0	0	0	1	0	white	no	1	3	0.301029996	1
2	20	medium	suburban	Monkey	monkey	monkey	primate	mammal	1	0	boy	seventh	0	0	0	0	1	0	white	yes	1	2	0.301029996	1
2	9	medium	rural	Monkey	monkey	monkey	primate	mammal	1	0	boy	seventh	0	0	0	0	1	0	white	yes	1	2	0.301029996	1
2	9	medium	rural	Deer	deer	deer	ungulate	mammal	2	1	boy	seventh	0	0	0	1	1	0	multiple races	yes	1	2	0.301029996	0
2	9	medium	rural	Deer	deer	deer	ungulate	mammal	2	1	boy	seventh	0	1	0	0	1	0	multiple races	yes	1	2	0.301029996	0
2	9	medium	rural	Black tail deer	black-tailed deer	black-tailed deer	ungulate	mammal	1	0	boy	seventh	0	0	0	1	1	0	multiple races	yes	1	2	0.301029996	0
2	9	medium	rural	Deer	deer	deer	ungulate	mammal	2	1	boy	seventh	0	0	0	0	1	0	white	yes	1	1	0.301029996	1
2	9	medium	rural	Deer	deer	deer	ungulate	mammal	2	1	boy	seventh	0	0	0	0	1	0	white	yes	1	3	0.301029996	1
2	9	medium	rural	Deer	deer	deer	ungulate	mammal	2	1	boy	seventh	0	0	0	0	1	0	white	yes	1	1	0.301029996	1
2	9	medium	rural	Deer	deer	deer	ungulate	mammal	2	1	boy	seventh	0	0	0	1	1	0	multiple races	yes	1	2	0.301029996	0
2	3	high	suburban	Polar bears	polar bear	polar bear	bear	mammal	1	0	boy	eigth	0	1	0	0	0	0	black	no	1	4	0.301029996	0
2	3	high	suburban	Monkey	monkey	monkey	primate	mammal	1	0	boy	eigth	0	0	1	0	0	0	hispanic	no	1	3	0.301029996	0
2	3	high	suburban	kangaroo	kangaroo	kangaroo	marsupial	mammal	1	0	boy	eigth	0	0	1	0	0	0	hispanic	no	1	1	0.301029996	0
2	3	high	suburban	penguens	penguin	penguin	aquatic bird	bird	1	0	boy	eigth	0	0	0	1	1	0	multiple races	no	1	2	0.301029996	0
2	3	high	suburban	pollo	chicken	chicken	ground bird	bird	3	0	boy	eigth	0	0	1	0	0	0	hispanic	no	1	3	0.301029996	0
3	21	high	suburban	birds	bird	bird	bird	bird	3	0	boy	eigth	0	1	0	0	0	0	black	no	1	2	0.301029996	0
3	18	low	suburban	Penguin	penguin	penguin	aquatic bird	bird	1	0	boy	seventh	0	0	0	0	1	0	white	no	1	1	0.301029996	1
2	12	medium	suburban	khola	koala	koala	marsupial	mammal	1	0	boy	sixth	0	1	0	0	0	0	black	no	1	2	0.301029996	0
1	5	high	exurban	apes	ape	ape	primate	mammal	1	0	boy	sixth	0	0	0	0	1	0	white	no response	1	1	0.301029996	1
3	10	medium	suburban	Mantis	mantis shrimp	mantis shrimp	marine invertebrate	marine invertebrate	1	0	boy	eigth	1	0	0	0	1	1	multiple races	yes	1	3	0.301029996	0
2	20	medium	suburban	monkey's	monkey	monkey	primate	mammal	1	0	boy	seventh	0	0	0	0	1	0	white	no	1	3	0.301029996	1
2	20	medium	suburban	racoon	raccoon	raccoon	other carnivore	mammal	0	1	boy	seventh	0	0	0	1	1	0	multiple races	no	1	4	0.301029996	0
3	9	medium	rural	Squairls	squirrel	squirrel	small mammal	mammal	2	1	boy	seventh	0	0	0	0	1	0	white	yes	1	2	0.301029996	1
3	9	medium	rural	Wolf	wolf	wolf	canid	mammal	1	0	boy	seventh	0	0	0	1	1	0	multiple races	yes	1	4	0.301029996	0
3	21	high	suburban	Lions	lion	lion	big cat	mammal	1	0	boy	eigth	0	1	0	0	0	0	black	no	1	4	0.301029996	0
3	1	low	suburban	Birds	bird	bird	bird	bird	3	0	boy	sixth	0	0	1	0	0	0	hispanic	no	1	3	0.301029996	0
2	14	medium	exurban	bats	bat	bat	bat	mammal	2	1	boy	eigth	0	0	0	1	0	0	Native American	no	1	2	0.301029996	0
3	10	medium	suburban	Dolphins	dolphin	dolphin	marine mammal	mammal	1	0	boy	eigth	0	1	0	0	0	0	black	no	1	1	0.301029996	0
3	21	high	suburban	dove	dove	dove	songbird or parrot	bird	2	1	boy	eigth	0	0	1	0	0	0	hispanic	no response	1	2	0.301029996	0
3	10	medium	suburban	fish	fish	fish	fish	fish	3	0	boy	eigth	0	0	0	0	1	0	white	no	1	3	0.301029996	1
3	10	medium	suburban	Penguin	penguin	penguin	aquatic bird	bird	1	0	boy	eigth	0	0	1	0	0	0	hispanic	no	1	1	0.301029996	0
3	10	medium	suburban	Hawk	hawk	hawk	raptor or owl	bird	2	1	boy	eigth	0	0	1	0	0	0	hispanic	no	1	3	0.301029996	0
3	16	low	suburban	Monkey	monkey	monkey	primate	mammal	1	0	boy	sixth	0	0	0	0	0	0	other	no	1	2	0.301029996	0
3	16	low	suburban	Perigrine Falcoln	peregrine falcon	peregrine falcon	raptor or owl	bird	0	1	boy	eigth	0	0	0	0	1	0	white	no	1	1	0.301029996	1
3	20	medium	suburban	trout	trout	trout	fish	fish	0	1	boy	seventh	1	0	1	0	0	0	multiple races	no	1	1	0.301029996	0
3	9	medium	rural	Monkey	monkey	monkey	primate	mammal	1	0	boy	seventh	0	0	0	0	1	0	white	yes	1	2	0.301029996	1
3	1	low	suburban	Humming Birds	hummingbird	hummingbird	songbird or parrot	bird	1	0	boy	sixth	0	0	1	1	0	1	multiple races	no	1	1	0.301029996	0
3	1	low	suburban	Monkey	monkey	monkey	primate	mammal	1	0	boy	sixth	0	0	0	0	1	0	white	yes	1	3	0.301029996	1
3	1	low	suburban	bears	bear	bear	bear	mammal	2	1	boy	sixth	0	0	0	0	1	0	white	no	1	3	0.301029996	1
3	10	medium	suburban	Koalas	koala	koala	marsupial	mammal	1	0	boy	eigth	0	0	0	1	0	0	Native American	no	1	2	0.301029996	0
3	9	medium	rural	Bats	bat	bat	bat	mammal	2	1	boy	sixth	0	0	0	0	1	0	white	no	1	3	0.301029996	1
2	20	medium	suburban	squirrel's	squirrel	squirrel	small mammal	mammal	2	1	boy	seventh	0	0	1	0	0	0	hispanic	yes	1	2	0.301029996	0
3	18	low	suburban	pandas	panda	panda	bear	mammal	1	0	boy	seventh	0	0	0	0	1	0	white	no	1	4	0.301029996	1
3	20	medium	suburban	bobcats	bobcat	bobcat	felid	mammal	0	1	boy	seventh	0	0	1	0	0	0	hispanic	no	1	4	0.301029996	0
3	20	medium	suburban	Fish	fish	fish	fish	fish	3	0	boy	seventh	0	0	1	0	0	1	multiple races	no	1	3	0.301029996	0
3	20	medium	suburban	Dolphins	dolphin	dolphin	marine mammal	mammal	1	0	boy	seventh	0	0	0	0	1	0	white	no	1	2	0.301029996	1
3	20	medium	suburban	Panda	panda	panda	bear	mammal	1	0	boy	seventh	0	0	0	0	1	0	white	no	1	4	0.301029996	1
3	20	medium	suburban	garden snake	garden snake	garden snake	snake	reptile	0	1	boy	seventh	0	0	0	0	1	0	white	no	1	2	0.301029996	1
3	20	medium	suburban	Pegiuns	penguin	penguin	aquatic bird	bird	1	0	boy	seventh	0	0	0	0	0	1	other	no	1	2	0.301029996	0
3	20	medium	suburban	Deers	deer	deer	ungulate	mammal	2	1	boy	seventh	1	0	0	0	0	0	asian	no	1	3	0.301029996	0
3	20	medium	suburban	opossum	oppossum	opossum	marsupial	mammal	0	1	boy	seventh	0	0	0	0	1	0	white	no	1	4	0.301029996	1
3	20	medium	suburban	deers	deer	deer	ungulate	mammal	2	1	boy	seventh	0	0	0	0	1	0	white	yes	1	2	0.301029996	1
3	20	medium	suburban	kangeroos	kangaroo	kangaroo	marsupial	mammal	1	0	boy	seventh	1	0	1	0	0	0	multiple races	no	1	2	0.301029996	0
3	10	medium	suburban	Whale	whale	whale	marine mammal	mammal	1	0	boy	eigth	0	0	1	0	0	0	hispanic	no	1	3	0.301029996	0
3	10	medium	suburban	Dolphins	dolphin	dolphin	marine mammal	mammal	1	0	boy	eigth	0	0	0	0	1	0	white	yes	1	3	0.301029996	1
3	10	medium	suburban	squirrels	squirrel	squirrel	small mammal	mammal	2	1	boy	eigth	0	0	1	0	0	0	hispanic	no	1	2	0.301029996	0
3	10	medium	suburban	Eagles	eagle	eagle	raptor or owl	bird	2	1	boy	eigth	0	0	0	0	1	0	white	no	1	3	0.301029996	1
3	10	medium	suburban	Deer	deer	deer	ungulate	mammal	2	1	boy	eigth	0	0	0	0	1	0	white	yes	1	1	0.301029996	1
3	10	medium	suburban	Leapord	lemur	lemur	primate	mammal	1	0	boy	eigth	0	1	0	0	0	0	black	no	1	2	0.301029996	0
3	10	medium	suburban	lions	lion	lion	big cat	mammal	1	0	boy	eigth	0	1	0	0	0	0	black	no	1	4	0.301029996	0
3	10	medium	suburban	Kangaroo	kangaroo	kangaroo	marsupial	mammal	1	0	boy	eigth	0	1	0	0	0	0	black	no	1	2	0.301029996	0
3	16	low	suburban	lion	lion	lion	big cat	mammal	1	0	boy	eigth	0	0	0	0	1	1	multiple races	no	1	4	0.301029996	0
3	16	low	suburban	Owl	owl	owl	raptor or owl	bird	2	1	boy	sixth	1	0	0	0	1	1	multiple races	no response	1	2	0.301029996	0
3	16	low	suburban	lions	lion	lion	big cat	mammal	1	0	boy	sixth	0	0	1	0	0	0	hispanic	no	1	4	0.301029996	0
3	16	low	suburban	Armadillo	armadillo	armadillo	anteater, sloth, armadillo	mammal	1	0	boy	eigth	0	0	1	0	0	0	hispanic	no	1	2	0.301029996	0
3	16	low	suburban	bulls	bull	cow	domestic ungulate	mammal	3	0	boy	eigth	0	1	0	0	0	0	black	no	1	2	0.301029996	0
3	16	low	suburban	Squirrels	squirrel	squirrel	small mammal	mammal	2	1	boy	eigth	0	0	0	0	0	1	other	no	1	3	0.301029996	0
3	16	low	suburban	Opossum	oppossum	opossum	marsupial	mammal	0	1	boy	seventh	0	0	0	0	1	0	white	no	1	4	0.301029996	1
3	16	low	suburban	bird	bird	bird	bird	bird	3	0	boy	sixth	0	0	0	0	1	1	multiple races	no	1	2	0.301029996	0
2	9	medium	rural	Deer	deer	deer	ungulate	mammal	2	1	boy	seventh	0	0	0	0	1	0	white	yes	1	1	0.301029996	1
3	2	high	suburban	deer	deer	deer	ungulate	mammal	2	1	boy	fourth	0	0	1	0	0	0	hispanic	no	1	3	0.301029996	0
3	1	low	suburban	Dolefens	dolphin	dolphin	marine mammal	mammal	1	0	boy	sixth	0	0	0	0	1	0	white	no response	1	2	0.301029996	1
3	1	low	suburban	deer	deer	deer	ungulate	mammal	2	1	boy	sixth	0	0	0	0	1	0	white	no	1	3	0.301029996	1
3	1	low	suburban	moose	moose	moose	ungulate	mammal	1	0	boy	sixth	0	0	0	0	1	0	white	no	1	1	0.301029996	1
3	1	low	suburban	praying mantis	praying mantis	praying mantis	insect	terrestrial invertebrate	2	1	boy	sixth	0	0	1	0	0	0	hispanic	no	1	2	0.301029996	0
3	1	low	suburban	eagle	eagle	eagle	raptor or owl	bird	2	1	boy	sixth	0	0	0	0	1	0	white	no	1	3	0.301029996	1
3	1	low	suburban	deer	deer	deer	ungulate	mammal	2	1	boy	sixth	0	0	0	0	1	0	white	yes	1	3	0.301029996	1
3	1	low	suburban	Penguin	penguin	penguin	aquatic bird	bird	1	0	boy	sixth	0	0	0	0	1	0	white	yes	1	3	0.301029996	1
3	1	low	suburban	owl	owl	owl	raptor or owl	bird	2	1	boy	sixth	0	0	0	0	1	0	white	no	1	2	0.301029996	1
3	1	low	suburban	gorrilla	gorilla	gorilla	primate	mammal	1	0	boy	sixth	0	0	0	0	1	0	white	yes	1	1	0.301029996	1
3	1	low	suburban	salmon	salmon	salmon	fish	fish	1	0	boy	sixth	0	0	0	0	1	0	white	no	1	1	0.301029996	1
3	1	low	suburban	coyote	coyote	coyote	canid	mammal	0	1	boy	sixth	0	0	0	0	1	0	white	no	1	4	0.301029996	1
3	22	medium	exurban	Squirrels	squirrel	squirrel	small mammal	mammal	2	1	boy	eigth	0	0	0	0	1	0	white	no	1	2	0.301029996	1
3	22	medium	exurban	bald Eagle	bald eagle	bald eagle	raptor or owl	bird	0	1	boy	eigth	0	0	0	0	1	0	white	yes	1	2	0.301029996	1
3	22	medium	exurban	chamealeions	chameleon	chameleon	lizard	reptile	1	0	boy	eigth	0	0	0	0	1	0	white	yes	1	2	0.301029996	1
3	22	medium	exurban	fish	fish	fish	fish	fish	3	0	boy	eigth	0	0	0	0	1	0	white	yes	1	3	0.301029996	1
3	22	medium	exurban	dolphins	dolphin	dolphin	marine mammal	mammal	1	0	boy	eigth	0	0	0	0	1	0	white	no	1	3	0.301029996	1
3	22	medium	exurban	monkeys	monkey	monkey	primate	mammal	1	0	boy	eigth	0	0	0	0	1	0	white	no	1	1	0.301029996	1
3	22	medium	exurban	kangaroo	kangaroo	kangaroo	marsupial	mammal	1	0	boy	eigth	0	0	0	0	1	0	white	yes	1	3	0.301029996	1
3	22	medium	exurban	bats	bat	bat	bat	mammal	2	1	boy	eigth	0	0	0	0	1	0	white	yes	1	3	0.301029996	1
3	22	medium	exurban	deer	deer	deer	ungulate	mammal	2	1	boy	eigth	0	0	0	0	1	0	white	yes	1	3	0.301029996	1
3	22	medium	exurban	blue birds	bluebird	bluebird	songbird or parrot	bird	0	1	boy	eigth	0	0	0	0	1	0	white	no	1	3	0.301029996	1
3	22	medium	exurban	bass fish	bass	bass	fish	fish	2	1	boy	eigth	0	0	0	0	1	0	white	no	1	2	0.301029996	1
3	22	medium	exurban	deer	deer	deer	ungulate	mammal	2	1	boy	eigth	0	0	0	0	1	0	white	yes	1	3	0.301029996	1
3	3	high	suburban	deer	deer	deer	ungulate	mammal	2	1	boy	eigth	0	1	0	0	0	0	black	yes	1	3	0.301029996	0
3	3	high	suburban	birds	bird	bird	bird	bird	3	0	boy	eigth	0	0	1	0	0	0	hispanic	no	1	1	0.301029996	0
3	3	high	suburban	panda	panda	panda	bear	mammal	1	0	boy	eigth	0	1	0	0	0	0	black	yes	1	4	0.301029996	0
3	3	high	suburban	hawk	hawk	hawk	raptor or owl	bird	2	1	boy	eigth	0	0	1	0	0	0	hispanic	no	1	2	0.301029996	0
3	3	high	suburban	squirrels	squirrel	squirrel	small mammal	mammal	2	1	boy	eigth	0	0	1	0	0	0	hispanic	no	1	1	0.301029996	0
3	3	high	suburban	wolves	wolf	wolf	canid	mammal	1	0	boy	eigth	0	0	1	0	0	0	hispanic	no	1	4	0.301029996	0
3	3	high	suburban	Squirls	squirrel	squirrel	small mammal	mammal	2	1	boy	eigth	0	1	0	0	0	0	black	no	1	0	0.301029996	0
3	3	high	suburban	kwala	koala	koala	marsupial	mammal	1	0	boy	eigth	0	1	0	0	0	0	black	no	1	2	0.301029996	0
3	3	high	suburban	mantis shrimp	mantis shrimp	mantis shrimp	marine invertebrate	marine invertebrate	1	0	boy	eigth	0	1	0	1	1	0	multiple races	no response	1	2	0.301029996	0
3	5	high	exurban	monkey	monkey	monkey	primate	mammal	1	0	boy	sixth	0	0	1	0	0	0	hispanic	no	1	2	0.301029996	0
3	5	high	exurban	wolfs	wolf	wolf	canid	mammal	1	0	boy	sixth	0	1	0	0	0	0	black	no	1	4	0.301029996	0
3	5	high	exurban	kangaroo	kangaroo	kangaroo	marsupial	mammal	1	0	boy	sixth	0	0	0	1	1	0	multiple races	no	1	3	0.301029996	0
3	5	high	exurban	Ducks	duck	duck	aquatic bird	bird	2	1	boy	sixth	0	0	0	0	1	0	white	yes	1	2	0.301029996	1
3	5	high	exurban	bear	bear	bear	bear	mammal	2	1	boy	sixth	0	0	0	0	1	0	white	no	1	4	0.301029996	1
3	5	high	exurban	DASHHOUND	deer	deer	ungulate	mammal	2	1	boy	sixth	0	0	0	1	0	0	Native American	yes	1	2	0.301029996	0
3	5	high	exurban	bobcat	bobcat	bobcat	felid	mammal	0	1	boy	sixth	0	0	0	0	1	0	white	no	1	4	0.301029996	1
3	5	high	exurban	bobcat zebra	bobcat	bobcat	felid	mammal	0	1	boy	sixth	1	0	1	1	1	0	multiple races	no	1	4	0.301029996	0
3	5	high	exurban	anole	anole	anole	lizard	reptile	1	0	boy	sixth	0	0	0	0	1	0	white	no	1	3	0.301029996	1
3	9	medium	rural	Deer	deer	deer	ungulate	mammal	2	1	boy	seventh	0	0	0	0	1	0	white	no	1	2	0.301029996	1
3	9	medium	rural	Deer	deer	deer	ungulate	mammal	2	1	boy	seventh	0	0	0	0	1	0	white	yes	1	2	0.301029996	1
3	9	medium	rural	Monkeys	monkey	monkey	primate	mammal	1	0	boy	seventh	0	0	1	1	0	0	multiple races	yes	1	2	0.301029996	0
3	18	low	suburban	beaver	beaver	beaver	small mammal	mammal	0	1	boy	seventh	0	0	0	0	1	0	white	no	1	2	0.301029996	1
3	18	low	suburban	GORILLA	gorilla	gorilla	primate	mammal	1	0	boy	seventh	0	0	0	0	1	0	white	yes	1	3	0.301029996	1
3	18	low	suburban	Gorilla	gorilla	gorilla	primate	mammal	1	0	boy	seventh	0	0	0	0	1	1	multiple races	no	1	1	0.301029996	0
3	18	low	suburban	Killer whale	orca	orca	marine mammal	mammal	1	0	boy	seventh	0	0	0	0	1	0	white	no	1	2	0.301029996	1
3	18	low	suburban	cow	cow	cow	domestic ungulate	mammal	3	0	boy	seventh	0	0	0	0	1	0	white	no	1	2	0.301029996	1
3	18	low	suburban	Sail Fish	sailfish	sailfish	fish	fish	1	0	boy	seventh	0	1	0	0	0	0	black	no	1	2	0.301029996	0
3	18	low	suburban	Kangaroo	kangaroo	kangaroo	marsupial	mammal	1	0	boy	seventh	0	0	0	0	1	0	white	no	1	3	0.301029996	1
3	18	low	suburban	Beluga Whale	beluga	beluga	marine mammal	mammal	1	0	boy	seventh	0	0	0	0	1	1	multiple races	no	1	3	0.301029996	0
3	18	low	suburban	Deer	deer	deer	ungulate	mammal	2	1	boy	seventh	0	0	0	0	1	0	white	no	1	1	0.301029996	1
3	21	high	suburban	Giraffe	giraffe	giraffe	African megafauna	mammal	1	0	boy	eigth	0	0	0	0	1	0	white	no	1	0	0.301029996	1
3	21	high	suburban	dear	deer	deer	ungulate	mammal	2	1	boy	eigth	0	0	0	0	1	0	white	no	1	1	0.301029996	1
3	21	high	suburban	pengone	penguin	penguin	aquatic bird	bird	1	0	boy	eigth	0	1	0	0	0	0	black	no	1	1	0.301029996	0
3	21	high	suburban	giraffe	giraffe	giraffe	African megafauna	mammal	1	0	boy	eigth	0	0	0	0	1	0	white	no	1	2	0.301029996	1
3	21	high	suburban	deer	deer	deer	ungulate	mammal	2	1	boy	eigth	0	0	1	0	0	0	hispanic	yes	1	3	0.301029996	0
3	21	high	suburban	Eagles	eagle	eagle	raptor or owl	bird	2	1	boy	eigth	0	0	0	0	1	0	white	yes	1	2	0.301029996	1
3	21	high	suburban	woodpecker	woodpecker	woodpecker	songbird or parrot	bird	2	1	boy	eigth	0	0	0	0	1	0	white	no	1	2	0.301029996	1
3	21	high	suburban	eel	eagle	eagle	raptor or owl	bird	2	1	boy	eigth	0	1	0	0	0	0	black	no	1	3	0.301029996	0
3	19	low	suburban	Deer	deer	deer	ungulate	mammal	2	1	boy	eigth	1	0	0	0	0	0	asian	no	1	2	0.301029996	0
3	19	low	suburban	Hawk	hawk	hawk	raptor or owl	bird	2	1	boy	eigth	0	0	0	0	1	0	white	no	1	2	0.301029996	1
2	14	medium	exurban	monkey	monkey	monkey	primate	mammal	1	0	boy	eigth	0	0	1	0	0	0	hispanic	no	2	0	0.477121255	0
1	4	high	exurban	zebra	zebra	zebra	ungulate	mammal	1	0	boy	sixth	0	0	0	0	1	0	white	no response	2	2	0.477121255	1
1	4	high	exurban	bat	bat	bat	bat	mammal	2	1	boy	sixth	0	1	0	0	1	0	multiple races	no response	2	2	0.477121255	0
1	4	high	exurban	dove	dove	dove	songbird or parrot	bird	2	1	boy	sixth	0	0	0	0	1	0	white	no response	2	1	0.477121255	1
1	16	low	suburban	deer	deer	deer	ungulate	mammal	2	1	boy	sixth	0	0	0	0	1	0	white	no response	2	2	0.477121255	1
1	16	low	suburban	garden spider	garden spider	garden spider	arachnid	terrestrial invertebrate	2	1	boy	sixth	0	0	0	1	1	1	multiple races	no response	2	2	0.477121255	0
1	16	low	suburban	flying squirrel	flying squirrel	flying squirrel	small mammal	mammal	0	1	boy	sixth	0	0	0	0	1	0	white	no response	2	2	0.477121255	1
1	16	low	suburban	squirrels	squirrel	squirrel	small mammal	mammal	2	1	boy	sixth	0	0	0	0	1	0	white	no response	2	3	0.477121255	1
1	16	low	suburban	chipmunks	chipmunk	chipmunk	small mammal	mammal	2	1	boy	sixth	0	0	1	0	1	0	multiple races	no response	2	1	0.477121255	0
1	16	low	suburban	coyote	coyote	coyote	canid	mammal	0	1	boy	sixth	0	0	0	0	1	0	white	no response	2	4	0.477121255	1
1	16	low	suburban	zebra	zebra	zebra	ungulate	mammal	1	0	boy	sixth	0	0	0	0	0	1	other	no response	2	2	0.477121255	0
1	16	low	suburban	bat	bat	bat	bat	mammal	2	1	boy	sixth	0	1	0	1	0	0	multiple races	no response	2	3	0.477121255	0
1	16	low	suburban	raccoon	raccoon	raccoon	other carnivore	mammal	0	1	boy	eigth	0	0	0	0	0	1	other	no response	2	4	0.477121255	0
1	15	high	suburban	eagle	eagle	eagle	raptor or owl	bird	2	1	boy	seventh	0	1	0	1	0	0	multiple races	no response	2	3	0.477121255	0
1	15	high	suburban	coyote	coyote	coyote	canid	mammal	0	1	boy	seventh	0	0	0	0	1	0	white	no response	2	4	0.477121255	1
1	15	high	suburban	monkey	monkey	monkey	primate	mammal	1	0	boy	eigth	0	1	0	0	0	0	black	no response	2	3	0.477121255	0
1	15	high	suburban	deer	deer	deer	ungulate	mammal	2	1	boy	eigth	0	0	0	0	1	0	white	no response	2	3	0.477121255	1
2	15	high	suburban	Coyote	coyote	coyote	canid	mammal	0	1	boy	sixth	0	0	0	0	1	0	white	no	2	4	0.477121255	1
1	13	high	exurban	Coyote	coyote	coyote	canid	mammal	0	1	boy	eigth	0	0	1	0	0	0	hispanic	no response	2	4	0.477121255	0
1	13	high	exurban	Deer	deer	deer	ungulate	mammal	2	1	boy	eigth	0	1	0	0	0	0	black	no response	2	3	0.477121255	0
1	11	low	suburban	White Tail deer	white-tailed deer	white-tailed deer	ungulate	mammal	0	1	boy	eigth	0	0	0	0	1	0	white	no response	2	1	0.477121255	1
1	11	low	suburban	catfish	catfish	catfish	fish	fish	2	1	boy	eigth	0	0	0	0	1	0	white	no response	2	3	0.477121255	1
1	6	medium	suburban	Gorilla	gorilla	gorilla	primate	mammal	1	0	boy	eigth	0	0	0	0	1	0	white	no response	2	1	0.477121255	1
1	6	medium	suburban	Owls	owl	owl	raptor or owl	bird	2	1	boy	eigth	1	0	0	0	0	0	asian	no response	2	2	0.477121255	0
1	17	medium	suburban	beavers	beaver	beaver	small mammal	mammal	0	1	boy	eigth	0	1	0	0	0	0	black	no response	2	1	0.477121255	0
1	17	medium	suburban	honeybadger	honey badger	honey badger	other carnivore	mammal	1	0	boy	eigth	1	0	0	0	1	0	multiple races	no response	2	1	0.477121255	0
1	17	medium	suburban	hawks	hawk	hawk	raptor or owl	bird	2	1	boy	eigth	0	1	0	0	1	1	multiple races	no response	2	3	0.477121255	0
1	17	medium	suburban	eagles	eagle	eagle	raptor or owl	bird	2	1	boy	eigth	0	0	0	1	1	0	multiple races	no response	2	1	0.477121255	0
1	8	medium	suburban	coyote	coyote	coyote	canid	mammal	0	1	boy	eigth	0	0	0	0	1	0	white	no response	2	4	0.477121255	1
1	8	medium	suburban	red wolf	red wolf	red wolf	canid	mammal	0	1	boy	eigth	0	0	0	0	1	0	white	no response	2	4	0.477121255	1
1	8	medium	suburban	bald eagle	bald eagle	bald eagle	raptor or owl	bird	0	1	boy	eigth	0	0	0	0	1	0	white	no response	2	3	0.477121255	1
1	5	high	exurban	deer	deer	deer	ungulate	mammal	2	1	boy	sixth	0	0	0	0	1	0	white	no response	2	3	0.477121255	1
1	5	high	exurban	bat	bat	bat	bat	mammal	2	1	boy	sixth	0	0	0	1	1	1	multiple races	no response	2	1	0.477121255	0
1	5	high	exurban	coyotes	coyote	coyote	canid	mammal	0	1	boy	sixth	0	1	0	0	0	0	black	no response	2	4	0.477121255	0
2	5	high	exurban	turkey	turkey	turkey	ground bird	bird	0	1	boy	sixth	0	0	0	0	1	0	white	yes	2	1	0.477121255	1
2	5	high	exurban	anteaters	anteater	anteater	anteater, sloth, armadillo	mammal	1	0	boy	sixth	0	0	0	0	1	0	white	no	2	2	0.477121255	1
2	5	high	exurban	duck	duck	duck	aquatic bird	bird	2	1	boy	sixth	0	0	0	0	1	0	white	yes	2	0	0.477121255	1
2	5	high	exurban	deer coyote zebralion	deer	deer	ungulate	mammal	2	1	boy	sixth	1	1	0	0	1	0	multiple races	no	2	2	0.477121255	0
1	14	medium	exurban	Kangaroo	kangaroo	kangaroo	marsupial	mammal	1	0	boy	eigth	0	1	0	1	1	0	multiple races	no response	2	2	0.477121255	0
1	14	medium	exurban	cow	cow	cow	domestic ungulate	mammal	3	0	boy	eigth	0	0	1	0	0	0	hispanic	no response	2	3	0.477121255	0
1	14	medium	exurban	Eagles	eagle	eagle	raptor or owl	bird	2	1	boy	eigth	0	0	1	0	1	1	multiple races	no response	2	3	0.477121255	0
2	14	medium	exurban	Hawk	hawk	hawk	raptor or owl	bird	2	1	boy	eigth	0	0	0	0	1	0	white	no	2	3	0.477121255	1
2	14	medium	exurban	Worms	worm	worm	terrestrial mollusk or worm	terrestrial invertebrate	2	1	boy	eigth	0	1	0	0	0	0	black	no	2	3	0.477121255	0
2	14	medium	exurban	Peregine Falcons!!!	Peregine falcon	Peregine falcon	raptor or owl	bird	0	1	boy	eigth	0	0	0	0	0	0	other	no	2	2	0.477121255	0
2	14	medium	exurban	Owl	owl	owl	raptor or owl	bird	2	1	boy	eigth	0	0	1	0	0	0	hispanic	no	2	3	0.477121255	0
1	14	medium	exurban	Deer	deer	deer	ungulate	mammal	2	1	boy	eigth	0	0	0	1	1	1	multiple races	no response	2	3	0.477121255	0
1	14	medium	exurban	Beavers	beaver	beaver	small mammal	mammal	0	1	boy	eigth	0	0	0	1	1	0	multiple races	no response	2	1	0.477121255	0
2	14	medium	exurban	Penguin	penguin	penguin	aquatic bird	bird	1	0	boy	eigth	0	1	0	0	1	0	multiple races	no	2	3	0.477121255	0
2	14	medium	exurban	flounder	flounder	flounder	fish	fish	0	1	boy	eigth	0	0	0	0	1	0	white	no	2	0	0.477121255	1
2	14	medium	exurban	Bobcat	bobcat	bobcat	felid	mammal	0	1	boy	eigth	1	0	0	0	0	0	asian	no	2	4	0.477121255	0
2	20	medium	suburban	rams	ram	ram	ungulate	mammal	1	0	boy	seventh	0	0	0	0	1	0	white	no	2	1	0.477121255	1
2	20	medium	suburban	monkey	monkey	monkey	primate	mammal	1	0	boy	seventh	0	0	0	0	1	0	white	yes	2	2	0.477121255	1
2	20	medium	suburban	coyote	coyote	coyote	canid	mammal	0	1	boy	seventh	0	1	0	1	0	0	multiple races	no	2	4	0.477121255	0
2	9	medium	rural	Deere	deer	deer	ungulate	mammal	2	1	boy	seventh	0	0	0	0	1	0	white	yes	2	2	0.477121255	1
2	9	medium	rural	Eagle	eagle	eagle	raptor or owl	bird	2	1	boy	seventh	0	0	0	0	1	0	white	yes	2	1	0.477121255	1
2	9	medium	rural	Zebreas	zebra	zebra	ungulate	mammal	1	0	boy	seventh	0	0	0	0	1	0	white	yes	2	2	0.477121255	1
2	3	high	suburban	raven	raven	raven	songbird or parrot	bird	2	1	boy	eigth	0	1	0	0	0	0	black	no	2	2	0.477121255	0
2	3	high	suburban	Bats	bat	bat	bat	mammal	2	1	boy	eigth	0	0	1	0	0	0	hispanic	no	2	2	0.477121255	0
2	9	medium	rural	Cyote	coyote	coyote	canid	mammal	0	1	boy	seventh	0	0	0	0	0	1	other	no	2	4	0.477121255	0
3	10	medium	suburban	bobcats	bobcat	bobcat	felid	mammal	0	1	boy	eigth	0	0	1	0	0	0	hispanic	no	2	4	0.477121255	0
3	10	medium	suburban	Owls	owl	owl	raptor or owl	bird	2	1	boy	eigth	1	0	0	1	0	0	multiple races	yes	2	3	0.477121255	0
3	9	medium	rural	Bald eagle	bald eagle	bald eagle	raptor or owl	bird	0	1	boy	seventh	0	0	0	0	1	0	white	yes	2	3	0.477121255	1
3	9	medium	rural	Ducks	duck	duck	aquatic bird	bird	2	1	boy	seventh	0	0	0	0	1	0	white	yes	2	2	0.477121255	1
3	9	medium	rural	Ducks	duck	duck	aquatic bird	bird	2	1	boy	seventh	0	0	0	0	1	0	white	yes	2	1	0.477121255	1
3	1	low	suburban	Bucks	buck	deer	ungulate	mammal	2	1	boy	sixth	0	0	0	0	1	0	white	no	2	3	0.477121255	1
3	1	low	suburban	Giraffes	giraffe	giraffe	African megafauna	mammal	1	0	boy	sixth	0	1	0	0	0	0	black	no	2	1	0.477121255	0
3	1	low	suburban	Deers	deer	deer	ungulate	mammal	2	1	boy	sixth	0	0	0	0	1	0	white	no	2	3	0.477121255	1
3	18	low	suburban	deer	deer	deer	ungulate	mammal	2	1	boy	seventh	0	0	0	0	1	0	white	yes	2	3	0.477121255	1
2	20	medium	suburban	squirrels	squirrel	squirrel	small mammal	mammal	2	1	boy	seventh	0	0	0	0	1	0	white	no	2	2	0.477121255	1
3	20	medium	suburban	Deer	deer	deer	ungulate	mammal	2	1	boy	seventh	0	0	0	0	1	0	white	yes	2	2	0.477121255	1
3	10	medium	suburban	Eagle	eagle	eagle	raptor or owl	bird	2	1	boy	eigth	0	0	0	0	1	0	white	no	2	2	0.477121255	1
3	10	medium	suburban	Eagles	eagle	eagle	raptor or owl	bird	2	1	boy	eigth	1	0	0	0	0	0	asian	no	2	3	0.477121255	0
3	16	low	suburban	bald eagle	bald eagle	bald eagle	raptor or owl	bird	0	1	boy	seventh	0	0	0	0	1	0	white	no	2	2	0.477121255	1
3	1	low	suburban	Buffalo	buffalo	buffalo	ungulate	mammal	2	1	boy	sixth	0	0	0	0	1	0	white	no	2	3	0.477121255	1
3	22	medium	exurban	deer	deer	deer	ungulate	mammal	2	1	boy	eigth	0	0	0	1	1	0	multiple races	yes	2	3	0.477121255	0
3	22	medium	exurban	moose	moose	moose	ungulate	mammal	1	0	boy	eigth	0	0	0	0	1	0	white	yes	2	1	0.477121255	1
3	22	medium	exurban	deer	deer	deer	ungulate	mammal	2	1	boy	eigth	0	0	0	0	1	0	white	yes	2	2	0.477121255	1
3	22	medium	exurban	deer	deer	deer	ungulate	mammal	2	1	boy	eigth	0	0	0	1	1	0	multiple races	yes	2	3	0.477121255	0
3	22	medium	exurban	deer	deer	deer	ungulate	mammal	2	1	boy	eigth	0	0	0	1	1	0	multiple races	no response	2	2	0.477121255	0
3	22	medium	exurban	deers	deer	deer	ungulate	mammal	2	1	boy	eigth	0	0	0	0	1	0	white	no	2	2	0.477121255	1
3	3	high	suburban	Toad	toad	toad	amphibian	amphibian	3	0	boy	eigth	0	0	1	0	0	0	hispanic	no	2	3	0.477121255	0
3	3	high	suburban	moose	moose	moose	ungulate	mammal	1	0	boy	eigth	0	0	0	0	1	0	white	no	2	3	0.477121255	1
3	3	high	suburban	penguin	penguin	penguin	aquatic bird	bird	1	0	boy	eigth	0	0	1	0	0	0	hispanic	no	2	1	0.477121255	0
3	5	high	exurban	deer	deer	deer	ungulate	mammal	2	1	boy	sixth	0	0	0	1	0	0	Native American	yes	2	3	0.477121255	0
3	9	medium	rural	squirrel	squirrel	squirrel	small mammal	mammal	2	1	boy	seventh	0	0	0	0	1	0	white	yes	2	3	0.477121255	1
3	9	medium	rural	Monkey	monkey	monkey	primate	mammal	1	0	boy	seventh	0	0	0	0	1	0	white	yes	2	1	0.477121255	1
3	9	medium	rural	Monkey	monkey	monkey	primate	mammal	1	0	boy	seventh	0	0	0	0	1	1	multiple races	yes	2	2	0.477121255	0
2	5	high	exurban	halk	hawk	hawk	raptor or owl	bird	2	1	boy	sixth	0	0	0	0	1	0	white	yes	2	1	0.477121255	1
3	18	low	suburban	Peregrine Falcon	peregrine falcon	peregrine falcon	raptor or owl	bird	0	1	boy	seventh	0	0	0	1	1	0	multiple races	yes	2	2	0.477121255	0
3	21	high	suburban	deer	deer	deer	ungulate	mammal	2	1	boy	eigth	0	0	0	0	0	1	other	no	2	3	0.477121255	0
3	21	high	suburban	beaver	beaver	beaver	small mammal	mammal	0	1	boy	eigth	0	0	0	0	1	0	white	no	2	1	0.477121255	1
1	16	low	suburban	squirrel	squirrel	squirrel	small mammal	mammal	2	1	boy	sixth	0	0	0	0	1	0	white	no response	3	2	0.602059991	1
1	16	low	suburban	beetles	beetle	beetle	insect	terrestrial invertebrate	2	1	boy	sixth	0	1	0	0	0	0	black	no response	3	3	0.602059991	0
1	16	low	suburban	coyote	coyote	coyote	canid	mammal	0	1	boy	sixth	0	0	0	0	1	1	multiple races	no response	3	4	0.602059991	0
1	16	low	suburban	bald eagles	bald eagle	bald eagle	raptor or owl	bird	0	1	boy	eigth	0	1	0	0	0	0	black	no response	3	3	0.602059991	0
1	15	high	suburban	monkey	monkey	monkey	primate	mammal	1	0	boy	eigth	0	0	0	0	1	1	multiple races	no response	3	2	0.602059991	0
1	17	medium	suburban	squirrel	squirrel	squirrel	small mammal	mammal	2	1	boy	eigth	0	0	0	0	1	0	white	no response	3	2	0.602059991	1
1	17	medium	suburban	Duck	duck	duck	aquatic bird	bird	2	1	boy	eigth	0	0	0	0	1	0	white	no response	3	0	0.602059991	1
1	5	high	exurban	ducks	duck	duck	aquatic bird	bird	2	1	boy	sixth	0	0	0	0	1	0	white	no response	3	2	0.602059991	1
1	5	high	exurban	coyote	coyote	coyote	canid	mammal	0	1	boy	sixth	0	0	0	1	1	0	multiple races	no response	3	4	0.602059991	0
2	5	high	exurban	bat	bat	bat	bat	mammal	2	1	boy	sixth	0	0	1	0	0	0	hispanic	no	3	3	0.602059991	0
1	14	medium	exurban	Duck	duck	duck	aquatic bird	bird	2	1	boy	eigth	0	0	0	0	1	0	white	no response	3	0	0.602059991	1
1	14	medium	exurban	Goose	goose	goose	aquatic bird	bird	2	1	boy	eigth	0	0	0	0	1	0	white	no response	3	0	0.602059991	1
2	9	medium	rural	White tail	white-tailed deer	white-tailed deer	ungulate	mammal	0	1	boy	seventh	0	0	0	1	1	1	multiple races	yes	3	3	0.602059991	0
3	1	low	suburban	squrel	squirrel	squirrel	small mammal	mammal	2	1	boy	sixth	0	1	0	0	1	0	multiple races	no	3	1	0.602059991	0
3	1	low	suburban	squarl	squirrel	squirrel	small mammal	mammal	2	1	boy	sixth	0	0	0	0	1	0	white	yes	3	2	0.602059991	1
3	22	medium	exurban	deer	deer	deer	ungulate	mammal	2	1	boy	eigth	0	0	0	0	1	0	white	yes	3	3	0.602059991	1
3	22	medium	exurban	Badgers.	badger	badger	other carnivore	mammal	1	0	boy	eigth	0	0	0	0	1	0	white	no	3	2	0.602059991	1
2	5	high	exurban	squiles	squirrel	squirrel	small mammal	mammal	2	1	boy	sixth	0	0	0	0	1	0	white	yes	4	2	0.698970004	1
2	9	medium	rural	Duck	duck	duck	aquatic bird	bird	2	1	boy	seventh	0	0	0	0	1	0	white	yes	4	0	0.698970004	1
3	22	medium	exurban	Deer	deer	deer	ungulate	mammal	2	1	boy	eigth	0	0	0	0	1	0	white	yes	4	3	0.698970004	1
2	3	high	suburban	dolphins	dolphin	dolphin	marine mammal	mammal	1	0	girl	eigth	0	1	0	0	0	0	black	no	0	1	0	0
1	4	high	exurban	some birds	some birds	bird	bird	bird	3	0	girl	eigth	0	1	0	0	0	0	black	no response	0	1	0	0
1	17	medium	suburban	capybaras	capybara	capybara	small mammal	mammal	1	0	girl	eigth	1	0	0	0	0	0	asian	no response	0	1	0	0
1	8	medium	suburban	horses	horse	horse	domestic ungulate	mammal	3	0	girl	eigth	0	1	0	0	0	0	black	no response	0	2	0	0
2	14	medium	exurban	Finger monkey	finger monkey	finger monkey	primate	mammal	1	0	girl	eigth	0	1	0	0	0	0	black	no	0	2	0	0
1	4	high	exurban	dolphin	dolphin	dolphin	marine mammal	mammal	1	0	girl	sixth	0	0	0	0	1	0	white	no response	0	3	0	1
1	4	high	exurban	dolphin	dolphin	dolphin	marine mammal	mammal	1	0	girl	sixth	0	1	0	1	0	0	multiple races	no response	0	2	0	0
1	4	high	exurban	kangaroo	kangaroo	kangaroo	marsupial	mammal	1	0	girl	sixth	0	1	0	0	1	0	multiple races	no response	0	2	0	0
1	4	high	exurban	monkey	monkey	monkey	primate	mammal	1	0	girl	sixth	0	0	1	0	0	0	hispanic	no response	0	3	0	0
1	4	high	exurban	cat	cat	cat	cat	mammal	3	0	girl	sixth	0	0	0	0	1	0	white	no response	0	4	0	1
1	4	high	exurban	seal	seal	seal	marine mammal	mammal	1	0	girl	sixth	0	0	1	1	1	0	multiple races	no response	0	2	0	0
1	4	high	exurban	sheep	sheep	sheep	domestic ungulate	mammal	3	0	girl	sixth	0	1	0	0	0	1	multiple races	no response	0	2	0	0
1	4	high	exurban	dolphin	dolphin	dolphin	marine mammal	mammal	1	0	girl	sixth	0	0	0	0	1	0	white	no response	0	1	0	1
1	4	high	exurban	giraff	giraffe	giraffe	African megafauna	mammal	1	0	girl	sixth	0	0	0	0	1	0	white	no response	0	1	0	1
1	4	high	exurban	giraffe	giraffe	giraffe	African megafauna	mammal	1	0	girl	sixth	0	0	0	0	1	0	white	no response	0	1	0	1
1	4	high	exurban	dolphins	dolphin	dolphin	marine mammal	mammal	1	0	girl	sixth	0	1	0	0	1	1	multiple races	no response	0	3	0	0
1	4	high	exurban	zebras	zebra	zebra	ungulate	mammal	1	0	girl	sixth	0	1	0	0	0	0	black	no response	0	1	0	0
1	4	high	exurban	horse	horse	horse	domestic ungulate	mammal	3	0	girl	sixth	0	0	0	0	1	0	white	no response	0	2	0	1
1	4	high	exurban	kittens	baby cat	cat	cat	mammal	3	0	girl	sixth	0	1	0	1	0	0	multiple races	no response	0	2	0	0
1	4	high	exurban	bird	bird	bird	bird	bird	3	0	girl	sixth	0	0	1	0	0	0	hispanic	no response	0	1	0	0
1	4	high	exurban	rabbit	rabbit	rabbit	rabbit	mammal	3	0	girl	sixth	0	1	0	0	0	0	black	no response	0	3	0	0
1	4	high	exurban	zebra	zebra	zebra	ungulate	mammal	1	0	girl	sixth	0	1	0	0	0	0	black	no response	0	3	0	0
1	4	high	exurban	dolphins	dolphin	dolphin	marine mammal	mammal	1	0	girl	sixth	0	0	0	0	1	0	white	no response	0	3	0	1
1	4	high	exurban	guinea pig	guinea pig	guinea pig	small mammal	mammal	3	0	girl	sixth	0	1	0	0	0	0	black	no response	0	2	0	0
1	4	high	exurban	kangaroo	kangaroo	kangaroo	marsupial	mammal	1	0	girl	sixth	0	1	0	0	0	0	black	no response	0	2	0	0
1	4	high	exurban	cows	cow	cow	domestic ungulate	mammal	3	0	girl	sixth	0	0	0	1	1	0	multiple races	no response	0	0	0	0
1	4	high	exurban	puppies	baby dog	dog	dog	mammal	3	0	girl	sixth	0	1	0	0	0	0	black	no response	0	1	0	0
1	4	high	exurban	black panthers	black panther	black panther	big cat	mammal	1	0	girl	sixth	0	0	0	0	1	0	white	no response	0	4	0	1
1	4	high	exurban	dolphin	dolphin	dolphin	marine mammal	mammal	1	0	girl	sixth	0	0	0	0	1	0	white	no response	0	3	0	1
1	4	high	exurban	dolphins	dolphin	dolphin	marine mammal	mammal	1	0	girl	sixth	0	0	0	0	1	1	multiple races	no response	0	2	0	0
1	4	high	exurban	guinea pigs	guinea pig	guinea pig	small mammal	mammal	3	0	girl	sixth	0	1	0	0	0	0	black	no response	0	2	0	0
1	4	high	exurban	pigeon	pigeon	pigeon	songbird or parrot	bird	1	0	girl	sixth	0	0	0	0	0	1	other	no response	0	3	0	0
1	4	high	exurban	puppy	baby dog	dog	dog	mammal	3	0	girl	sixth	0	1	0	0	0	0	black	no response	0	1	0	0
1	4	high	exurban	whale	whale	whale	marine mammal	mammal	1	0	girl	sixth	0	1	0	1	0	0	multiple races	no response	0	1	0	0
1	4	high	exurban	zebras	zebra	zebra	ungulate	mammal	1	0	girl	sixth	0	1	0	0	1	0	multiple races	no response	0	3	0	0
2	7	medium	exurban	turtles	turtle	turtle	turtle	reptile	3	0	girl	sixth	0	1	0	0	0	0	black	no	0	3	0	0
2	7	medium	exurban	Horuse	horse	horse	domestic ungulate	mammal	3	0	girl	sixth	0	1	0	1	0	0	multiple races	no	0	1	0	0
2	7	medium	exurban	monkey	monkey	monkey	primate	mammal	1	0	girl	sixth	0	0	0	0	1	0	white	yes	0	3	0	1
2	7	medium	exurban	zebras	zebra	zebra	ungulate	mammal	1	0	girl	sixth	0	0	1	0	0	0	hispanic	no	0	1	0	0
2	7	medium	exurban	zebra	zebra	zebra	ungulate	mammal	1	0	girl	sixth	0	0	0	0	1	0	white	no	0	2	0	1
2	7	medium	exurban	horses	horse	horse	domestic ungulate	mammal	3	0	girl	sixth	0	1	0	0	0	0	black	no	0	2	0	0
2	7	medium	exurban	monkey	monkey	monkey	primate	mammal	1	0	girl	sixth	0	0	0	0	1	0	white	yes	0	3	0	1
2	7	medium	exurban	lady bugs	ladybug	ladybug	insect	terrestrial invertebrate	1	0	girl	sixth	0	0	0	1	0	0	Native American	no	0	1	0	0
2	7	medium	exurban	dolphins	dolphin	dolphin	marine mammal	mammal	1	0	girl	sixth	0	0	1	0	0	0	hispanic	no	0	2	0	0
2	7	medium	exurban	zedra	zebra	zebra	ungulate	mammal	1	0	girl	sixth	0	1	0	0	0	0	black	no	0	2	0	0
2	7	medium	exurban	narwale	narwhal	narwhal	marine mammal	mammal	1	0	girl	sixth	0	0	0	0	1	0	white	no	0	2	0	1
2	7	medium	exurban	Zebra	zebra	zebra	ungulate	mammal	1	0	girl	sixth	0	0	0	0	1	0	white	yes	0	3	0	1
2	7	medium	exurban	zebra	zebra	zebra	ungulate	mammal	1	0	girl	sixth	0	1	0	0	0	0	black	no	0	2	0	0
2	7	medium	exurban	penguin	penguin	penguin	aquatic bird	bird	1	0	girl	sixth	0	1	0	0	0	0	black	no	0	2	0	0
1	16	low	suburban	monkey	monkey	monkey	primate	mammal	1	0	girl	sixth	0	0	0	0	1	0	white	no response	0	2	0	1
1	16	low	suburban	koalas	koala	koala	marsupial	mammal	1	0	girl	sixth	0	1	0	0	0	1	multiple races	no response	0	1	0	0
1	16	low	suburban	monkeys	monkey	monkey	primate	mammal	1	0	girl	sixth	0	0	0	1	1	0	multiple races	no response	0	3	0	0
1	16	low	suburban	horses	horse	horse	domestic ungulate	mammal	3	0	girl	sixth	0	0	0	0	1	0	white	no response	0	3	0	1
1	16	low	suburban	dolphin	dolphin	dolphin	marine mammal	mammal	1	0	girl	sixth	0	1	0	0	0	0	black	no response	0	1	0	0
1	16	low	suburban	dolphin	dolphin	dolphin	marine mammal	mammal	1	0	girl	sixth	1	0	0	0	0	0	asian	no response	0	2	0	0
1	16	low	suburban	lion	lion	lion	big cat	mammal	1	0	girl	sixth	1	0	0	0	0	0	asian	no response	0	4	0	0
1	16	low	suburban	giraffes	giraffe	giraffe	African megafauna	mammal	1	0	girl	sixth	0	1	0	0	0	0	black	no response	0	1	0	0
1	16	low	suburban	chimps	chimpanzee	chimpanzee	primate	mammal	1	0	girl	sixth	0	0	0	0	1	0	white	no response	0	1	0	1
1	16	low	suburban	dolphin	dolphin	dolphin	marine mammal	mammal	1	0	girl	sixth	0	0	0	0	1	0	white	no response	0	2	0	1
1	16	low	suburban	dolphis	dolphin	dolphin	marine mammal	mammal	1	0	girl	sixth	1	0	0	0	0	0	asian	no response	0	2	0	0
1	16	low	suburban	rabbit	rabbit	rabbit	rabbit	mammal	3	0	girl	sixth	0	0	0	0	1	0	white	no response	0	2	0	1
1	16	low	suburban	monkey	monkey	monkey	primate	mammal	1	0	girl	sixth	0	1	0	0	0	0	black	no response	0	3	0	0
1	16	low	suburban	zebra	zebra	zebra	ungulate	mammal	1	0	girl	sixth	0	1	0	0	0	0	black	no response	0	2	0	0
1	16	low	suburban	dolphins	dolphin	dolphin	marine mammal	mammal	1	0	girl	sixth	0	0	0	0	1	0	white	no response	0	3	0	1
1	16	low	suburban	guinea pig	guinea pig	guinea pig	small mammal	mammal	3	0	girl	sixth	0	0	1	0	1	0	multiple races	no response	0	2	0	0
1	16	low	suburban	giraffes	giraffe	giraffe	African megafauna	mammal	1	0	girl	sixth	0	0	0	0	1	0	white	no response	0	1	0	1
1	16	low	suburban	zebra	zebra	zebra	ungulate	mammal	1	0	girl	sixth	1	0	0	0	1	0	multiple races	no response	0	1	0	0
1	16	low	suburban	dolphins	dolphin	dolphin	marine mammal	mammal	1	0	girl	sixth	0	0	0	0	1	0	white	no response	0	2	0	1
1	16	low	suburban	zeebra	zebra	zebra	ungulate	mammal	1	0	girl	sixth	0	0	0	0	1	0	white	no response	0	3	0	1
1	16	low	suburban	whale	whale	whale	marine mammal	mammal	1	0	girl	sixth	0	1	0	0	0	0	black	no response	0	1	0	0
1	16	low	suburban	giraffes	giraffe	giraffe	African megafauna	mammal	1	0	girl	eigth	0	0	0	0	1	0	white	no response	0	1	0	1
1	16	low	suburban	ladybug	ladybug	ladybug	insect	terrestrial invertebrate	1	0	girl	eigth	0	0	0	0	1	0	white	no response	0	1	0	1
1	16	low	suburban	dolphin	dolphin	dolphin	marine mammal	mammal	1	0	girl	eigth	0	0	0	0	1	0	white	no response	0	0	0	1
1	16	low	suburban	horse	horse	horse	domestic ungulate	mammal	3	0	girl	eigth	0	0	0	0	1	0	white	no response	0	2	0	1
1	16	low	suburban	goats	goat	goat	domestic ungulate	mammal	3	0	girl	eigth	0	0	0	0	1	0	white	no response	0	2	0	1
1	16	low	suburban	sea dragons	sea dragon	sea dragon	fish	fish	1	0	girl	eigth	0	0	0	0	1	0	white	no response	0	3	0	1
1	16	low	suburban	dolphins	dolphin	dolphin	marine mammal	mammal	1	0	girl	eigth	0	0	0	0	1	0	white	no response	0	2	0	1
1	16	low	suburban	monkeys	monkey	monkey	primate	mammal	1	0	girl	eigth	0	0	1	0	0	0	hispanic	no response	0	1	0	0
1	15	high	suburban	kangaroo	kangaroo	kangaroo	marsupial	mammal	1	0	girl	seventh	0	0	0	0	1	0	white	no response	0	1	0	1
1	15	high	suburban	kangaroo	kangaroo	kangaroo	marsupial	mammal	1	0	girl	seventh	0	0	1	0	0	0	hispanic	no response	0	3	0	0
1	15	high	suburban	fish	fish	fish	fish	fish	3	0	girl	seventh	0	0	1	0	0	0	hispanic	no response	0	2	0	0
1	15	high	suburban	dolphins	dolphin	dolphin	marine mammal	mammal	1	0	girl	eigth	0	1	0	0	0	0	black	no response	0	2	0	0
1	15	high	suburban	penguins	penguin	penguin	aquatic bird	bird	1	0	girl	eigth	0	0	1	0	0	0	hispanic	no response	0	2	0	0
1	15	high	suburban	monkey	monkey	monkey	primate	mammal	1	0	girl	eigth	0	0	1	0	0	0	hispanic	no response	0	3	0	0
1	15	high	suburban	dolphins	dolphin	dolphin	marine mammal	mammal	1	0	girl	eigth	0	0	0	0	1	0	white	no response	0	1	0	1
1	15	high	suburban	giraffes	giraffe	giraffe	African megafauna	mammal	1	0	girl	eigth	0	0	1	0	0	0	hispanic	no response	0	2	0	0
2	15	high	suburban	Finger Monkey's	finger monkey	finger monkey	primate	mammal	1	0	girl	sixth	0	1	0	0	1	0	multiple races	no	0	0	0	0
2	15	high	suburban	finger monkeys	finger monkey	finger monkey	primate	mammal	1	0	girl	sixth	0	0	0	0	1	0	white	no	0	2	0	1
2	15	high	suburban	horses	horse	horse	domestic ungulate	mammal	3	0	girl	sixth	0	0	0	0	1	0	white	no	0	3	0	1
2	15	high	suburban	giraffe	giraffe	giraffe	African megafauna	mammal	1	0	girl	sixth	0	0	0	0	1	0	white	yes	0	2	0	1
2	15	high	suburban	chimpanzee	chimpanzee	chimpanzee	primate	mammal	1	0	girl	sixth	0	1	0	1	0	0	multiple races	no	0	3	0	0
2	15	high	suburban	Koalas	koala	koala	marsupial	mammal	1	0	girl	sixth	0	0	1	0	0	0	hispanic	no	0	2	0	0
2	15	high	suburban	horse	horse	horse	domestic ungulate	mammal	3	0	girl	sixth	0	0	0	0	1	0	white	no	0	2	0	1
2	15	high	suburban	monkeys	monkey	monkey	primate	mammal	1	0	girl	sixth	0	0	1	0	0	0	hispanic	no	0	3	0	0
1	13	high	exurban	dolphins	dolphin	dolphin	marine mammal	mammal	1	0	girl	eigth	0	0	0	0	1	0	white	no response	0	0	0	1
1	13	high	exurban	kangaroos	kangaroo	kangaroo	marsupial	mammal	1	0	girl	eigth	0	1	0	0	0	0	black	no response	0	3	0	0
1	13	high	exurban	birds	bird	bird	bird	bird	3	0	girl	eigth	0	1	0	0	0	0	black	no response	0	2	0	0
1	13	high	exurban	fish	fish	fish	fish	fish	3	0	girl	eigth	0	1	0	1	0	0	multiple races	no response	0	1	0	0
1	13	high	exurban	pigs	pig	pig	domestic ungulate	mammal	3	0	girl	eigth	0	0	0	0	1	0	white	no response	0	3	0	1
1	13	high	exurban	flamingo	flamingo	flamingo	aquatic bird	bird	1	0	girl	eigth	0	1	0	0	0	0	black	no response	0	2	0	0
1	13	high	exurban	fish	fish	fish	fish	fish	3	0	girl	eigth	0	1	0	0	0	0	black	no response	0	3	0	0
1	13	high	exurban	zebra	zebra	zebra	ungulate	mammal	1	0	girl	eigth	0	1	0	0	0	0	black	no response	0	1	0	0
1	13	high	exurban	dolphins	dolphin	dolphin	marine mammal	mammal	1	0	girl	eigth	0	0	1	0	0	0	hispanic	no response	0	2	0	0
1	13	high	exurban	penguins	penguin	penguin	aquatic bird	bird	1	0	girl	eigth	0	0	1	0	0	0	hispanic	no response	0	1	0	0
1	13	high	exurban	pandas	panda	panda	bear	mammal	1	0	girl	eigth	0	0	0	0	1	0	white	no response	0	4	0	1
1	13	high	exurban	zebras	zebra	zebra	ungulate	mammal	1	0	girl	eigth	0	0	0	0	1	0	white	no response	0	1	0	1
1	13	high	exurban	bird	bird	bird	bird	bird	3	0	girl	eigth	1	1	0	0	0	0	multiple races	no response	0	2	0	0
1	13	high	exurban	flamingo	flamingo	flamingo	aquatic bird	bird	1	0	girl	eigth	0	1	0	0	1	0	multiple races	no response	0	1	0	0
1	13	high	exurban	Dolphin	dolphin	dolphin	marine mammal	mammal	1	0	girl	eigth	0	1	0	0	0	0	black	no response	0	3	0	0
1	13	high	exurban	horse	horse	horse	domestic ungulate	mammal	3	0	girl	eigth	0	1	0	0	0	0	black	no response	0	1	0	0
1	13	high	exurban	Polar Bears	polar bear	polar bear	bear	mammal	1	0	girl	eigth	0	0	1	0	0	0	hispanic	no response	0	4	0	0
1	13	high	exurban	whale	whale	whale	marine mammal	mammal	1	0	girl	eigth	0	1	0	0	0	1	multiple races	no response	0	3	0	0
1	13	high	exurban	Lion	lion	lion	big cat	mammal	1	0	girl	eigth	0	1	0	0	0	0	black	no response	0	4	0	0
1	13	high	exurban	monkeys	monkey	monkey	primate	mammal	1	0	girl	eigth	0	1	0	0	0	0	black	no response	0	3	0	0
1	13	high	exurban	Zebras	zebra	zebra	ungulate	mammal	1	0	girl	eigth	0	1	0	0	0	0	black	no response	0	3	0	0
1	13	high	exurban	Giraff	giraffe	giraffe	African megafauna	mammal	1	0	girl	eigth	0	1	0	0	0	0	black	no response	0	1	0	0
1	13	high	exurban	Jaguar	jaguar	jaguar	big cat	mammal	1	0	girl	eigth	0	1	1	1	1	1	multiple races	no response	0	4	0	0
1	13	high	exurban	Zebra	zebra	zebra	ungulate	mammal	1	0	girl	eigth	0	1	1	0	1	1	multiple races	no response	0	2	0	0
1	13	high	exurban	Horse	horse	horse	domestic ungulate	mammal	3	0	girl	eigth	0	1	1	0	1	1	multiple races	no response	0	2	0	0
1	13	high	exurban	Zebra	zebra	zebra	ungulate	mammal	1	0	girl	eigth	0	0	0	0	1	0	white	no response	0	3	0	1
1	13	high	exurban	birds	bird	bird	bird	bird	3	0	girl	eigth	0	1	0	0	1	1	multiple races	no response	0	1	0	0
1	13	high	exurban	Horses	horse	horse	domestic ungulate	mammal	3	0	girl	eigth	0	0	1	0	0	0	hispanic	no response	0	2	0	0
1	13	high	exurban	bunny	rabbit	rabbit	rabbit	mammal	3	0	girl	eigth	0	1	0	0	0	0	black	no response	0	2	0	0
1	13	high	exurban	Zebras	zebra	zebra	ungulate	mammal	1	0	girl	eigth	0	0	0	0	1	0	white	no response	0	2	0	1
1	13	high	exurban	jaguar	jaguar	jaguar	big cat	mammal	1	0	girl	eigth	0	1	0	1	0	1	multiple races	no response	0	3	0	0
1	13	high	exurban	Dolphin	dolphin	dolphin	marine mammal	mammal	1	0	girl	eigth	0	1	0	0	0	0	black	no response	0	1	0	0
1	13	high	exurban	Birds	bird	bird	bird	bird	3	0	girl	eigth	0	0	1	0	0	0	hispanic	no response	0	3	0	0
1	13	high	exurban	Turtle	turtle	turtle	turtle	reptile	3	0	girl	eigth	0	0	1	0	0	0	hispanic	no response	0	3	0	0
1	13	high	exurban	Dolphins	dolphin	dolphin	marine mammal	mammal	1	0	girl	eigth	0	0	1	0	0	0	hispanic	no response	0	1	0	0
1	13	high	exurban	Bird	bird	bird	bird	bird	3	0	girl	eigth	0	1	0	0	1	0	multiple races	no response	0	2	0	0
1	13	high	exurban	panda	panda	panda	bear	mammal	1	0	girl	eigth	0	1	0	0	0	0	black	no response	0	4	0	0
1	13	high	exurban	Dolphin	dolphin	dolphin	marine mammal	mammal	1	0	girl	eigth	0	0	1	0	0	0	hispanic	no response	0	3	0	0
1	13	high	exurban	Koala	koala	koala	marsupial	mammal	1	0	girl	eigth	0	0	1	0	0	0	hispanic	no response	0	2	0	0
1	13	high	exurban	Rabbits	rabbit	rabbit	rabbit	mammal	3	0	girl	eigth	0	0	0	1	0	0	Native American	no response	0	1	0	0
1	11	low	suburban	bunnies	rabbit	rabbit	rabbit	mammal	3	0	girl	eigth	0	0	1	0	0	0	hispanic	no response	0	3	0	0
1	11	low	suburban	fish	fish	fish	fish	fish	3	0	girl	eigth	0	0	0	0	1	0	white	no response	0	3	0	1
1	11	low	suburban	koala	koala	koala	marsupial	mammal	1	0	girl	eigth	0	1	0	0	0	0	black	no response	0	3	0	0
1	11	low	suburban	dolphins	dolphin	dolphin	marine mammal	mammal	1	0	girl	eigth	0	0	1	0	0	0	hispanic	no response	0	3	0	0
1	11	low	suburban	kangaroo	kangaroo	kangaroo	marsupial	mammal	1	0	girl	eigth	1	0	0	0	0	0	asian	no response	0	1	0	0
1	11	low	suburban	kangaroos	kangaroo	kangaroo	marsupial	mammal	1	0	girl	eigth	0	1	0	0	1	0	multiple races	no response	0	2	0	0
1	11	low	suburban	octopus	octopus	octopus	marine invertebrate	marine invertebrate	1	0	girl	eigth	1	0	0	0	0	0	asian	no response	0	1	0	0
1	11	low	suburban	birds	bird	bird	bird	bird	3	0	girl	eigth	0	1	0	0	0	0	black	no response	0	3	0	0
1	11	low	suburban	kangaroo	kangaroo	kangaroo	marsupial	mammal	1	0	girl	eigth	0	1	0	0	0	0	black	no response	0	2	0	0
1	11	low	suburban	hedgehogs	hedgehog	hedgehog	small mammal	mammal	3	0	girl	eigth	0	0	0	0	1	0	white	no response	0	3	0	1
1	11	low	suburban	kangaroo	kangaroo	kangaroo	marsupial	mammal	1	0	girl	eigth	0	0	1	0	1	0	multiple races	no response	0	3	0	0
1	11	low	suburban	whales	whale	whale	marine mammal	mammal	1	0	girl	eigth	0	0	1	0	0	0	hispanic	no response	0	2	0	0
1	11	low	suburban	horses	horse	horse	domestic ungulate	mammal	3	0	girl	eigth	0	0	0	0	1	0	white	no response	0	2	0	1
1	11	low	suburban	guinea pig	guinea pig	guinea pig	small mammal	mammal	3	0	girl	eigth	0	1	0	0	0	0	black	no response	0	1	0	0
2	11	low	suburban	Whales,Sea Turtles, Dolphins (Ocean Life)	whale	whale	marine mammal	mammal	1	0	girl	eigth	0	0	0	0	1	0	white	no	0	1	0	1
2	11	low	suburban	dolphin	dolphin	dolphin	marine mammal	mammal	1	0	girl	eigth	0	1	0	0	0	0	black	no	0	2	0	0
2	11	low	suburban	Giraffes	giraffe	giraffe	African megafauna	mammal	1	0	girl	eigth	0	0	0	0	1	0	white	no	0	1	0	1
2	11	low	suburban	Rabbit	rabbit	rabbit	rabbit	mammal	3	0	girl	eigth	0	1	0	0	0	0	black	no	0	3	0	0
2	11	low	suburban	monkey	monkey	monkey	primate	mammal	1	0	girl	eigth	0	0	0	0	1	0	white	no	0	2	0	1
2	11	low	suburban	Hampster	hamster	hamster	small mammal	mammal	3	0	girl	eigth	0	0	0	0	1	0	white	yes	0	3	0	1
2	11	low	suburban	rabbit	rabbit	rabbit	rabbit	mammal	3	0	girl	eigth	0	1	1	0	0	0	multiple races	no	0	3	0	0
2	11	low	suburban	dophins	dolphin	dolphin	marine mammal	mammal	1	0	girl	eigth	0	1	0	0	0	1	multiple races	yes	0	0	0	0
2	11	low	suburban	ginepigs	guinea pig	guinea pig	small mammal	mammal	3	0	girl	eigth	0	1	0	0	0	0	black	no	0	3	0	0
2	11	low	suburban	koala	koala	koala	marsupial	mammal	1	0	girl	eigth	0	0	0	0	1	0	white	no	0	2	0	1
2	11	low	suburban	koala	koala	koala	marsupial	mammal	1	0	girl	eigth	0	0	0	0	1	0	white	no	0	1	0	1
2	11	low	suburban	Dolphin	dolphin	dolphin	marine mammal	mammal	1	0	girl	eigth	0	0	0	0	1	0	white	no	0	2	0	1
2	11	low	suburban	Dolphins	dolphin	dolphin	marine mammal	mammal	1	0	girl	eigth	0	0	0	0	1	0	white	no	0	3	0	1
2	11	low	suburban	birds	bird	bird	bird	bird	3	0	girl	eigth	0	1	0	0	0	0	black	no	0	2	0	0
2	11	low	suburban	giraffes	giraffe	giraffe	African megafauna	mammal	1	0	girl	eigth	0	0	0	0	1	0	white	yes	0	2	0	1
2	11	low	suburban	bunnies	rabbit	rabbit	rabbit	mammal	3	0	girl	eigth	0	1	0	0	1	0	multiple races	no	0	1	0	0
2	11	low	suburban	dolphin	dolphin	dolphin	marine mammal	mammal	1	0	girl	eigth	0	0	0	0	0	1	other	no	0	2	0	0
2	11	low	suburban	dolphin	dolphin	dolphin	marine mammal	mammal	1	0	girl	eigth	0	0	1	0	0	0	hispanic	no	0	1	0	0
2	11	low	suburban	bunnies	rabbit	rabbit	rabbit	mammal	3	0	girl	eigth	0	0	0	0	1	0	white	no	0	2	0	1
2	11	low	suburban	dolphin	dolphin	dolphin	marine mammal	mammal	1	0	girl	eigth	0	0	1	0	0	0	hispanic	no	0	3	0	0
2	11	low	suburban	Bullet Shrimp	bullet shrimp	bullet shrimp	marine invertebrate	marine invertebrate	1	0	girl	eigth	0	1	0	0	0	0	black	no	0	1	0	0
2	11	low	suburban	moose	moose	moose	ungulate	mammal	1	0	girl	eigth	0	0	0	0	1	0	white	no	0	2	0	1
2	11	low	suburban	dolphins	dolphin	dolphin	marine mammal	mammal	1	0	girl	eigth	0	0	0	0	0	0	other	no	0	2	0	0
2	11	low	suburban	lions	lion	lion	big cat	mammal	1	0	girl	eigth	0	0	0	0	0	1	other	no	0	4	0	0
1	6	medium	suburban	Dolphins	dolphin	dolphin	marine mammal	mammal	1	0	girl	eigth	0	0	0	0	1	0	white	no response	0	2	0	1
1	6	medium	suburban	Dog	dog	dog	dog	mammal	3	0	girl	eigth	0	0	0	0	0	1	other	no response	0	1	0	0
1	6	medium	suburban	Monkey	monkey	monkey	primate	mammal	1	0	girl	eigth	0	0	1	0	0	0	hispanic	no response	0	2	0	0
1	6	medium	suburban	Whale	whale	whale	marine mammal	mammal	1	0	girl	eigth	0	1	0	0	0	0	black	no response	0	1	0	0
1	6	medium	suburban	Bird	bird	bird	bird	bird	3	0	girl	eigth	0	0	0	0	1	0	white	no response	0	2	0	1
1	6	medium	suburban	Narwhals/Whales	narwhal	narwhal	marine mammal	mammal	1	0	girl	eigth	0	0	0	1	1	0	multiple races	no response	0	1	0	0
1	6	medium	suburban	Horses	horse	horse	domestic ungulate	mammal	3	0	girl	eigth	0	0	0	0	1	0	white	no response	0	3	0	1
1	6	medium	suburban	Baby Sea Lions	baby sea lion	sea lion	marine mammal	mammal	1	0	girl	eigth	0	1	0	0	0	0	black	no response	0	3	0	0
1	6	medium	suburban	Whales	whale	whale	marine mammal	mammal	1	0	girl	eigth	0	0	0	0	1	0	white	no response	0	2	0	1
1	6	medium	suburban	Squids	squid	squid	marine invertebrate	marine invertebrate	1	0	girl	eigth	0	0	0	0	1	0	white	no response	0	3	0	1
1	6	medium	suburban	Zebras	zebra	zebra	ungulate	mammal	1	0	girl	eigth	0	0	1	0	0	0	hispanic	no response	0	2	0	0
1	6	medium	suburban	Zebra	zebra	zebra	ungulate	mammal	1	0	girl	eigth	0	0	0	0	0	1	other	no response	0	2	0	0
1	6	medium	suburban	Giraffes	giraffe	giraffe	African megafauna	mammal	1	0	girl	eigth	0	0	0	0	1	0	white	no response	0	1	0	1
1	6	medium	suburban	Elephant Seals	elephant seal	elephant seal	marine mammal	mammal	1	0	girl	eigth	0	0	0	0	1	0	white	no response	0	2	0	1
1	6	medium	suburban	Dolphins	dolphin	dolphin	marine mammal	mammal	1	0	girl	eigth	0	0	0	0	1	0	white	no response	0	2	0	1
1	6	medium	suburban	Tigers	tiger	tiger	big cat	mammal	1	0	girl	eigth	0	1	0	0	0	0	black	no response	0	4	0	0
1	17	medium	suburban	koala bear	koala	koala	marsupial	mammal	1	0	girl	eigth	0	0	1	0	0	0	hispanic	no response	0	1	0	0
1	17	medium	suburban	koala	koala	koala	marsupial	mammal	1	0	girl	eigth	0	0	1	0	0	0	hispanic	no response	0	2	0	0
1	17	medium	suburban	fish	fish	fish	fish	fish	3	0	girl	eigth	0	0	1	0	0	0	hispanic	no response	0	3	0	0
1	17	medium	suburban	panda	panda	panda	bear	mammal	1	0	girl	eigth	0	0	0	1	0	0	Native American	no response	0	4	0	0
1	17	medium	suburban	dolphins	dolphin	dolphin	marine mammal	mammal	1	0	girl	eigth	0	0	1	0	0	0	hispanic	no response	0	2	0	0
1	17	medium	suburban	giraffes	giraffe	giraffe	African megafauna	mammal	1	0	girl	eigth	0	1	0	0	0	1	multiple races	no response	0	2	0	0
1	17	medium	suburban	wolves	wolf	wolf	canid	mammal	1	0	girl	eigth	0	1	0	0	0	0	black	no response	0	4	0	0
1	17	medium	suburban	bunnies	rabbit	rabbit	rabbit	mammal	3	0	girl	eigth	0	0	1	0	0	0	hispanic	no response	0	2	0	0
1	17	medium	suburban	kangaroo	kangaroo	kangaroo	marsupial	mammal	1	0	girl	eigth	0	1	0	0	0	0	black	no response	0	0	0	0
1	17	medium	suburban	dolphins	dolphin	dolphin	marine mammal	mammal	1	0	girl	eigth	0	1	0	0	0	0	black	no response	0	1	0	0
1	17	medium	suburban	dolphins	dolphin	dolphin	marine mammal	mammal	1	0	girl	eigth	0	0	1	0	0	0	hispanic	no response	0	1	0	0
1	17	medium	suburban	giraffes	giraffe	giraffe	African megafauna	mammal	1	0	girl	eigth	0	0	0	0	1	0	white	no response	0	2	0	1
1	17	medium	suburban	dolphin	dolphin	dolphin	marine mammal	mammal	1	0	girl	eigth	0	1	0	1	0	0	multiple races	no response	0	3	0	0
1	17	medium	suburban	koala	koala	koala	marsupial	mammal	1	0	girl	eigth	0	1	0	0	0	1	multiple races	no response	0	2	0	0
1	17	medium	suburban	dolphins	dolphin	dolphin	marine mammal	mammal	1	0	girl	eigth	0	0	0	0	1	0	white	no response	0	0	0	1
1	17	medium	suburban	cats	cat	cat	cat	mammal	3	0	girl	eigth	0	0	0	0	1	0	white	no response	0	3	0	1
1	17	medium	suburban	monkeys	monkey	monkey	primate	mammal	1	0	girl	eigth	0	1	0	0	0	0	black	no response	0	1	0	0
1	17	medium	suburban	giraffes	giraffe	giraffe	African megafauna	mammal	1	0	girl	eigth	0	0	0	0	1	0	white	no response	0	2	0	1
1	17	medium	suburban	penguins	penguin	penguin	aquatic bird	bird	1	0	girl	eigth	1	0	0	0	0	0	asian	no response	0	2	0	0
1	17	medium	suburban	dolphins	dolphin	dolphin	marine mammal	mammal	1	0	girl	eigth	0	1	0	0	0	0	black	no response	0	2	0	0
1	17	medium	suburban	cat	cat	cat	cat	mammal	3	0	girl	eigth	0	1	0	0	0	0	black	no response	0	1	0	0
1	17	medium	suburban	turtles	turtle	turtle	turtle	reptile	3	0	girl	eigth	0	0	0	0	1	0	white	no response	0	3	0	1
1	17	medium	suburban	zebra	zebra	zebra	ungulate	mammal	1	0	girl	eigth	0	1	0	0	0	0	black	no response	0	2	0	0
1	17	medium	suburban	giraffes	giraffe	giraffe	African megafauna	mammal	1	0	girl	eigth	0	0	1	0	0	0	hispanic	no response	0	1	0	0
1	17	medium	suburban	monkeys	monkey	monkey	primate	mammal	1	0	girl	eigth	0	0	0	0	1	0	white	no response	0	2	0	1
1	17	medium	suburban	fish	fish	fish	fish	fish	3	0	girl	eigth	0	1	0	1	1	1	multiple races	no response	0	2	0	0
1	17	medium	suburban	Giraffe	giraffe	giraffe	African megafauna	mammal	1	0	girl	eigth	0	1	0	0	0	0	black	no response	0	1	0	0
1	17	medium	suburban	giraffes	giraffe	giraffe	African megafauna	mammal	1	0	girl	eigth	0	0	0	0	1	0	white	no response	0	2	0	1
1	17	medium	suburban	dolphins	dolphin	dolphin	marine mammal	mammal	1	0	girl	eigth	0	1	0	0	0	0	black	no response	0	1	0	0
1	17	medium	suburban	monkey	monkey	monkey	primate	mammal	1	0	girl	eigth	0	1	0	1	0	0	multiple races	no response	0	1	0	0
1	17	medium	suburban	birds	bird	bird	bird	bird	3	0	girl	eigth	0	1	0	0	0	0	black	no response	0	2	0	0
1	17	medium	suburban	penguins	penguin	penguin	aquatic bird	bird	1	0	girl	eigth	0	0	1	0	0	0	hispanic	no response	0	1	0	0
1	17	medium	suburban	Whale	whale	whale	marine mammal	mammal	1	0	girl	eigth	0	0	0	0	0	1	other	no response	0	2	0	0
1	17	medium	suburban	Monkey	monkey	monkey	primate	mammal	1	0	girl	eigth	0	0	0	0	1	0	white	no response	0	1	0	1
1	17	medium	suburban	Dolphins	dolphin	dolphin	marine mammal	mammal	1	0	girl	eigth	0	1	0	0	1	0	multiple races	no response	0	1	0	0
1	17	medium	suburban	Monkeys	monkey	monkey	primate	mammal	1	0	girl	eigth	0	0	1	0	0	0	hispanic	no response	0	3	0	0
1	17	medium	suburban	Dolphin	dolphin	dolphin	marine mammal	mammal	1	0	girl	eigth	0	0	1	0	0	0	hispanic	no response	0	1	0	0
1	17	medium	suburban	Fish	fish	fish	fish	fish	3	0	girl	eigth	0	0	0	0	1	1	multiple races	no response	0	2	0	0
1	17	medium	suburban	Sloths	sloth	sloth	anteater, sloth, armadillo	mammal	1	0	girl	eigth	1	0	1	0	0	0	multiple races	no response	0	2	0	0
1	17	medium	suburban	Dolphin	dolphin	dolphin	marine mammal	mammal	1	0	girl	eigth	0	0	1	0	0	0	hispanic	no response	0	1	0	0
1	17	medium	suburban	Whale	whale	whale	marine mammal	mammal	1	0	girl	eigth	0	1	0	0	0	0	black	no response	0	1	0	0
1	17	medium	suburban	Zebras	zebra	zebra	ungulate	mammal	1	0	girl	eigth	0	1	0	0	0	0	black	no response	0	2	0	0
1	17	medium	suburban	Cows	cow	cow	domestic ungulate	mammal	3	0	girl	eigth	0	1	0	0	0	0	black	no response	0	2	0	0
1	17	medium	suburban	Horse	horse	horse	domestic ungulate	mammal	3	0	girl	eigth	0	0	1	0	0	0	hispanic	no response	0	0	0	0
1	17	medium	suburban	Dolphin	dolphin	dolphin	marine mammal	mammal	1	0	girl	eigth	0	1	0	1	0	0	multiple races	no response	0	1	0	0
1	8	medium	suburban	dolphin	dolphin	dolphin	marine mammal	mammal	1	0	girl	eigth	0	0	0	0	1	0	white	no response	0	2	0	1
1	8	medium	suburban	horse	horse	horse	domestic ungulate	mammal	3	0	girl	eigth	0	0	1	0	0	0	hispanic	no response	0	2	0	0
1	8	medium	suburban	dogs	dog	dog	dog	mammal	3	0	girl	eigth	0	1	0	0	0	0	black	no response	0	1	0	0
1	8	medium	suburban	dolphins	dolphin	dolphin	marine mammal	mammal	1	0	girl	eigth	0	0	0	0	1	0	white	no response	0	1	0	1
1	8	medium	suburban	horses	horse	horse	domestic ungulate	mammal	3	0	girl	eigth	0	0	0	0	1	0	white	no response	0	3	0	1
1	8	medium	suburban	chinchillas	chinchilla	chinchilla	small mammal	mammal	3	0	girl	eigth	0	0	0	0	1	0	white	no response	0	2	0	1
1	8	medium	suburban	monkeys	monkey	monkey	primate	mammal	1	0	girl	eigth	0	1	0	0	0	0	black	no response	0	2	0	0
1	8	medium	suburban	zebras	zebra	zebra	ungulate	mammal	1	0	girl	eigth	0	1	0	0	1	0	multiple races	no response	0	3	0	0
1	8	medium	suburban	zebras	zebra	zebra	ungulate	mammal	1	0	girl	eigth	0	0	0	0	1	0	white	no response	0	3	0	1
1	8	medium	suburban	Giraffe	giraffe	giraffe	African megafauna	mammal	1	0	girl	eigth	0	1	0	0	0	1	multiple races	no response	0	2	0	0
1	8	medium	suburban	lion	lion	lion	big cat	mammal	1	0	girl	eigth	0	0	1	0	0	0	hispanic	no response	0	4	0	0
1	8	medium	suburban	dophins	dolphin	dolphin	marine mammal	mammal	1	0	girl	eigth	0	1	0	0	0	0	black	no response	0	2	0	0
1	8	medium	suburban	lions	lion	lion	big cat	mammal	1	0	girl	eigth	1	0	0	0	0	1	multiple races	no response	0	4	0	0
1	8	medium	suburban	panda	panda	panda	bear	mammal	1	0	girl	eigth	0	0	1	0	0	0	hispanic	no response	0	4	0	0
1	8	medium	suburban	dolphins	dolphin	dolphin	marine mammal	mammal	1	0	girl	eigth	0	1	0	1	0	1	multiple races	no response	0	2	0	0
1	8	medium	suburban	dolphins	dolphin	dolphin	marine mammal	mammal	1	0	girl	eigth	1	0	0	0	0	0	asian	no response	0	1	0	0
1	8	medium	suburban	penguins	penguin	penguin	aquatic bird	bird	1	0	girl	eigth	0	1	0	0	0	0	black	no response	0	1	0	0
1	8	medium	suburban	horses	horse	horse	domestic ungulate	mammal	3	0	girl	eigth	0	1	0	0	0	0	black	no response	0	2	0	0
1	8	medium	suburban	bunnies	rabbit	rabbit	rabbit	mammal	3	0	girl	eigth	0	0	0	0	1	0	white	no response	0	2	0	1
1	8	medium	suburban	turtles	turtle	turtle	turtle	reptile	3	0	girl	eigth	0	0	1	0	0	0	hispanic	no response	0	3	0	0
1	8	medium	suburban	Horses	horse	horse	domestic ungulate	mammal	3	0	girl	eigth	0	1	0	1	1	0	multiple races	no response	0	2	0	0
1	8	medium	suburban	dolphin	dolphin	dolphin	marine mammal	mammal	1	0	girl	eigth	0	0	1	0	0	0	hispanic	no response	0	2	0	0
1	8	medium	suburban	dolphins	dolphin	dolphin	marine mammal	mammal	1	0	girl	eigth	0	0	0	0	1	0	white	no response	0	2	0	1
1	8	medium	suburban	sea-stars	sea star	sea star	marine invertebrate	marine invertebrate	1	0	girl	eigth	0	1	0	0	0	0	black	no response	0	1	0	0
1	8	medium	suburban	monkey	monkey	monkey	primate	mammal	1	0	girl	eigth	0	1	0	1	1	1	multiple races	no response	0	2	0	0
1	8	medium	suburban	Koala Bears	koala	koala	marsupial	mammal	1	0	girl	eigth	0	1	0	0	0	0	black	no response	0	2	0	0
1	8	medium	suburban	sugar glider	sugar glider	sugar glider	small mammal	mammal	3	0	girl	eigth	0	0	1	0	1	0	multiple races	no response	0	3	0	0
1	8	medium	suburban	giraffe	giraffe	giraffe	African megafauna	mammal	1	0	girl	eigth	0	0	1	0	0	0	hispanic	no response	0	1	0	0
1	8	medium	suburban	chimpanzee	chimpanzee	chimpanzee	primate	mammal	1	0	girl	eigth	0	0	0	0	1	0	white	no response	0	2	0	1
1	5	high	exurban	panda	panda	panda	bear	mammal	1	0	girl	sixth	0	0	0	0	1	0	white	no response	0	4	0	1
1	5	high	exurban	monkey	monkey	monkey	primate	mammal	1	0	girl	sixth	0	0	0	1	1	1	multiple races	no response	0	2	0	0
1	5	high	exurban	monkey	monkey	monkey	primate	mammal	1	0	girl	sixth	0	0	0	0	1	0	white	no response	0	2	0	1
1	5	high	exurban	birds	bird	bird	bird	bird	3	0	girl	sixth	0	1	0	0	0	0	black	no response	0	1	0	0
1	5	high	exurban	dolphins	dolphin	dolphin	marine mammal	mammal	1	0	girl	sixth	0	0	0	0	0	1	other	no response	0	2	0	0
1	5	high	exurban	whale	whale	whale	marine mammal	mammal	1	0	girl	sixth	0	1	0	0	0	0	black	no response	0	0	0	0
1	5	high	exurban	dolphins	dolphin	dolphin	marine mammal	mammal	1	0	girl	sixth	0	0	0	1	1	0	multiple races	no response	0	1	0	0
1	5	high	exurban	kangaroo	kangaroo	kangaroo	marsupial	mammal	1	0	girl	sixth	0	0	1	0	0	0	hispanic	no response	0	1	0	0
1	5	high	exurban	monkey	monkey	monkey	primate	mammal	1	0	girl	sixth	0	0	0	0	1	0	white	no response	0	2	0	1
1	5	high	exurban	zebra	zebra	zebra	ungulate	mammal	1	0	girl	sixth	0	1	0	0	0	0	black	no response	0	3	0	0
1	5	high	exurban	kangaroo	kangaroo	kangaroo	marsupial	mammal	1	0	girl	sixth	0	0	0	0	1	0	white	no response	0	2	0	1
1	5	high	exurban	wolf	wolf	wolf	canid	mammal	1	0	girl	sixth	0	0	0	0	1	0	white	no response	0	4	0	1
1	5	high	exurban	monkeys	monkey	monkey	primate	mammal	1	0	girl	sixth	0	0	0	0	1	0	white	no response	0	3	0	1
1	5	high	exurban	dolphins	dolphin	dolphin	marine mammal	mammal	1	0	girl	sixth	0	1	0	0	0	1	multiple races	no response	0	2	0	0
1	5	high	exurban	horse	horse	horse	domestic ungulate	mammal	3	0	girl	sixth	0	0	1	0	0	0	hispanic	no response	0	3	0	0
1	5	high	exurban	dolphin	dolphin	dolphin	marine mammal	mammal	1	0	girl	sixth	0	0	0	0	1	0	white	no response	0	3	0	1
1	5	high	exurban	monkey	monkey	monkey	primate	mammal	1	0	girl	sixth	0	0	0	0	1	0	white	no response	0	2	0	1
1	5	high	exurban	zebra	zebra	zebra	ungulate	mammal	1	0	girl	sixth	0	0	0	0	1	0	white	no response	0	2	0	1
1	5	high	exurban	dolphins	dolphin	dolphin	marine mammal	mammal	1	0	girl	sixth	0	0	0	0	1	0	white	no response	0	1	0	1
1	5	high	exurban	giraffe	giraffe	giraffe	African megafauna	mammal	1	0	girl	sixth	0	0	1	0	0	0	hispanic	no response	0	2	0	0
1	5	high	exurban	kangaroo	kangaroo	kangaroo	marsupial	mammal	1	0	girl	sixth	0	1	0	0	0	0	black	no response	0	1	0	0
1	5	high	exurban	zebra	zebra	zebra	ungulate	mammal	1	0	girl	sixth	0	0	0	0	1	0	white	no response	0	2	0	1
1	5	high	exurban	dolphin	dolphin	dolphin	marine mammal	mammal	1	0	girl	sixth	0	0	1	0	0	0	hispanic	no response	0	1	0	0
1	5	high	exurban	blue whale	blue whale	blue whale	marine mammal	mammal	1	0	girl	sixth	0	0	1	0	0	0	hispanic	no response	0	3	0	0
2	5	high	exurban	hourse	horse	horse	domestic ungulate	mammal	3	0	girl	sixth	0	0	0	0	1	0	white	no	0	2	0	1
2	5	high	exurban	brids	bird	bird	bird	bird	3	0	girl	sixth	0	0	1	0	0	0	hispanic	yes	0	1	0	0
2	5	high	exurban	dolphins	dolphin	dolphin	marine mammal	mammal	1	0	girl	sixth	0	0	1	0	0	0	hispanic	no	0	2	0	0
2	5	high	exurban	girrafe	giraffe	giraffe	African megafauna	mammal	1	0	girl	sixth	0	0	0	0	1	0	white	no	0	0	0	1
2	5	high	exurban	zebras	zebra	zebra	ungulate	mammal	1	0	girl	sixth	0	1	0	0	1	0	multiple races	no	0	2	0	0
2	5	high	exurban	Bunnys	rabbit	rabbit	rabbit	mammal	3	0	girl	sixth	0	0	0	0	1	0	white	no response	0	2	0	1
2	5	high	exurban	giraffs	giraffe	giraffe	African megafauna	mammal	1	0	girl	sixth	0	0	0	0	1	0	white	yes	0	1	0	1
2	5	high	exurban	leamer	lemur	lemur	primate	mammal	1	0	girl	sixth	0	0	0	0	0	1	other	yes	0	2	0	0
2	5	high	exurban	dolphins	dolphin	dolphin	marine mammal	mammal	1	0	girl	sixth	0	0	1	0	0	0	hispanic	no	0	2	0	0
2	5	high	exurban	dolfins	dolphin	dolphin	marine mammal	mammal	1	0	girl	sixth	0	0	0	1	1	0	multiple races	no	0	2	0	0
2	5	high	exurban	kowala	koala	koala	marsupial	mammal	1	0	girl	sixth	0	0	0	0	1	0	white	no	0	2	0	1
2	5	high	exurban	pigs	pig	pig	domestic ungulate	mammal	3	0	girl	sixth	0	0	1	0	0	0	hispanic	no	0	2	0	0
2	5	high	exurban	Baby Bunny	baby rabbit	rabbit	rabbit	mammal	3	0	girl	sixth	0	0	1	0	0	0	hispanic	no	0	1	0	0
2	5	high	exurban	baby lions	baby lion	lion	big cat	mammal	1	0	girl	sixth	0	0	0	0	1	1	multiple races	no	0	4	0	0
2	5	high	exurban	monkeys	monkey	monkey	primate	mammal	1	0	girl	sixth	0	0	1	0	0	0	hispanic	no response	0	2	0	0
2	5	high	exurban	girrafees	giraffe	giraffe	African megafauna	mammal	1	0	girl	sixth	0	0	0	0	1	0	white	no	0	2	0	1
2	5	high	exurban	horses	horse	horse	domestic ungulate	mammal	3	0	girl	sixth	0	0	0	0	1	0	white	yes	0	2	0	1
2	5	high	exurban	rabbit	rabbit	rabbit	rabbit	mammal	3	0	girl	sixth	0	1	0	0	0	0	black	no	0	1	0	0
2	5	high	exurban	penguins	penguin	penguin	aquatic bird	bird	1	0	girl	sixth	0	0	1	0	0	0	hispanic	no	0	1	0	0
2	5	high	exurban	Sea turtles	sea turtle	sea turtle	turtle	reptile	1	0	girl	sixth	0	0	1	0	0	0	hispanic	no	0	2	0	0
2	5	high	exurban	hamsters	hamster	hamster	small mammal	mammal	3	0	girl	sixth	0	0	0	0	0	1	other	no	0	3	0	0
2	5	high	exurban	monky	monkey	monkey	primate	mammal	1	0	girl	sixth	0	0	1	0	0	0	hispanic	no	0	3	0	0
2	5	high	exurban	horse	horse	horse	domestic ungulate	mammal	3	0	girl	sixth	0	0	0	0	1	0	white	yes	0	3	0	1
2	5	high	exurban	Dolphins	dolphin	dolphin	marine mammal	mammal	1	0	girl	sixth	0	1	0	0	0	0	black	no	0	1	0	0
1	14	medium	exurban	Dolphin	dolphin	dolphin	marine mammal	mammal	1	0	girl	eigth	0	1	0	0	0	0	black	no response	0	0	0	0
1	14	medium	exurban	Guinea Pigs	guinea pig	guinea pig	small mammal	mammal	3	0	girl	eigth	0	0	0	0	1	0	white	no response	0	3	0	1
1	14	medium	exurban	Rabbits	rabbit	rabbit	rabbit	mammal	3	0	girl	eigth	0	0	0	0	1	0	white	no response	0	2	0	1
1	14	medium	exurban	Fish	fish	fish	fish	fish	3	0	girl	eigth	0	0	0	0	1	0	white	no response	0	3	0	1
1	14	medium	exurban	Dolphin	dolphin	dolphin	marine mammal	mammal	1	0	girl	eigth	0	1	0	0	0	0	black	no response	0	1	0	0
1	14	medium	exurban	Dolphin	dolphin	dolphin	marine mammal	mammal	1	0	girl	eigth	0	1	0	0	1	0	multiple races	no response	0	1	0	0
1	14	medium	exurban	Giraffes	giraffe	giraffe	African megafauna	mammal	1	0	girl	eigth	0	0	0	0	1	0	white	no response	0	1	0	1
1	14	medium	exurban	Giraffes	giraffe	giraffe	African megafauna	mammal	1	0	girl	eigth	0	0	0	0	1	0	white	no response	0	2	0	1
1	14	medium	exurban	birds	bird	bird	bird	bird	3	0	girl	eigth	0	0	1	0	0	0	hispanic	no response	0	2	0	0
1	14	medium	exurban	giraffe	giraffe	giraffe	African megafauna	mammal	1	0	girl	eigth	0	0	0	0	1	0	white	no response	0	1	0	1
1	14	medium	exurban	giraffes	giraffe	giraffe	African megafauna	mammal	1	0	girl	eigth	0	0	0	0	0	1	other	no response	0	2	0	0
1	14	medium	exurban	Dolphins	dolphin	dolphin	marine mammal	mammal	1	0	girl	eigth	1	0	0	0	0	0	asian	no response	0	2	0	0
1	14	medium	exurban	cows	cow	cow	domestic ungulate	mammal	3	0	girl	eigth	0	0	0	0	1	0	white	no response	0	1	0	1
1	14	medium	exurban	monkeys	monkey	monkey	primate	mammal	1	0	girl	eigth	0	0	0	1	0	0	Native American	no response	0	1	0	0
1	14	medium	exurban	horses	horse	horse	domestic ungulate	mammal	3	0	girl	eigth	0	0	0	0	1	0	white	no response	0	2	0	1
1	14	medium	exurban	Cheetas	cheetah	cheetah	felid	mammal	1	0	girl	eigth	0	1	0	0	0	0	black	no response	0	3	0	0
1	14	medium	exurban	horse	horse	horse	domestic ungulate	mammal	3	0	girl	eigth	0	0	0	0	0	1	other	no response	0	1	0	0
1	14	medium	exurban	penguins	penguin	penguin	aquatic bird	bird	1	0	girl	eigth	0	0	0	0	1	1	multiple races	no response	0	1	0	0
1	14	medium	exurban	giraffes	giraffe	giraffe	African megafauna	mammal	1	0	girl	eigth	0	0	0	0	1	0	white	no response	0	2	0	1
1	14	medium	exurban	Penguins	penguin	penguin	aquatic bird	bird	1	0	girl	eigth	0	0	0	0	1	0	white	no response	0	2	0	1
1	14	medium	exurban	monkeys	monkey	monkey	primate	mammal	1	0	girl	eigth	0	1	0	0	0	0	black	no response	0	1	0	0
1	14	medium	exurban	Penguin	penguin	penguin	aquatic bird	bird	1	0	girl	eigth	1	1	1	1	1	1	multiple races	no response	0	2	0	0
1	14	medium	exurban	cats	cat	cat	cat	mammal	3	0	girl	eigth	0	0	1	0	1	0	multiple races	no response	0	3	0	0
1	14	medium	exurban	sharks	shark	shark	shark	fish	1	0	girl	eigth	0	0	0	0	1	0	white	no response	0	4	0	1
1	14	medium	exurban	sugar glider	sugar glider	sugar glider	small mammal	mammal	3	0	girl	eigth	0	0	0	0	1	0	white	no response	0	3	0	1
1	14	medium	exurban	koala	koala	koala	marsupial	mammal	1	0	girl	eigth	0	0	1	0	0	0	hispanic	no response	0	2	0	0
1	14	medium	exurban	dolphins	dolphin	dolphin	marine mammal	mammal	1	0	girl	eigth	0	0	1	0	0	0	hispanic	no response	0	1	0	0
1	14	medium	exurban	penguins	penguin	penguin	aquatic bird	bird	1	0	girl	eigth	0	0	0	0	1	0	white	no response	0	2	0	1
1	14	medium	exurban	Chinchilla	chinchilla	chinchilla	small mammal	mammal	3	0	girl	eigth	0	0	1	0	0	0	hispanic	no response	0	3	0	0
1	14	medium	exurban	seals	seal	seal	marine mammal	mammal	1	0	girl	eigth	0	0	1	0	0	0	hispanic	no response	0	2	0	0
1	14	medium	exurban	sloths	sloth	sloth	anteater, sloth, armadillo	mammal	1	0	girl	eigth	0	1	0	0	1	0	multiple races	no response	0	1	0	0
1	14	medium	exurban	monkey	monkey	monkey	primate	mammal	1	0	girl	eigth	0	0	0	0	1	0	white	no response	0	1	0	1
1	14	medium	exurban	monkeys	monkey	monkey	primate	mammal	1	0	girl	eigth	0	0	0	0	1	0	white	no response	0	1	0	1
1	14	medium	exurban	monkeys	monkey	monkey	primate	mammal	1	0	girl	eigth	0	1	0	0	0	0	black	no response	0	1	0	0
1	14	medium	exurban	dolphins	dolphin	dolphin	marine mammal	mammal	1	0	girl	eigth	0	0	1	0	0	0	hispanic	no response	0	1	0	0
1	14	medium	exurban	sloths	sloth	sloth	anteater, sloth, armadillo	mammal	1	0	girl	eigth	0	0	0	0	1	0	white	no response	0	1	0	1
1	14	medium	exurban	monkeys	monkey	monkey	primate	mammal	1	0	girl	eigth	0	1	0	0	0	0	black	no response	0	2	0	0
1	14	medium	exurban	Monkeys	monkey	monkey	primate	mammal	1	0	girl	eigth	0	0	0	0	1	0	white	no response	0	2	0	1
1	14	medium	exurban	bird eating spiders	goliath birdeater	goliath birdeater	arachnid	terrestrial invertebrate	1	0	girl	eigth	0	0	0	0	1	0	white	no response	0	4	0	1
1	14	medium	exurban	Giraffes	giraffe	giraffe	African megafauna	mammal	1	0	girl	eigth	0	0	0	0	1	0	white	no response	0	0	0	1
1	14	medium	exurban	Starfish	starfish	starfish	marine invertebrate	marine invertebrate	1	0	girl	eigth	0	0	1	0	0	0	hispanic	no response	0	1	0	0
1	14	medium	exurban	Pigs	pig	pig	domestic ungulate	mammal	3	0	girl	eigth	0	0	1	0	0	0	hispanic	no response	0	2	0	0
1	14	medium	exurban	Giraffes	giraffe	giraffe	African megafauna	mammal	1	0	girl	eigth	0	0	1	0	0	0	hispanic	no response	0	0	0	0
1	14	medium	exurban	Turtles	turtle	turtle	turtle	reptile	3	0	girl	eigth	0	0	0	1	1	0	multiple races	no response	0	3	0	0
1	14	medium	exurban	Horses	horse	horse	domestic ungulate	mammal	3	0	girl	eigth	0	1	0	1	1	0	multiple races	no response	0	1	0	0
1	14	medium	exurban	Horse	horse	horse	domestic ungulate	mammal	3	0	girl	eigth	0	1	0	0	0	0	black	no response	0	2	0	0
1	14	medium	exurban	Giraffes	giraffe	giraffe	African megafauna	mammal	1	0	girl	eigth	0	0	1	0	1	0	multiple races	no response	0	3	0	0
2	14	medium	exurban	zebra	zebra	zebra	ungulate	mammal	1	0	girl	eigth	0	0	0	0	1	0	white	no	0	3	0	1
2	14	medium	exurban	panda	panda	panda	bear	mammal	1	0	girl	eigth	0	1	0	0	0	0	black	no	0	4	0	0
2	14	medium	exurban	koala	koala	koala	marsupial	mammal	1	0	girl	eigth	0	0	1	0	0	0	hispanic	no response	0	1	0	0
2	14	medium	exurban	Horses	horse	horse	domestic ungulate	mammal	3	0	girl	eigth	0	0	0	0	1	0	white	no	0	1	0	1
2	14	medium	exurban	rabbits	rabbit	rabbit	rabbit	mammal	3	0	girl	eigth	0	1	0	0	0	0	black	no	0	3	0	0
2	14	medium	exurban	Giraffe	giraffe	giraffe	African megafauna	mammal	1	0	girl	eigth	0	0	0	0	1	0	white	yes	0	3	0	1
2	14	medium	exurban	Penguins	penguin	penguin	aquatic bird	bird	1	0	girl	eigth	0	0	0	0	1	0	white	no	0	2	0	1
2	14	medium	exurban	zebra	zebra	zebra	ungulate	mammal	1	0	girl	eigth	0	0	1	0	0	0	hispanic	no	0	2	0	0
2	14	medium	exurban	cows	cow	cow	domestic ungulate	mammal	3	0	girl	eigth	0	0	0	0	1	0	white	no	0	1	0	1
2	14	medium	exurban	Kangaroo	kangaroo	kangaroo	marsupial	mammal	1	0	girl	eigth	0	0	0	0	1	0	white	no	0	2	0	1
2	14	medium	exurban	Bunny	rabbit	rabbit	rabbit	mammal	3	0	girl	eigth	0	0	0	0	1	0	white	no	0	3	0	1
2	14	medium	exurban	giraffe	giraffe	giraffe	African megafauna	mammal	1	0	girl	eigth	0	0	0	0	1	0	white	no	0	2	0	1
2	14	medium	exurban	Vaquita	vaquita	vaquita	marine mammal	mammal	1	0	girl	eigth	0	0	0	0	1	0	white	no	0	1	0	1
2	14	medium	exurban	Turtle	turtle	turtle	turtle	reptile	3	0	girl	eigth	0	1	0	0	1	0	multiple races	no	0	2	0	0
2	14	medium	exurban	Dolphins	dolphin	dolphin	marine mammal	mammal	1	0	girl	eigth	0	1	0	0	0	0	black	no	0	2	0	0
2	14	medium	exurban	Dolphins	dolphin	dolphin	marine mammal	mammal	1	0	girl	eigth	0	0	0	0	0	1	other	no	0	2	0	0
2	14	medium	exurban	Birds	bird	bird	bird	bird	3	0	girl	eigth	0	0	1	0	0	0	hispanic	no	0	2	0	0
2	14	medium	exurban	Zebra	zebra	zebra	ungulate	mammal	1	0	girl	eigth	0	0	0	0	1	0	white	no	0	2	0	1
2	14	medium	exurban	fish	fish	fish	fish	fish	3	0	girl	eigth	0	1	0	0	0	0	black	no	0	2	0	0
2	14	medium	exurban	penguin	penguin	penguin	aquatic bird	bird	1	0	girl	eigth	0	0	1	0	0	0	hispanic	no	0	2	0	0
2	14	medium	exurban	Chinchilla	chinchilla	chinchilla	small mammal	mammal	3	0	girl	eigth	0	0	0	1	0	0	Native American	no	0	3	0	0
2	14	medium	exurban	Bunnies	rabbit	rabbit	rabbit	mammal	3	0	girl	eigth	0	0	0	0	1	0	white	no	0	3	0	1
2	14	medium	exurban	Okapi	okapi	okapi	African megafauna	mammal	1	0	girl	eigth	0	0	0	0	1	0	white	no	0	0	0	1
2	14	medium	exurban	horses	horse	horse	domestic ungulate	mammal	3	0	girl	eigth	0	1	0	0	0	0	black	no	0	3	0	0
2	14	medium	exurban	Dolphin	dolphin	dolphin	marine mammal	mammal	1	0	girl	eigth	0	0	0	1	1	0	multiple races	yes	0	3	0	0
2	14	medium	exurban	Horse	horse	horse	domestic ungulate	mammal	3	0	girl	eigth	0	0	0	0	1	0	white	no	0	2	0	1
2	14	medium	exurban	Giraffe	giraffe	giraffe	African megafauna	mammal	1	0	girl	eigth	1	1	1	1	1	1	multiple races	no	0	1	0	0
2	14	medium	exurban	Penguins	penguin	penguin	aquatic bird	bird	1	0	girl	eigth	0	1	0	0	1	0	multiple races	yes	0	2	0	0
2	14	medium	exurban	Dogs	dog	dog	dog	mammal	3	0	girl	eigth	0	1	0	0	0	0	black	no	0	1	0	0
2	14	medium	exurban	Sloth	sloth	sloth	anteater, sloth, armadillo	mammal	1	0	girl	eigth	0	0	0	0	1	0	white	no	0	2	0	1
2	14	medium	exurban	giraffe	giraffe	giraffe	African megafauna	mammal	1	0	girl	eigth	0	0	1	0	0	0	hispanic	no	0	0	0	0
2	14	medium	exurban	Giraffe	giraffe	giraffe	African megafauna	mammal	1	0	girl	eigth	0	0	0	0	1	0	white	yes	0	1	0	1
2	14	medium	exurban	zebras	zebra	zebra	ungulate	mammal	1	0	girl	eigth	0	0	0	0	1	0	white	yes	0	2	0	1
2	14	medium	exurban	Giraffe	giraffe	giraffe	African megafauna	mammal	1	0	girl	eigth	0	0	0	0	1	0	white	no	0	1	0	1
2	14	medium	exurban	Bird	bird	bird	bird	bird	3	0	girl	eigth	0	0	1	0	0	0	hispanic	no	0	2	0	0
2	14	medium	exurban	bunnies	rabbit	rabbit	rabbit	mammal	3	0	girl	eigth	0	1	0	0	1	0	multiple races	no	0	2	0	0
2	14	medium	exurban	Giraffe	giraffe	giraffe	African megafauna	mammal	1	0	girl	eigth	0	0	1	0	0	0	hispanic	no	0	1	0	0
2	14	medium	exurban	Whale	whale	whale	marine mammal	mammal	1	0	girl	eigth	0	0	0	0	1	0	white	no	0	2	0	1
2	14	medium	exurban	Dolphins	dolphin	dolphin	marine mammal	mammal	1	0	girl	eigth	0	1	1	0	0	0	multiple races	no	0	1	0	0
1	14	medium	exurban	monkey	monkey	monkey	primate	mammal	1	0	girl	eigth	0	0	0	0	1	0	white	no response	0	2	0	1
1	14	medium	exurban	penguins	penguin	penguin	aquatic bird	bird	1	0	girl	eigth	0	0	1	0	1	0	multiple races	no response	0	1	0	0
1	14	medium	exurban	Dolphins	dolphin	dolphin	marine mammal	mammal	1	0	girl	eigth	0	0	1	0	0	1	multiple races	no response	0	1	0	0
1	14	medium	exurban	guinea pig	guinea pig	guinea pig	small mammal	mammal	3	0	girl	eigth	0	0	1	0	0	0	hispanic	no response	0	1	0	0
1	14	medium	exurban	liger	liger	liger	big cat	mammal	1	0	girl	eigth	0	1	1	0	0	0	multiple races	no response	0	2	0	0
1	14	medium	exurban	dolphins	dolphin	dolphin	marine mammal	mammal	1	0	girl	eigth	0	1	0	0	0	0	black	no response	0	1	0	0
1	14	medium	exurban	dolphins	dolphin	dolphin	marine mammal	mammal	1	0	girl	eigth	0	0	0	0	1	0	white	no response	0	1	0	1
1	14	medium	exurban	horses	horse	horse	domestic ungulate	mammal	3	0	girl	eigth	0	1	0	0	0	0	black	no response	0	1	0	0
1	14	medium	exurban	monkey	monkey	monkey	primate	mammal	1	0	girl	eigth	0	1	0	1	1	1	multiple races	no response	0	1	0	0
1	14	medium	exurban	giraffes	giraffe	giraffe	African megafauna	mammal	1	0	girl	eigth	0	0	1	0	0	0	hispanic	no response	0	1	0	0
1	14	medium	exurban	Hamster	hamster	hamster	small mammal	mammal	3	0	girl	eigth	0	1	0	0	0	0	black	no response	0	3	0	0
1	14	medium	exurban	Monkeys	monkey	monkey	primate	mammal	1	0	girl	eigth	0	0	1	0	0	0	hispanic	no response	0	3	0	0
1	14	medium	exurban	Monkey	monkey	monkey	primate	mammal	1	0	girl	eigth	0	0	0	0	1	0	white	no response	0	2	0	1
1	14	medium	exurban	Dolphins	dolphin	dolphin	marine mammal	mammal	1	0	girl	eigth	0	0	0	0	1	0	white	no response	0	2	0	1
1	14	medium	exurban	Small fish	Small fish	fish	fish	fish	3	0	girl	eigth	0	0	1	0	0	0	hispanic	no response	0	2	0	0
1	14	medium	exurban	Giraffes	giraffe	giraffe	African megafauna	mammal	1	0	girl	eigth	0	0	0	0	1	0	white	no response	0	2	0	1
1	14	medium	exurban	Monkey	monkey	monkey	primate	mammal	1	0	girl	eigth	0	0	0	0	1	0	white	no response	0	1	0	1
1	14	medium	exurban	Dolphin	dolphin	dolphin	marine mammal	mammal	1	0	girl	eigth	0	0	1	0	1	0	multiple races	no response	0	1	0	0
1	14	medium	exurban	Rabbits	rabbit	rabbit	rabbit	mammal	3	0	girl	eigth	0	1	0	0	0	0	black	no response	0	2	0	0
1	14	medium	exurban	fish	fish	fish	fish	fish	3	0	girl	eigth	0	1	0	0	0	0	black	no response	0	1	0	0
1	14	medium	exurban	Bunnies	rabbit	rabbit	rabbit	mammal	3	0	girl	eigth	0	1	0	1	0	0	multiple races	no response	0	1	0	0
1	14	medium	exurban	Giraffe	giraffe	giraffe	African megafauna	mammal	1	0	girl	eigth	0	1	0	0	0	0	black	no response	0	2	0	0
1	14	medium	exurban	White Seals	white seal	seal	marine mammal	mammal	1	0	girl	eigth	0	0	1	0	0	0	hispanic	no response	0	2	0	0
1	14	medium	exurban	Monkey	monkey	monkey	primate	mammal	1	0	girl	eigth	0	0	1	0	0	0	hispanic	no response	0	2	0	0
1	14	medium	exurban	Koala	koala	koala	marsupial	mammal	1	0	girl	eigth	0	0	1	0	0	0	hispanic	no response	0	3	0	0
1	14	medium	exurban	Horses	horse	horse	domestic ungulate	mammal	3	0	girl	eigth	0	1	1	0	1	0	multiple races	no response	0	2	0	0
1	14	medium	exurban	giraffes	giraffe	giraffe	African megafauna	mammal	1	0	girl	eigth	0	0	1	0	0	0	hispanic	no response	0	2	0	0
1	14	medium	exurban	fish	fish	fish	fish	fish	3	0	girl	eigth	0	0	0	0	1	0	white	no response	0	3	0	1
1	14	medium	exurban	monkeys	monkey	monkey	primate	mammal	1	0	girl	eigth	0	0	1	0	0	0	hispanic	no response	0	3	0	0
1	14	medium	exurban	Horses	horse	horse	domestic ungulate	mammal	3	0	girl	eigth	0	0	0	0	1	0	white	no response	0	2	0	1
2	14	medium	exurban	Meerkats	meerkat	meerkat	other carnivore	mammal	1	0	girl	eigth	0	0	0	0	1	0	white	no	0	1	0	1
2	14	medium	exurban	zebra	zebra	zebra	ungulate	mammal	1	0	girl	eigth	0	0	1	0	0	0	hispanic	no	0	3	0	0
2	14	medium	exurban	pandas	panda	panda	bear	mammal	1	0	girl	eigth	0	0	1	0	0	0	hispanic	no	0	4	0	0
2	14	medium	exurban	whales	whale	whale	marine mammal	mammal	1	0	girl	eigth	0	0	0	0	1	0	white	no	0	3	0	1
2	14	medium	exurban	Horses	horse	horse	domestic ungulate	mammal	3	0	girl	eigth	0	0	1	0	0	0	hispanic	no	0	3	0	0
2	14	medium	exurban	Panda	panda	panda	bear	mammal	1	0	girl	eigth	0	1	0	0	0	0	black	no	0	4	0	0
2	14	medium	exurban	lion	lion	lion	big cat	mammal	1	0	girl	eigth	0	1	0	1	0	0	multiple races	no	0	4	0	0
2	14	medium	exurban	Rabbits	rabbit	rabbit	rabbit	mammal	3	0	girl	eigth	0	1	0	0	0	0	black	no	0	3	0	0
2	14	medium	exurban	Zebra	zebra	zebra	ungulate	mammal	1	0	girl	eigth	0	0	0	0	1	0	white	no	0	3	0	1
2	14	medium	exurban	Birds	bird	bird	bird	bird	3	0	girl	eigth	0	0	0	0	1	0	white	no	0	2	0	1
2	14	medium	exurban	Killer Whale	orca	orca	marine mammal	mammal	1	0	girl	eigth	0	0	0	0	1	0	white	no	0	2	0	1
2	14	medium	exurban	Bunnies	rabbit	rabbit	rabbit	mammal	3	0	girl	eigth	1	0	0	0	0	0	asian	no	0	3	0	0
2	14	medium	exurban	dolphin	dolphin	dolphin	marine mammal	mammal	1	0	girl	eigth	0	0	0	0	1	0	white	no	0	3	0	1
2	14	medium	exurban	Whales	whale	whale	marine mammal	mammal	1	0	girl	eigth	0	0	0	0	1	0	white	no	0	1	0	1
2	14	medium	exurban	bird	bird	bird	bird	bird	3	0	girl	eigth	0	0	0	0	1	0	white	no	0	2	0	1
2	14	medium	exurban	dolphin	dolphin	dolphin	marine mammal	mammal	1	0	girl	eigth	0	0	0	0	1	0	white	no	0	3	0	1
2	14	medium	exurban	Bunny	rabbit	rabbit	rabbit	mammal	3	0	girl	eigth	0	0	0	0	1	0	white	no	0	3	0	1
2	14	medium	exurban	kolah bear	koala	koala	marsupial	mammal	1	0	girl	eigth	0	0	0	0	1	0	white	no	0	2	0	1
2	14	medium	exurban	sloth	sloth	sloth	anteater, sloth, armadillo	mammal	1	0	girl	eigth	0	0	0	0	1	0	white	no	0	2	0	1
2	14	medium	exurban	lion	lion	lion	big cat	mammal	1	0	girl	eigth	0	1	0	0	0	0	black	no	0	4	0	0
2	14	medium	exurban	Bunny	rabbit	rabbit	rabbit	mammal	3	0	girl	eigth	0	0	1	0	0	0	hispanic	no	0	2	0	0
2	14	medium	exurban	Birds	bird	bird	bird	bird	3	0	girl	eigth	0	1	0	0	0	0	black	no	0	2	0	0
2	14	medium	exurban	Pigs	pig	pig	domestic ungulate	mammal	3	0	girl	eigth	0	0	0	0	1	0	white	yes	0	1	0	1
2	20	medium	suburban	giraffe	giraffe	giraffe	African megafauna	mammal	1	0	girl	seventh	0	0	0	0	1	0	white	no	0	3	0	1
2	20	medium	suburban	flamingos	flamingo	flamingo	aquatic bird	bird	1	0	girl	seventh	0	1	0	0	0	0	black	no	0	3	0	0
2	20	medium	suburban	Giraffe	giraffe	giraffe	African megafauna	mammal	1	0	girl	seventh	0	0	0	0	0	1	other	no	0	2	0	0
2	20	medium	suburban	zebra	zebra	zebra	ungulate	mammal	1	0	girl	seventh	0	0	1	0	0	0	hispanic	no	0	3	0	0
2	20	medium	suburban	dolphin	dolphin	dolphin	marine mammal	mammal	1	0	girl	seventh	0	0	1	0	0	0	hispanic	no	0	2	0	0
2	20	medium	suburban	giraffes	giraffe	giraffe	African megafauna	mammal	1	0	girl	seventh	0	0	0	0	1	0	white	no	0	3	0	1
2	20	medium	suburban	Monkey	monkey	monkey	primate	mammal	1	0	girl	seventh	0	0	1	0	0	0	hispanic	no	0	1	0	0
2	20	medium	suburban	panda	panda	panda	bear	mammal	1	0	girl	seventh	0	1	0	0	0	0	black	no	0	4	0	0
2	20	medium	suburban	lemurs	lemur	lemur	primate	mammal	1	0	girl	seventh	0	0	0	0	0	1	other	no	0	3	0	0
2	20	medium	suburban	pelicans	pelican	pelican	aquatic bird	bird	1	0	girl	seventh	0	0	0	0	1	0	white	no	0	0	0	1
2	20	medium	suburban	monkey	monkey	monkey	primate	mammal	1	0	girl	seventh	0	0	0	0	1	0	white	no	0	0	0	1
2	20	medium	suburban	dolphin	dolphin	dolphin	marine mammal	mammal	1	0	girl	seventh	0	0	0	0	1	0	white	no	0	1	0	1
2	20	medium	suburban	zebra	zebra	zebra	ungulate	mammal	1	0	girl	seventh	0	0	0	0	1	0	white	no	0	2	0	1
2	20	medium	suburban	giraffe	giraffe	giraffe	African megafauna	mammal	1	0	girl	seventh	0	0	0	0	1	0	white	yes	0	1	0	1
2	20	medium	suburban	Sheep	sheep	sheep	domestic ungulate	mammal	3	0	girl	seventh	0	0	0	0	1	0	white	no	0	3	0	1
2	20	medium	suburban	Baby giraffe	baby giraffe	giraffe	African megafauna	mammal	1	0	girl	seventh	0	0	0	0	1	0	white	no	0	1	0	1
2	20	medium	suburban	rabbits	rabbit	rabbit	rabbit	mammal	3	0	girl	seventh	0	0	0	0	1	0	white	no	0	2	0	1
2	20	medium	suburban	llama	llama	llama	domestic ungulate	mammal	3	0	girl	seventh	0	0	0	0	0	1	other	no	0	3	0	0
2	20	medium	suburban	kangaroos	kangaroo	kangaroo	marsupial	mammal	1	0	girl	seventh	0	0	1	0	0	0	hispanic	no	0	2	0	0
2	20	medium	suburban	giraffe	giraffe	giraffe	African megafauna	mammal	1	0	girl	seventh	0	0	0	0	1	0	white	no	0	2	0	1
2	20	medium	suburban	rabbit	rabbit	rabbit	rabbit	mammal	3	0	girl	seventh	0	0	0	0	1	0	white	no	0	0	0	1
2	20	medium	suburban	monkeys	monkey	monkey	primate	mammal	1	0	girl	seventh	0	0	0	0	1	0	white	yes	0	1	0	1
2	7	medium	exurban	horses	horse	horse	domestic ungulate	mammal	3	0	girl	sixth	0	1	0	0	0	0	black	no	0	2	0	0
2	9	medium	rural	Chinkins	chicken	chicken	ground bird	bird	3	0	girl	seventh	0	0	0	1	0	0	Native American	yes	0	2	0	0
2	9	medium	rural	Birds	bird	bird	bird	bird	3	0	girl	seventh	0	0	0	0	1	0	white	yes	0	2	0	1
2	9	medium	rural	Cows	cow	cow	domestic ungulate	mammal	3	0	girl	seventh	0	0	1	0	0	0	hispanic	no	0	2	0	0
2	9	medium	rural	Horses	horse	horse	domestic ungulate	mammal	3	0	girl	seventh	0	0	0	0	1	0	white	no	0	3	0	1
2	9	medium	rural	Dophins	dolphin	dolphin	marine mammal	mammal	1	0	girl	seventh	0	0	0	0	1	0	white	yes	0	2	0	1
2	9	medium	rural	Turtles	turtle	turtle	turtle	reptile	3	0	girl	seventh	0	0	1	0	0	0	hispanic	yes	0	3	0	0
2	9	medium	rural	Monkey	monkey	monkey	primate	mammal	1	0	girl	seventh	0	1	0	0	0	0	black	no	0	2	0	0
2	9	medium	rural	Whales	whale	whale	marine mammal	mammal	1	0	girl	seventh	0	1	0	0	0	0	black	yes	0	2	0	0
2	9	medium	rural	Monkey	monkey	monkey	primate	mammal	1	0	girl	seventh	0	0	0	0	1	1	multiple races	yes	0	2	0	0
2	9	medium	rural	Zebra	zebra	zebra	ungulate	mammal	1	0	girl	seventh	0	0	0	0	1	0	white	no	0	1	0	1
2	9	medium	rural	Seals	seal	seal	marine mammal	mammal	1	0	girl	seventh	0	0	0	1	1	0	multiple races	yes	0	2	0	0
2	9	medium	rural	Koalas	koala	koala	marsupial	mammal	1	0	girl	seventh	0	0	0	0	1	0	white	no	0	1	0	1
2	9	medium	rural	Bunny	rabbit	rabbit	rabbit	mammal	3	0	girl	seventh	0	0	0	0	1	0	white	yes	0	3	0	1
2	9	medium	rural	Dophins	dolphin	dolphin	marine mammal	mammal	1	0	girl	seventh	0	0	1	0	0	0	hispanic	no	0	1	0	0
2	9	medium	rural	Monkey	monkey	monkey	primate	mammal	1	0	girl	seventh	0	0	0	0	1	0	white	no	0	1	0	1
2	9	medium	rural	Killer Whale	orca	orca	marine mammal	mammal	1	0	girl	seventh	0	0	0	0	1	0	white	no	0	2	0	1
2	9	medium	rural	Girrafe	giraffe	giraffe	African megafauna	mammal	1	0	girl	seventh	0	0	0	0	1	0	white	yes	0	1	0	1
2	3	high	suburban	pandas	panda	panda	bear	mammal	1	0	girl	eigth	0	1	1	1	1	1	multiple races	no	0	4	0	0
2	3	high	suburban	monkeys	monkey	monkey	primate	mammal	1	0	girl	eigth	0	0	1	0	0	0	hispanic	no	0	1	0	0
2	3	high	suburban	Bunny	rabbit	rabbit	rabbit	mammal	3	0	girl	eigth	0	0	1	0	0	0	hispanic	no	0	0	0	0
2	3	high	suburban	griffas	giraffe	giraffe	African megafauna	mammal	1	0	girl	eigth	0	0	0	0	0	1	other	no	0	1	0	0
2	3	high	suburban	monkey	monkey	monkey	primate	mammal	1	0	girl	eigth	0	0	1	0	0	0	hispanic	no	0	2	0	0
2	3	high	suburban	horses	horse	horse	domestic ungulate	mammal	3	0	girl	eigth	0	1	0	0	0	0	black	no	0	2	0	0
2	3	high	suburban	Hamsters	hamster	hamster	small mammal	mammal	3	0	girl	eigth	0	0	1	0	0	1	multiple races	no	0	3	0	0
2	3	high	suburban	Giraffes	giraffe	giraffe	African megafauna	mammal	1	0	girl	eigth	0	1	1	0	0	0	multiple races	no	0	1	0	0
2	3	high	suburban	Octopus	octopus	octopus	marine invertebrate	marine invertebrate	1	0	girl	eigth	0	0	1	0	0	0	hispanic	no	0	1	0	0
2	3	high	suburban	monkeys/chimpanzees	monkey	monkey	primate	mammal	1	0	girl	eigth	0	1	0	0	0	1	multiple races	no	0	2	0	0
2	3	high	suburban	Giaraffes	giraffe	giraffe	African megafauna	mammal	1	0	girl	eigth	0	1	1	0	0	0	multiple races	no	0	1	0	0
2	3	high	suburban	fish	fish	fish	fish	fish	3	0	girl	eigth	0	1	0	0	0	0	black	no	0	2	0	0
2	3	high	suburban	horse	horse	horse	domestic ungulate	mammal	3	0	girl	eigth	0	1	0	1	0	0	multiple races	no	0	2	0	0
2	3	high	suburban	Dolphins	dolphin	dolphin	marine mammal	mammal	1	0	girl	eigth	0	1	0	0	0	0	black	no	0	2	0	0
2	3	high	suburban	harp seals	harp seal	harp seal	marine mammal	mammal	1	0	girl	eigth	0	0	1	0	0	0	hispanic	no	0	3	0	0
2	3	high	suburban	wombats	wombat	wombat	marsupial	mammal	1	0	girl	eigth	0	0	1	0	0	0	hispanic	no	0	3	0	0
2	11	low	suburban	camelions	chameleon	chameleon	lizard	reptile	1	0	girl	eigth	0	0	0	0	1	0	white	no	0	1	0	1
3	18	low	suburban	penguins	penguin	penguin	aquatic bird	bird	1	0	girl	seventh	0	0	0	0	1	0	white	no	0	2	0	1
3	18	low	suburban	Polar Bear	polar bear	polar bear	bear	mammal	1	0	girl	seventh	1	0	0	0	1	0	multiple races	no	0	4	0	0
3	18	low	suburban	kangaroo	kangaroo	kangaroo	marsupial	mammal	1	0	girl	seventh	0	1	0	0	0	0	black	no	0	1	0	0
3	18	low	suburban	Peacock	peacock	peacock	ground bird	bird	3	0	girl	seventh	0	0	0	0	1	0	white	no	0	3	0	1
2	12	medium	suburban	koala	koala	koala	marsupial	mammal	1	0	girl	sixth	0	0	1	0	0	0	hispanic	no	0	1	0	0
1	13	high	exurban	bunny	rabbit	rabbit	rabbit	mammal	3	0	girl	eigth	0	0	1	0	0	0	hispanic	no response	0	3	0	0
3	10	medium	suburban	Dolphins	dolphin	dolphin	marine mammal	mammal	1	0	girl	eigth	0	0	0	0	1	0	white	no	0	1	0	1
2	20	medium	suburban	giraffe	giraffe	giraffe	African megafauna	mammal	1	0	girl	seventh	0	0	0	0	1	0	white	no	0	2	0	1
3	10	medium	suburban	Fish	fish	fish	fish	fish	3	0	girl	eigth	0	1	0	0	0	0	black	no	0	2	0	0
2	20	medium	suburban	kangaroo	kangaroo	kangaroo	marsupial	mammal	1	0	girl	seventh	0	0	0	0	0	1	other	no	0	3	0	0
2	20	medium	suburban	Ostriches	ostrich	ostrich	ground bird	bird	1	0	girl	seventh	0	1	0	0	0	0	black	no	0	2	0	0
2	9	medium	rural	Zebra	zebra	zebra	ungulate	mammal	1	0	girl	seventh	0	1	0	0	0	0	black	no	0	2	0	0
3	22	medium	exurban	horses kittens puppies flamingos	horse	horse	domestic ungulate	mammal	3	0	girl	eigth	0	0	0	0	1	0	white	yes	0	1	0	1
3	10	medium	suburban	Dolphins	dolphin	dolphin	marine mammal	mammal	1	0	girl	eigth	0	0	1	0	0	0	hispanic	no	0	3	0	0
3	10	medium	suburban	Giraffe	giraffe	giraffe	African megafauna	mammal	1	0	girl	eigth	0	0	0	0	1	0	white	no	0	2	0	1
3	10	medium	suburban	Dolphin	dolphin	dolphin	marine mammal	mammal	1	0	girl	eigth	0	0	0	0	1	0	white	no	0	1	0	1
3	10	medium	suburban	bearded dragon	bearded dragon	bearded dragon	lizard	reptile	3	0	girl	eigth	0	0	0	0	1	0	white	no	0	3	0	1
3	10	medium	suburban	bunny	rabbit	rabbit	rabbit	mammal	3	0	girl	eigth	0	1	0	0	0	0	black	no	0	3	0	0
3	10	medium	suburban	Monkey	monkey	monkey	primate	mammal	1	0	girl	eigth	0	1	0	0	0	0	black	no	0	3	0	0
3	21	high	suburban	pigs	pig	pig	domestic ungulate	mammal	3	0	girl	eigth	1	0	0	0	0	0	asian	no	0	3	0	0
3	10	medium	suburban	turtles	turtle	turtle	turtle	reptile	3	0	girl	eigth	0	0	0	1	1	0	multiple races	no	0	3	0	0
3	10	medium	suburban	Dolphins	dolphin	dolphin	marine mammal	mammal	1	0	girl	eigth	0	1	0	0	0	0	black	no	0	1	0	0
3	10	medium	suburban	Dolphins	dolphin	dolphin	marine mammal	mammal	1	0	girl	eigth	0	0	1	0	0	0	hispanic	no	0	2	0	0
3	10	medium	suburban	wolves	wolf	wolf	canid	mammal	1	0	girl	eigth	0	0	0	0	1	0	white	no	0	4	0	1
3	10	medium	suburban	Giraffes	giraffe	giraffe	African megafauna	mammal	1	0	girl	eigth	0	0	0	0	1	0	white	no	0	2	0	1
3	21	high	suburban	horses	horse	horse	domestic ungulate	mammal	3	0	girl	eigth	0	0	1	0	0	0	hispanic	no	0	2	0	0
3	21	high	suburban	horses	horse	horse	domestic ungulate	mammal	3	0	girl	eigth	0	1	0	0	1	1	multiple races	no	0	2	0	0
2	12	medium	suburban	Giraffes	giraffe	giraffe	African megafauna	mammal	1	0	girl	sixth	1	0	0	0	0	0	asian	no	0	1	0	0
3	10	medium	suburban	Rabbit	rabbit	rabbit	rabbit	mammal	3	0	girl	eigth	0	0	0	0	1	0	white	no	0	3	0	1
3	9	medium	rural	Chicken	chicken	chicken	ground bird	bird	3	0	girl	seventh	0	1	0	0	0	0	black	no	0	2	0	0
3	9	medium	rural	monkey,lizard,tiger,duck	monkey	monkey	primate	mammal	1	0	girl	seventh	0	1	0	0	1	0	multiple races	yes	0	1	0	0
3	20	medium	suburban	koalas	koala	koala	marsupial	mammal	1	0	girl	seventh	0	0	1	0	0	0	hispanic	no	0	2	0	0
3	20	medium	suburban	goats	goat	goat	domestic ungulate	mammal	3	0	girl	seventh	0	1	0	1	1	1	multiple races	no	0	1	0	0
3	20	medium	suburban	Capuchin monkey	capuchin monkey	capuchin monkey	primate	mammal	1	0	girl	seventh	0	1	0	1	1	1	multiple races	no	0	1	0	0
3	20	medium	suburban	Whale	whale	whale	marine mammal	mammal	1	0	girl	seventh	0	0	0	0	1	0	white	no	0	2	0	1
3	20	medium	suburban	dolphins	dolphin	dolphin	marine mammal	mammal	1	0	girl	seventh	0	0	0	0	1	0	white	no	0	1	0	1
3	9	medium	rural	Pandas	panda	panda	bear	mammal	1	0	girl	seventh	0	0	1	0	0	0	hispanic	no	0	4	0	0
3	9	medium	rural	Ostriches	ostrich	ostrich	ground bird	bird	1	0	girl	seventh	0	0	0	0	1	0	white	no	0	1	0	1
3	1	low	suburban	Birds	bird	bird	bird	bird	3	0	girl	sixth	0	0	0	0	1	0	white	no	0	1	0	1
3	1	low	suburban	Chinchilas	chinchilla	chinchilla	small mammal	mammal	3	0	girl	sixth	0	0	0	0	1	1	multiple races	no	0	2	0	0
3	1	low	suburban	horse	horse	horse	domestic ungulate	mammal	3	0	girl	sixth	0	0	0	0	1	0	white	no	0	3	0	1
3	20	medium	suburban	giraffe	giraffe	giraffe	African megafauna	mammal	1	0	girl	seventh	0	1	0	0	0	0	black	no	0	0	0	0
3	20	medium	suburban	Koala	koala	koala	marsupial	mammal	1	0	girl	seventh	1	0	0	0	0	0	asian	no	0	2	0	0
3	10	medium	suburban	Raindeers	reindeer	reindeer	ungulate	mammal	1	0	girl	eigth	0	0	1	0	1	0	multiple races	no	0	1	0	0
3	16	low	suburban	wolves	wolf	wolf	canid	mammal	1	0	girl	sixth	0	1	0	0	0	0	black	no	0	4	0	0
3	20	medium	suburban	dolphins	dolphin	dolphin	marine mammal	mammal	1	0	girl	seventh	0	0	0	0	1	0	white	no	0	3	0	1
3	1	low	suburban	Moose	moose	moose	ungulate	mammal	1	0	girl	sixth	0	0	0	0	1	0	white	yes	0	2	0	1
3	1	low	suburban	Birds	bird	bird	bird	bird	3	0	girl	sixth	0	0	0	0	1	0	white	no	0	1	0	1
2	14	medium	exurban	pigs	pig	pig	domestic ungulate	mammal	3	0	girl	eigth	0	0	0	0	1	0	white	no	0	2	0	1
2	14	medium	exurban	Penguins	penguin	penguin	aquatic bird	bird	1	0	girl	eigth	0	1	0	0	0	0	black	no	0	1	0	0
2	14	medium	exurban	dolphin	dolphin	dolphin	marine mammal	mammal	1	0	girl	eigth	0	0	1	0	0	0	hispanic	no	0	1	0	0
2	14	medium	exurban	giraffe	giraffe	giraffe	African megafauna	mammal	1	0	girl	eigth	0	0	0	0	1	0	white	no	0	1	0	1
2	14	medium	exurban	dolphin	dolphin	dolphin	marine mammal	mammal	1	0	girl	eigth	0	1	0	0	0	0	black	no	0	2	0	0
2	20	medium	suburban	gorillia	gorilla	gorilla	primate	mammal	1	0	girl	seventh	0	1	0	0	0	0	black	no	0	1	0	0
3	20	medium	suburban	horses	horse	horse	domestic ungulate	mammal	3	0	girl	seventh	0	0	1	0	1	0	multiple races	no	0	3	0	0
3	20	medium	suburban	horses	horse	horse	domestic ungulate	mammal	3	0	girl	seventh	0	0	1	0	1	1	multiple races	no	0	3	0	0
3	21	high	suburban	Rabbits	rabbit	rabbit	rabbit	mammal	3	0	girl	eigth	0	0	0	0	1	0	white	no	0	3	0	1
2	20	medium	suburban	horses	horse	horse	domestic ungulate	mammal	3	0	girl	seventh	0	0	1	0	0	0	hispanic	no	0	3	0	0
1	16	low	suburban	monkey	monkey	monkey	primate	mammal	1	0	girl	sixth	0	0	0	0	1	0	white	no response	0	3	0	1
1	13	high	exurban	horses	horse	horse	domestic ungulate	mammal	3	0	girl	eigth	0	1	0	0	1	1	multiple races	no response	0	2	0	0
1	13	high	exurban	dolphin	dolphin	dolphin	marine mammal	mammal	1	0	girl	eigth	0	1	0	1	1	0	multiple races	no response	0	3	0	0
1	13	high	exurban	Guinea Pig	guinea pig	guinea pig	small mammal	mammal	3	0	girl	eigth	0	0	0	0	1	0	white	no response	0	3	0	1
1	17	medium	suburban	kangaroo	kangaroo	kangaroo	marsupial	mammal	1	0	girl	eigth	0	1	0	0	1	0	multiple races	no response	0	1	0	0
1	17	medium	suburban	horses	horse	horse	domestic ungulate	mammal	3	0	girl	eigth	0	0	1	0	0	0	hispanic	no response	0	3	0	0
2	5	high	exurban	dolphins	dolphin	dolphin	marine mammal	mammal	1	0	girl	sixth	0	0	0	0	1	0	white	no	0	2	0	1
3	20	medium	suburban	koala bear	koala	koala	marsupial	mammal	1	0	girl	seventh	0	1	0	0	1	0	multiple races	no	0	2	0	0
3	20	medium	suburban	pandas	panda	panda	bear	mammal	1	0	girl	seventh	0	0	0	0	1	0	white	no	0	4	0	1
3	20	medium	suburban	Ant Eater	anteater	anteater	anteater, sloth, armadillo	mammal	1	0	girl	seventh	0	0	0	0	1	0	white	no	0	2	0	1
3	20	medium	suburban	bunnys	rabbit	rabbit	rabbit	mammal	3	0	girl	seventh	0	1	0	0	0	0	black	no	0	3	0	0
3	20	medium	suburban	Panda	panda	panda	bear	mammal	1	0	girl	seventh	0	1	1	0	0	0	multiple races	no	0	4	0	0
3	20	medium	suburban	polar bear	polar bear	polar bear	bear	mammal	1	0	girl	seventh	0	0	0	0	1	0	white	yes	0	4	0	1
3	20	medium	suburban	Dolphin	dolphin	dolphin	marine mammal	mammal	1	0	girl	seventh	0	0	1	0	0	0	hispanic	no	0	2	0	0
3	20	medium	suburban	bunnies	rabbit	rabbit	rabbit	mammal	3	0	girl	seventh	0	0	0	0	1	0	white	no	0	2	0	1
3	20	medium	suburban	Zebra	zebra	zebra	ungulate	mammal	1	0	girl	seventh	1	0	0	0	0	0	asian	no	0	2	0	0
3	20	medium	suburban	horses	horse	horse	domestic ungulate	mammal	3	0	girl	seventh	0	0	0	0	1	0	white	no	0	3	0	1
3	20	medium	suburban	monkey	monkey	monkey	primate	mammal	1	0	girl	seventh	0	1	0	1	1	1	multiple races	no	0	0	0	0
3	20	medium	suburban	whale	whale	whale	marine mammal	mammal	1	0	girl	seventh	0	0	0	0	1	0	white	no	0	2	0	1
3	20	medium	suburban	giraffe	giraffe	giraffe	African megafauna	mammal	1	0	girl	seventh	1	1	0	0	1	1	multiple races	no	0	1	0	0
3	20	medium	suburban	panda	panda	panda	bear	mammal	1	0	girl	seventh	0	0	0	0	1	0	white	no	0	4	0	1
3	20	medium	suburban	sloth	sloth	sloth	anteater, sloth, armadillo	mammal	1	0	girl	seventh	0	0	0	0	1	0	white	no	0	0	0	1
3	20	medium	suburban	dolphin	dolphin	dolphin	marine mammal	mammal	1	0	girl	seventh	0	0	0	0	1	0	white	yes	0	2	0	1
3	20	medium	suburban	giraffes	giraffe	giraffe	African megafauna	mammal	1	0	girl	seventh	0	0	0	0	1	0	white	yes	0	2	0	1
3	20	medium	suburban	Dolphin	dolphin	dolphin	marine mammal	mammal	1	0	girl	seventh	0	1	0	0	0	0	black	no	0	1	0	0
3	20	medium	suburban	giraffe	giraffe	giraffe	African megafauna	mammal	1	0	girl	seventh	0	1	0	0	0	0	black	no	0	1	0	0
3	20	medium	suburban	Monkey	monkey	monkey	primate	mammal	1	0	girl	seventh	1	0	0	0	0	0	asian	no	0	2	0	0
3	20	medium	suburban	3. Whales	whale	whale	marine mammal	mammal	1	0	girl	seventh	0	0	0	0	1	0	white	no	0	2	0	1
3	20	medium	suburban	Dolphins	dolphin	dolphin	marine mammal	mammal	1	0	girl	seventh	0	0	0	0	0	1	other	no	0	0	0	0
3	20	medium	suburban	monkey	monkey	monkey	primate	mammal	1	0	girl	seventh	0	0	0	0	1	0	white	no	0	1	0	1
3	20	medium	suburban	hamster	hamster	hamster	small mammal	mammal	3	0	girl	seventh	0	0	1	0	0	0	hispanic	no	0	3	0	0
3	10	medium	suburban	Turtles	turtle	turtle	turtle	reptile	3	0	girl	eigth	0	0	0	0	1	0	white	no	0	3	0	1
3	10	medium	suburban	Dolphins	dolphin	dolphin	marine mammal	mammal	1	0	girl	eigth	0	0	0	0	1	0	white	no	0	2	0	1
3	10	medium	suburban	Zebras	zebra	zebra	ungulate	mammal	1	0	girl	eigth	0	0	0	0	1	0	white	no	0	2	0	1
3	10	medium	suburban	Bird	bird	bird	bird	bird	3	0	girl	eigth	0	0	0	0	1	0	white	no	0	3	0	1
3	10	medium	suburban	Horses	horse	horse	domestic ungulate	mammal	3	0	girl	eigth	0	0	0	0	1	0	white	no	0	2	0	1
3	10	medium	suburban	white seal	white seal	seal	marine mammal	mammal	1	0	girl	eigth	0	0	0	0	1	0	white	no	0	1	0	1
3	10	medium	suburban	Fish	fish	fish	fish	fish	3	0	girl	eigth	1	0	0	0	0	0	asian	no	0	3	0	0
3	10	medium	suburban	Okopi	okapi	okapi	African megafauna	mammal	1	0	girl	eigth	0	0	0	0	1	0	white	no	0	3	0	1
3	10	medium	suburban	Dolphins	dolphin	dolphin	marine mammal	mammal	1	0	girl	eigth	1	0	0	0	0	0	asian	no	0	1	0	0
3	10	medium	suburban	Horse	horse	horse	domestic ungulate	mammal	3	0	girl	eigth	0	0	0	1	0	0	Native American	no	0	1	0	0
3	10	medium	suburban	White seals	white seal	seal	marine mammal	mammal	1	0	girl	eigth	0	0	1	0	0	0	hispanic	no	0	3	0	0
3	10	medium	suburban	Giraffe	giraffe	giraffe	African megafauna	mammal	1	0	girl	eigth	0	0	0	0	1	0	white	no	0	2	0	1
3	10	medium	suburban	Dolphins	dolphin	dolphin	marine mammal	mammal	1	0	girl	eigth	0	0	0	0	1	0	white	no	0	1	0	1
3	10	medium	suburban	Zebras	zebra	zebra	ungulate	mammal	1	0	girl	eigth	0	0	0	0	1	0	white	no	0	1	0	1
3	10	medium	suburban	Zebra	zebra	zebra	ungulate	mammal	1	0	girl	eigth	0	0	0	0	1	0	white	no	0	2	0	1
3	10	medium	suburban	Giraffes	giraffe	giraffe	African megafauna	mammal	1	0	girl	eigth	0	0	1	0	0	0	hispanic	no	0	1	0	0
3	16	low	suburban	Penguin	penguin	penguin	aquatic bird	bird	1	0	girl	eigth	0	0	0	0	1	0	white	no	0	2	0	1
3	16	low	suburban	koala	koala	koala	marsupial	mammal	1	0	girl	sixth	0	1	0	0	0	0	black	no	0	2	0	0
3	16	low	suburban	dolpin	dolphin	dolphin	marine mammal	mammal	1	0	girl	sixth	0	0	0	0	0	1	other	no	0	3	0	0
3	16	low	suburban	penguins	penguin	penguin	aquatic bird	bird	1	0	girl	eigth	0	0	0	0	1	0	white	no	0	1	0	1
3	16	low	suburban	chinchillas	chinchilla	chinchilla	small mammal	mammal	3	0	girl	eigth	0	1	0	0	0	0	black	no	0	3	0	0
3	16	low	suburban	Anglerfish	anglerfish	anglerfish	fish	fish	1	0	girl	seventh	0	0	0	0	1	0	white	no	0	2	0	1
3	16	low	suburban	Lemur	lemur	lemur	primate	mammal	1	0	girl	seventh	0	0	0	0	1	0	white	no	0	2	0	1
3	16	low	suburban	bird	bird	bird	bird	bird	3	0	girl	seventh	0	0	0	0	1	0	white	no	0	2	0	1
3	16	low	suburban	Dolphin	dolphin	dolphin	marine mammal	mammal	1	0	girl	seventh	0	1	0	0	1	0	multiple races	no	0	1	0	0
3	16	low	suburban	panda	panda	panda	bear	mammal	1	0	girl	sixth	0	1	0	1	1	0	multiple races	no	0	4	0	0
3	2	high	suburban	zebra	zebra	zebra	ungulate	mammal	1	0	girl	fourth	0	1	0	0	0	0	black	no	0	3	0	0
3	2	high	suburban	blue whales	blue whale	blue whale	marine mammal	mammal	1	0	girl	fourth	0	0	1	0	0	0	hispanic	no	0	2	0	0
3	2	high	suburban	bunnys	rabbit	rabbit	rabbit	mammal	3	0	girl	fourth	0	1	0	0	0	0	black	no	0	2	0	0
3	2	high	suburban	dolphins	dolphin	dolphin	marine mammal	mammal	1	0	girl	fourth	0	1	0	1	0	0	multiple races	no	0	2	0	0
3	2	high	suburban	dolphin	dolphin	dolphin	marine mammal	mammal	1	0	girl	fourth	0	0	1	0	0	0	hispanic	no	0	3	0	0
3	2	high	suburban	panda	panda	panda	bear	mammal	1	0	girl	fourth	0	0	0	0	0	1	other	no	0	3	0	0
3	2	high	suburban	DOLFENS	dolphin	dolphin	marine mammal	mammal	1	0	girl	fourth	1	0	0	0	0	0	asian	no response	0	0	0	0
3	2	high	suburban	horses	horse	horse	domestic ungulate	mammal	3	0	girl	fourth	0	0	1	0	0	0	hispanic	no	0	2	0	0
3	1	low	suburban	dolfins	dolphin	dolphin	marine mammal	mammal	1	0	girl	sixth	0	0	0	0	1	0	white	no	0	2	0	1
3	1	low	suburban	giraffie	giraffe	giraffe	African megafauna	mammal	1	0	girl	sixth	0	0	1	0	0	0	hispanic	no	0	1	0	0
3	1	low	suburban	zebra	zebra	zebra	ungulate	mammal	1	0	girl	sixth	0	0	0	0	1	0	white	no	0	2	0	1
3	1	low	suburban	horses	horse	horse	domestic ungulate	mammal	3	0	girl	sixth	0	0	0	0	1	0	white	no	0	3	0	1
3	1	low	suburban	kangaroo	kangaroo	kangaroo	marsupial	mammal	1	0	girl	sixth	0	0	0	0	1	0	white	no	0	1	0	1
3	1	low	suburban	giraffe	giraffe	giraffe	African megafauna	mammal	1	0	girl	sixth	0	0	0	0	1	0	white	no	0	2	0	1
3	1	low	suburban	horse dog panda peacokk	horse	horse	domestic ungulate	mammal	3	0	girl	sixth	0	0	0	0	1	0	white	no	0	3	0	1
3	1	low	suburban	Betta's	betta fish	betta fish	fish	fish	3	0	girl	sixth	0	0	0	0	1	0	white	no	0	2	0	1
3	1	low	suburban	Giraffe	giraffe	giraffe	African megafauna	mammal	1	0	girl	sixth	0	0	0	0	1	0	white	no	0	1	0	1
3	1	low	suburban	Sloth	sloth	sloth	anteater, sloth, armadillo	mammal	1	0	girl	sixth	0	0	0	0	1	0	white	no	0	2	0	1
3	1	low	suburban	monkes	monkey	monkey	primate	mammal	1	0	girl	sixth	0	0	0	0	1	0	white	yes	0	2	0	1
3	1	low	suburban	birds	bird	bird	bird	bird	3	0	girl	sixth	0	0	0	0	1	0	white	no	0	3	0	1
3	1	low	suburban	birds	bird	bird	bird	bird	3	0	girl	sixth	0	0	0	0	1	0	white	yes	0	3	0	1
3	1	low	suburban	monkeys	monkey	monkey	primate	mammal	1	0	girl	sixth	0	0	0	0	1	0	white	no	0	2	0	1
3	1	low	suburban	bunnys	rabbit	rabbit	rabbit	mammal	3	0	girl	sixth	0	0	0	0	1	0	white	no	0	2	0	1
3	1	low	suburban	Seals	seal	seal	marine mammal	mammal	1	0	girl	sixth	0	0	0	0	1	0	white	no	0	2	0	1
3	1	low	suburban	whales	whale	whale	marine mammal	mammal	1	0	girl	sixth	0	0	0	0	0	1	other	no	0	1	0	0
3	1	low	suburban	bunny	rabbit	rabbit	rabbit	mammal	3	0	girl	sixth	0	0	0	0	1	0	white	no	0	2	0	1
3	1	low	suburban	zebras	zebra	zebra	ungulate	mammal	1	0	girl	sixth	0	0	0	0	1	0	white	no	0	2	0	1
3	22	medium	exurban	ostrich	ostrich	ostrich	ground bird	bird	1	0	girl	eigth	0	0	0	0	1	0	white	yes	0	2	0	1
3	22	medium	exurban	zebras	zebra	zebra	ungulate	mammal	1	0	girl	eigth	0	0	0	0	1	0	white	no	0	2	0	1
3	22	medium	exurban	sea lions/otters	sea lion	sea lion	marine mammal	mammal	1	0	girl	eigth	0	0	0	0	1	0	white	no	0	1	0	1
3	22	medium	exurban	Panda's	panda	panda	bear	mammal	1	0	girl	eigth	0	0	0	0	1	0	white	no	0	3	0	1
3	22	medium	exurban	pig	pig	pig	domestic ungulate	mammal	3	0	girl	eigth	0	0	0	0	1	0	white	yes	0	2	0	1
3	22	medium	exurban	cows	cow	cow	domestic ungulate	mammal	3	0	girl	eigth	0	0	0	0	1	0	white	yes	0	1	0	1
3	22	medium	exurban	horses	horse	horse	domestic ungulate	mammal	3	0	girl	eigth	0	0	1	0	0	0	hispanic	no	0	1	0	0
3	22	medium	exurban	sloth	sloth	sloth	anteater, sloth, armadillo	mammal	1	0	girl	eigth	0	0	0	0	1	0	white	yes	0	2	0	1
3	22	medium	exurban	panda	panda	panda	bear	mammal	1	0	girl	eigth	0	0	0	0	1	0	white	yes	0	4	0	1
3	22	medium	exurban	sloths	sloth	sloth	anteater, sloth, armadillo	mammal	1	0	girl	eigth	0	0	0	0	1	0	white	no	0	1	0	1
3	22	medium	exurban	horse	horse	horse	domestic ungulate	mammal	3	0	girl	eigth	0	0	0	0	1	0	white	yes	0	3	0	1
3	22	medium	exurban	horse	horse	horse	domestic ungulate	mammal	3	0	girl	eigth	0	0	1	0	0	0	hispanic	no	0	1	0	0
3	22	medium	exurban	axoloti	axolotl	axolotl	amphibian	amphibian	1	0	girl	eigth	0	0	0	0	1	0	white	no	0	0	0	1
3	22	medium	exurban	sheep	sheep	sheep	domestic ungulate	mammal	3	0	girl	eigth	0	0	0	0	1	0	white	yes	0	1	0	1
3	22	medium	exurban	Shark, whales, bears, bats	shark	shark	shark	fish	1	0	girl	eigth	0	0	1	0	0	0	hispanic	no	0	2	0	0
3	22	medium	exurban	bunnies	rabbit	rabbit	rabbit	mammal	3	0	girl	eigth	0	0	0	0	1	0	white	no	0	2	0	1
3	22	medium	exurban	zebras	zebra	zebra	ungulate	mammal	1	0	girl	eigth	0	0	0	0	1	0	white	no	0	2	0	1
3	22	medium	exurban	bunnies	rabbit	rabbit	rabbit	mammal	3	0	girl	eigth	0	0	0	1	1	0	multiple races	yes	0	2	0	0
3	22	medium	exurban	dolphans	dolphin	dolphin	marine mammal	mammal	1	0	girl	eigth	0	0	0	0	1	0	white	no	0	1	0	1
3	22	medium	exurban	monkeys	monkey	monkey	primate	mammal	1	0	girl	eigth	0	0	1	0	0	0	hispanic	no	0	0	0	0
3	22	medium	exurban	horses	horse	horse	domestic ungulate	mammal	3	0	girl	eigth	0	0	0	0	1	0	white	yes	0	2	0	1
3	22	medium	exurban	bunnies	rabbit	rabbit	rabbit	mammal	3	0	girl	eigth	0	0	1	0	0	0	hispanic	no	0	3	0	0
3	22	medium	exurban	fish	fish	fish	fish	fish	3	0	girl	eigth	0	0	0	0	1	0	white	no	0	2	0	1
3	22	medium	exurban	koalas	koala	koala	marsupial	mammal	1	0	girl	eigth	0	0	1	0	0	0	hispanic	no	0	2	0	0
3	22	medium	exurban	horses	horse	horse	domestic ungulate	mammal	3	0	girl	eigth	0	0	1	0	0	0	hispanic	no	0	2	0	0
3	22	medium	exurban	dolphin	dolphin	dolphin	marine mammal	mammal	1	0	girl	eigth	0	0	0	0	1	0	white	no	0	0	0	1
3	22	medium	exurban	Monkey	monkey	monkey	primate	mammal	1	0	girl	eigth	0	0	0	1	1	0	multiple races	yes	0	1	0	0
3	22	medium	exurban	fish	fish	fish	fish	fish	3	0	girl	eigth	0	0	0	0	1	0	white	yes	0	2	0	1
3	3	high	suburban	koalas	koala	koala	marsupial	mammal	1	0	girl	eigth	0	0	1	0	0	0	hispanic	no	0	2	0	0
3	3	high	suburban	horses	horse	horse	domestic ungulate	mammal	3	0	girl	eigth	0	1	0	0	0	0	black	no	0	1	0	0
3	3	high	suburban	birds	bird	bird	bird	bird	3	0	girl	eigth	0	1	0	0	0	0	black	no	0	1	0	0
3	3	high	suburban	Bunnies	rabbit	rabbit	rabbit	mammal	3	0	girl	eigth	0	1	0	0	0	0	black	no	0	2	0	0
3	3	high	suburban	Koala	koala	koala	marsupial	mammal	1	0	girl	eigth	0	0	1	0	0	0	hispanic	no	0	3	0	0
3	3	high	suburban	koala bears	koala	koala	marsupial	mammal	1	0	girl	eigth	0	1	0	0	0	0	black	no	0	3	0	0
3	3	high	suburban	monkeys	monkey	monkey	primate	mammal	1	0	girl	eigth	0	1	0	1	1	0	multiple races	no	0	2	0	0
3	3	high	suburban	Goats	goat	goat	domestic ungulate	mammal	3	0	girl	eigth	0	0	1	0	0	0	hispanic	no	0	2	0	0
3	3	high	suburban	monkeys	monkey	monkey	primate	mammal	1	0	girl	eigth	0	0	1	0	0	0	hispanic	no	0	3	0	0
3	3	high	suburban	Zebra	zebra	zebra	ungulate	mammal	1	0	girl	eigth	0	0	0	0	1	0	white	no	0	3	0	1
3	3	high	suburban	giraffe	giraffe	giraffe	African megafauna	mammal	1	0	girl	eigth	0	1	0	0	1	0	multiple races	no	0	1	0	0
3	3	high	suburban	girafe	giraffe	giraffe	African megafauna	mammal	1	0	girl	eigth	0	0	1	0	0	0	hispanic	no	0	1	0	0
3	3	high	suburban	Dogs	dog	dog	dog	mammal	3	0	girl	eigth	0	0	1	0	0	0	hispanic	no	0	1	0	0
3	3	high	suburban	Zebra	zebra	zebra	ungulate	mammal	1	0	girl	eigth	0	0	1	0	0	0	hispanic	no	0	2	0	0
3	3	high	suburban	whales	whale	whale	marine mammal	mammal	1	0	girl	eigth	0	0	1	0	0	0	hispanic	no	0	1	0	0
3	3	high	suburban	bird	bird	bird	bird	bird	3	0	girl	eigth	0	0	1	0	0	0	hispanic	no	0	1	0	0
3	3	high	suburban	whale	whale	whale	marine mammal	mammal	1	0	girl	eigth	0	0	1	0	0	0	hispanic	no	0	1	0	0
3	3	high	suburban	Giraffes	giraffe	giraffe	African megafauna	mammal	1	0	girl	eigth	0	1	0	0	1	0	multiple races	no	0	2	0	0
3	5	high	exurban	horses	horse	horse	domestic ungulate	mammal	3	0	girl	sixth	0	0	1	0	0	0	hispanic	no	0	2	0	0
3	5	high	exurban	Dolphins	dolphin	dolphin	marine mammal	mammal	1	0	girl	sixth	0	0	0	0	1	1	multiple races	yes	0	2	0	0
3	5	high	exurban	dolphins	dolphin	dolphin	marine mammal	mammal	1	0	girl	sixth	0	0	0	1	0	1	multiple races	no	0	2	0	0
3	5	high	exurban	Bunnies	rabbit	rabbit	rabbit	mammal	3	0	girl	sixth	0	0	0	0	1	0	white	no	0	3	0	1
3	5	high	exurban	Kangaroo	kangaroo	kangaroo	marsupial	mammal	1	0	girl	sixth	0	0	0	1	1	0	multiple races	no	0	1	0	0
3	5	high	exurban	Dolphen	dolphin	dolphin	marine mammal	mammal	1	0	girl	sixth	0	0	1	0	0	0	hispanic	no	0	1	0	0
3	5	high	exurban	panda	panda	panda	bear	mammal	1	0	girl	sixth	0	0	0	0	1	0	white	yes	0	4	0	1
3	5	high	exurban	doliphin	dolphin	dolphin	marine mammal	mammal	1	0	girl	sixth	0	0	0	1	1	0	multiple races	yes	0	1	0	0
3	5	high	exurban	zebra	zebra	zebra	ungulate	mammal	1	0	girl	sixth	0	0	0	0	1	0	white	yes	0	2	0	1
3	5	high	exurban	dolphin	dolphin	dolphin	marine mammal	mammal	1	0	girl	sixth	0	0	0	0	1	0	white	no	0	2	0	1
3	5	high	exurban	horses	horse	horse	domestic ungulate	mammal	3	0	girl	sixth	0	0	0	1	1	0	multiple races	no	0	3	0	0
3	5	high	exurban	dolphins	dolphin	dolphin	marine mammal	mammal	1	0	girl	sixth	0	0	1	0	0	0	hispanic	no	0	2	0	0
3	5	high	exurban	dolphins	dolphin	dolphin	marine mammal	mammal	1	0	girl	sixth	0	0	1	0	0	0	hispanic	no	0	2	0	0
3	5	high	exurban	dolphins	dolphin	dolphin	marine mammal	mammal	1	0	girl	sixth	0	1	0	0	0	0	black	no	0	2	0	0
3	5	high	exurban	horse	horse	horse	domestic ungulate	mammal	3	0	girl	sixth	0	0	1	0	0	0	hispanic	no	0	1	0	0
3	5	high	exurban	finger monkeys	finger monkey	finger monkey	primate	mammal	1	0	girl	sixth	0	0	0	0	1	0	white	no	0	2	0	1
3	5	high	exurban	chinchila	chinchilla	chinchilla	small mammal	mammal	3	0	girl	sixth	0	0	0	0	1	0	white	yes	0	2	0	1
3	5	high	exurban	girrafes	giraffe	giraffe	African megafauna	mammal	1	0	girl	sixth	0	0	0	0	1	0	white	yes	0	2	0	1
3	5	high	exurban	horeses	horse	horse	domestic ungulate	mammal	3	0	girl	sixth	0	0	1	0	0	0	hispanic	no	0	2	0	0
3	5	high	exurban	Koala	koala	koala	marsupial	mammal	1	0	girl	sixth	1	0	0	0	0	0	asian	no	0	3	0	0
3	5	high	exurban	dolphins	dolphin	dolphin	marine mammal	mammal	1	0	girl	sixth	0	0	1	0	1	0	multiple races	no	0	3	0	0
3	5	high	exurban	Horses	horse	horse	domestic ungulate	mammal	3	0	girl	sixth	0	0	0	0	1	0	white	no	0	2	0	1
3	5	high	exurban	zebra	zebra	zebra	ungulate	mammal	1	0	girl	sixth	0	0	1	0	0	0	hispanic	no	0	3	0	0
3	5	high	exurban	baby dolphins	baby dolphin	dolphin	marine mammal	mammal	1	0	girl	seventh	0	1	0	0	0	0	black	no	0	1	0	0
3	5	high	exurban	horse	horse	horse	domestic ungulate	mammal	3	0	girl	sixth	0	0	0	0	1	0	white	yes	0	3	0	1
3	9	medium	rural	Giraffe	giraffe	giraffe	African megafauna	mammal	1	0	girl	seventh	0	0	1	0	0	0	hispanic	no	0	1	0	0
3	9	medium	rural	Horse,birds,lamb,sheep	horse	horse	domestic ungulate	mammal	3	0	girl	seventh	0	1	0	0	0	0	black	no	0	1	0	0
3	9	medium	rural	Horse	horse	horse	domestic ungulate	mammal	3	0	girl	seventh	0	0	0	0	1	0	white	no	0	2	0	1
3	9	medium	rural	Bird	bird	bird	bird	bird	3	0	girl	seventh	0	0	0	0	1	0	white	no	0	2	0	1
3	9	medium	rural	Horses	horse	horse	domestic ungulate	mammal	3	0	girl	seventh	0	0	0	0	1	0	white	no	0	3	0	1
3	9	medium	rural	Bird	bird	bird	bird	bird	3	0	girl	seventh	0	0	0	0	1	0	white	yes	0	1	0	1
3	9	medium	rural	Flamingo	flamingo	flamingo	aquatic bird	bird	1	0	girl	seventh	0	0	0	0	1	0	white	no	0	3	0	1
3	9	medium	rural	Horses	horse	horse	domestic ungulate	mammal	3	0	girl	seventh	0	0	1	0	0	0	hispanic	yes	0	3	0	0
3	9	medium	rural	monkey	monkey	monkey	primate	mammal	1	0	girl	seventh	0	0	0	0	1	0	white	no	0	2	0	1
3	9	medium	rural	Armadillos	armadillo	armadillo	anteater, sloth, armadillo	mammal	1	0	girl	seventh	0	0	0	0	1	0	white	no	0	1	0	1
3	9	medium	rural	Bunny	rabbit	rabbit	rabbit	mammal	3	0	girl	seventh	0	0	0	0	1	0	white	yes	0	2	0	1
3	9	medium	rural	Dolphins	dolphin	dolphin	marine mammal	mammal	1	0	girl	seventh	0	0	0	0	1	0	white	no	0	2	0	1
3	9	medium	rural	Panda	panda	panda	bear	mammal	1	0	girl	seventh	0	0	0	0	1	0	white	no	0	4	0	1
3	9	medium	rural	Horses	horse	horse	domestic ungulate	mammal	3	0	girl	seventh	0	0	0	0	1	0	white	no	0	3	0	1
3	9	medium	rural	Penguin	penguin	penguin	aquatic bird	bird	1	0	girl	seventh	0	0	0	0	1	0	white	no	0	1	0	1
3	9	medium	rural	Penguins	penguin	penguin	aquatic bird	bird	1	0	girl	seventh	0	0	0	0	1	0	white	no	0	2	0	1
3	9	medium	rural	Rabbits	rabbit	rabbit	rabbit	mammal	3	0	girl	seventh	0	1	0	0	0	0	black	yes	0	3	0	0
3	16	low	suburban	koala	koala	koala	marsupial	mammal	1	0	girl	sixth	0	1	0	0	0	0	black	no	0	3	0	0
3	18	low	suburban	Monkeys	monkey	monkey	primate	mammal	1	0	girl	seventh	0	0	0	0	1	0	white	no	0	3	0	1
3	18	low	suburban	Bunny	rabbit	rabbit	rabbit	mammal	3	0	girl	seventh	0	0	0	0	1	0	white	no	0	3	0	1
3	18	low	suburban	Monkeys	monkey	monkey	primate	mammal	1	0	girl	seventh	0	0	0	0	1	0	white	no	0	2	0	1
3	18	low	suburban	Emu	emu	emu	ground bird	bird	1	0	girl	seventh	0	0	0	0	1	1	multiple races	no	0	1	0	0
3	18	low	suburban	dolphins	dolphin	dolphin	marine mammal	mammal	1	0	girl	seventh	0	0	1	0	1	0	multiple races	no	0	1	0	0
3	18	low	suburban	monkey	monkey	monkey	primate	mammal	1	0	girl	seventh	0	0	0	0	1	0	white	no	0	2	0	1
3	18	low	suburban	koala	koala	koala	marsupial	mammal	1	0	girl	seventh	1	0	0	0	1	0	multiple races	no	0	2	0	0
3	18	low	suburban	kola	koala	koala	marsupial	mammal	1	0	girl	seventh	0	1	0	0	0	0	black	no	0	1	0	0
3	18	low	suburban	baby seal	baby seal	seal	marine mammal	mammal	1	0	girl	seventh	0	0	0	0	1	0	white	no	0	1	0	1
3	18	low	suburban	Pigs/piglets	pig	pig	domestic ungulate	mammal	3	0	girl	seventh	0	0	0	0	1	0	white	no	0	1	0	1
3	18	low	suburban	rabbit	rabbit	rabbit	rabbit	mammal	3	0	girl	seventh	0	0	0	0	1	0	white	no	0	3	0	1
3	18	low	suburban	alpacas	alpaca	alpaca	domestic ungulate	mammal	3	0	girl	seventh	0	0	0	0	1	0	white	no	0	2	0	1
3	18	low	suburban	monkey	monkey	monkey	primate	mammal	1	0	girl	seventh	0	0	0	0	1	0	white	yes	0	0	0	1
3	18	low	suburban	Penguin	penguin	penguin	aquatic bird	bird	1	0	girl	seventh	0	0	0	0	1	0	white	no	0	2	0	1
3	18	low	suburban	parrakeet	parakeet	parakeet	songbird or parrot	bird	3	0	girl	seventh	0	0	0	0	1	0	white	no	0	2	0	1
3	18	low	suburban	dolphins	dolphin	dolphin	marine mammal	mammal	1	0	girl	seventh	0	0	0	0	1	0	white	no	0	1	0	1
3	18	low	suburban	ostriches	ostrich	ostrich	ground bird	bird	1	0	girl	seventh	0	0	0	0	1	0	white	no	0	2	0	1
3	18	low	suburban	Chinchilas	chinchilla	chinchilla	small mammal	mammal	3	0	girl	seventh	0	0	0	0	1	0	white	no	0	3	0	1
3	18	low	suburban	Camels	camel	camel	domestic ungulate	mammal	3	0	girl	seventh	0	0	0	0	1	0	white	no	0	2	0	1
3	18	low	suburban	Bunnies	rabbit	rabbit	rabbit	mammal	3	0	girl	seventh	1	0	0	0	0	0	asian	no	0	2	0	0
3	18	low	suburban	giraffe	giraffe	giraffe	African megafauna	mammal	1	0	girl	seventh	0	0	0	0	1	0	white	no	0	2	0	1
3	18	low	suburban	Axolotol	axolotl	axolotl	amphibian	amphibian	1	0	girl	seventh	0	0	0	0	1	0	white	no	0	2	0	1
3	18	low	suburban	sea otters	sea otter	sea otter	other carnivore	mammal	1	0	girl	seventh	0	0	0	0	1	0	white	no	0	2	0	1
3	18	low	suburban	Giraffe	giraffe	giraffe	African megafauna	mammal	1	0	girl	seventh	0	0	0	0	1	0	white	no	0	1	0	1
3	18	low	suburban	giraffe	giraffe	giraffe	African megafauna	mammal	1	0	girl	seventh	0	0	0	0	1	0	white	no	0	1	0	1
3	18	low	suburban	dolphins	dolphin	dolphin	marine mammal	mammal	1	0	girl	seventh	0	0	0	0	1	0	white	no	0	2	0	1
3	18	low	suburban	sloth	sloth	sloth	anteater, sloth, armadillo	mammal	1	0	girl	seventh	0	0	0	0	1	0	white	no	0	2	0	1
3	18	low	suburban	horses	horse	horse	domestic ungulate	mammal	3	0	girl	seventh	0	0	0	0	1	0	white	yes	0	3	0	1
3	18	low	suburban	Guinea Pigs	guinea pig	guinea pig	small mammal	mammal	3	0	girl	seventh	0	0	0	0	1	0	white	no	0	2	0	1
3	18	low	suburban	monkeys	monkey	monkey	primate	mammal	1	0	girl	seventh	0	0	0	0	1	0	white	no	0	2	0	1
3	18	low	suburban	manatees	manatee	manatee	marine mammal	mammal	1	0	girl	seventh	0	0	0	0	1	0	white	no	0	2	0	1
3	18	low	suburban	monkey	monkey	monkey	primate	mammal	1	0	girl	seventh	0	0	0	0	1	0	white	no	0	3	0	1
3	18	low	suburban	blobfish	blobfish	blobfish	fish	fish	1	0	girl	seventh	0	0	0	0	1	0	white	no	0	2	0	1
3	18	low	suburban	giraffe	giraffe	giraffe	African megafauna	mammal	1	0	girl	seventh	0	0	0	0	0	1	other	no	0	1	0	0
3	18	low	suburban	Dolphins	dolphin	dolphin	marine mammal	mammal	1	0	girl	seventh	0	0	0	0	0	1	other	no	0	1	0	0
3	18	low	suburban	blob fish	blobfish	blobfish	fish	fish	1	0	girl	seventh	0	1	0	0	0	0	black	yes	0	1	0	0
3	18	low	suburban	monkeys	monkey	monkey	primate	mammal	1	0	girl	seventh	0	0	0	0	1	0	white	no	0	2	0	1
3	18	low	suburban	dolphins	dolphin	dolphin	marine mammal	mammal	1	0	girl	seventh	0	0	0	0	1	0	white	no	0	3	0	1
3	21	high	suburban	platypus	platypus	platypus	marsupial	mammal	1	0	girl	eigth	0	0	0	0	0	1	other	no	0	2	0	0
3	21	high	suburban	gueinie pigs	guinea pig	guinea pig	small mammal	mammal	3	0	girl	eigth	0	1	0	0	0	0	black	no	0	2	0	0
3	21	high	suburban	Bunnys	rabbit	rabbit	rabbit	mammal	3	0	girl	eigth	0	0	0	0	1	0	white	no	0	3	0	1
3	21	high	suburban	Penguins	penguin	penguin	aquatic bird	bird	1	0	girl	eigth	0	0	0	0	1	0	white	no	0	2	0	1
3	21	high	suburban	giraffe	giraffe	giraffe	African megafauna	mammal	1	0	girl	eigth	0	0	0	0	1	0	white	no	0	1	0	1
3	21	high	suburban	kangaroo	kangaroo	kangaroo	marsupial	mammal	1	0	girl	eigth	0	0	0	0	1	0	white	no	0	3	0	1
3	21	high	suburban	zebras	zebra	zebra	ungulate	mammal	1	0	girl	eigth	0	1	0	1	1	0	multiple races	no	0	1	0	0
3	21	high	suburban	Monkeys	monkey	monkey	primate	mammal	1	0	girl	eigth	0	1	0	0	0	1	multiple races	no	0	3	0	0
3	21	high	suburban	penguins	penguin	penguin	aquatic bird	bird	1	0	girl	eigth	0	0	0	0	1	0	white	no	0	1	0	1
3	21	high	suburban	Baby Chimpangies	baby chimpanzee	chimpanzee	primate	mammal	1	0	girl	eigth	0	1	0	0	0	0	black	no	0	3	0	0
3	21	high	suburban	Penguins	penguin	penguin	aquatic bird	bird	1	0	girl	eigth	0	0	1	0	0	0	hispanic	no	0	1	0	0
3	21	high	suburban	chimpanzees	chimpanzee	chimpanzee	primate	mammal	1	0	girl	eigth	0	1	0	0	0	1	multiple races	no	0	2	0	0
3	21	high	suburban	birds	bird	bird	bird	bird	3	0	girl	eigth	0	1	0	0	0	0	black	yes	0	1	0	0
3	21	high	suburban	giraffe	giraffe	giraffe	African megafauna	mammal	1	0	girl	eigth	0	0	1	0	0	0	hispanic	no	0	1	0	0
3	21	high	suburban	dolphin	dolphin	dolphin	marine mammal	mammal	1	0	girl	eigth	0	1	0	0	0	0	black	no	0	2	0	0
3	21	high	suburban	dolphins	dolphin	dolphin	marine mammal	mammal	1	0	girl	eigth	0	0	0	0	1	0	white	no	0	2	0	1
3	21	high	suburban	zebra	zebra	zebra	ungulate	mammal	1	0	girl	eigth	0	0	0	0	1	0	white	no	0	2	0	1
3	21	high	suburban	bottlenose dolphin	bottlenose dolphin	bottlenose dolphin	marine mammal	mammal	1	0	girl	eigth	0	0	1	0	0	0	hispanic	no	0	1	0	0
3	21	high	suburban	pig	pig	pig	domestic ungulate	mammal	3	0	girl	eigth	0	0	0	0	1	0	white	no	0	3	0	1
3	21	high	suburban	Giraffe	giraffe	giraffe	African megafauna	mammal	1	0	girl	eigth	0	0	0	0	1	0	white	no	0	1	0	1
3	21	high	suburban	dolphins	dolphin	dolphin	marine mammal	mammal	1	0	girl	eigth	0	0	0	0	1	0	white	no	0	1	0	1
3	21	high	suburban	Dolphin	dolphin	dolphin	marine mammal	mammal	1	0	girl	eigth	0	0	0	0	1	0	white	no	0	1	0	1
3	21	high	suburban	Giraffe	giraffe	giraffe	African megafauna	mammal	1	0	girl	eigth	0	0	1	0	0	0	hispanic	no	0	2	0	0
3	19	low	suburban	Lion	lion	lion	big cat	mammal	1	0	girl	eigth	1	0	0	0	0	0	asian	no	0	4	0	0
3	19	low	suburban	Koala	koala	koala	marsupial	mammal	1	0	girl	eigth	1	0	0	0	0	0	asian	no	0	2	0	0
3	19	low	suburban	Bird	bird	bird	bird	bird	3	0	girl	eigth	1	0	0	0	0	0	asian	no	0	1	0	0
3	1	low	suburban	sloths	sloth	sloth	anteater, sloth, armadillo	mammal	1	0	girl	sixth	0	0	0	0	1	1	multiple races	no	0	0	0	0
1	4	high	exurban	deer	deer	deer	ungulate	mammal	2	1	girl	sixth	0	0	0	0	1	0	white	no response	1	1	0.301029996	1
1	4	high	exurban	bat	bat	bat	bat	mammal	2	1	girl	sixth	0	0	0	0	1	0	white	no response	1	1	0.301029996	1
1	4	high	exurban	chimpanzees	chimpanzee	chimpanzee	primate	mammal	1	0	girl	sixth	0	1	0	0	0	0	black	no response	1	2	0.301029996	0
1	4	high	exurban	whales	whale	whale	marine mammal	mammal	1	0	girl	sixth	0	0	0	0	1	0	white	no response	1	3	0.301029996	1
1	4	high	exurban	kangaroo	kangaroo	kangaroo	marsupial	mammal	1	0	girl	sixth	0	1	0	0	0	0	black	no response	1	3	0.301029996	0
1	4	high	exurban	zebra	zebra	zebra	ungulate	mammal	1	0	girl	sixth	0	0	1	0	1	0	multiple races	no response	1	2	0.301029996	0
2	7	medium	exurban	3 toed sloths	three-toed sloth	three-toed sloth	anteater, sloth, armadillo	mammal	1	0	girl	sixth	0	0	0	0	1	0	white	no	1	1	0.301029996	1
2	7	medium	exurban	Chipmunks	chipmunk	chipmunk	small mammal	mammal	2	1	girl	sixth	0	0	0	0	1	0	white	yes	1	3	0.301029996	1
2	7	medium	exurban	squid	squid	squid	marine invertebrate	marine invertebrate	1	0	girl	sixth	0	1	0	0	0	0	black	no	1	3	0.301029996	0
2	7	medium	exurban	coyote	coyote	coyote	canid	mammal	0	1	girl	sixth	0	0	0	0	0	1	other	yes	1	4	0.301029996	0
2	7	medium	exurban	mearcats	meerkat	meerkat	other carnivore	mammal	1	0	girl	sixth	0	0	0	0	1	0	white	no	1	1	0.301029996	1
2	7	medium	exurban	wolves	wolf	wolf	canid	mammal	1	0	girl	sixth	0	0	0	0	1	0	white	no	1	4	0.301029996	1
2	7	medium	exurban	deer	deer	deer	ungulate	mammal	2	1	girl	sixth	0	1	0	0	0	0	black	no	1	2	0.301029996	0
2	7	medium	exurban	zebra lion kangaroo panda	zebra	zebra	ungulate	mammal	1	0	girl	sixth	0	1	0	0	0	0	black	no	1	0	0.301029996	0
2	7	medium	exurban	monkeys	monkey	monkey	primate	mammal	1	0	girl	sixth	0	1	0	0	1	1	multiple races	yes	1	2	0.301029996	0
2	7	medium	exurban	Dragonfly	dragonfly	dragonfly	insect	terrestrial invertebrate	2	1	girl	sixth	0	0	1	0	1	0	multiple races	no	1	3	0.301029996	0
2	7	medium	exurban	zebra	zebra	zebra	ungulate	mammal	1	0	girl	sixth	0	1	0	0	0	0	black	no	1	2	0.301029996	0
1	16	low	suburban	dolphin	dolphin	dolphin	marine mammal	mammal	1	0	girl	sixth	0	0	0	0	1	0	white	no response	1	1	0.301029996	1
1	16	low	suburban	honey badger	honey badger	honey badger	other carnivore	mammal	1	0	girl	sixth	0	0	0	0	1	0	white	no response	1	3	0.301029996	1
1	16	low	suburban	owls	owl	owl	raptor or owl	bird	2	1	girl	sixth	0	0	1	0	0	0	hispanic	no response	1	2	0.301029996	0
1	16	low	suburban	penguin	penguin	penguin	aquatic bird	bird	1	0	girl	sixth	0	0	0	0	1	0	white	no response	1	3	0.301029996	1
1	16	low	suburban	dolphin	dolphin	dolphin	marine mammal	mammal	1	0	girl	sixth	0	0	0	0	1	0	white	no response	1	1	0.301029996	1
1	16	low	suburban	hedgehog	hedgehog	hedgehog	small mammal	mammal	3	0	girl	sixth	0	1	1	0	0	0	multiple races	no response	1	3	0.301029996	0
1	16	low	suburban	platypi	platypus	platypus	marsupial	mammal	1	0	girl	sixth	0	0	0	0	1	0	white	no response	1	0	0.301029996	1
1	16	low	suburban	squirrels	squirrel	squirrel	small mammal	mammal	2	1	girl	sixth	0	1	0	1	0	0	multiple races	no response	1	0	0.301029996	0
1	16	low	suburban	giraffes	giraffe	giraffe	African megafauna	mammal	1	0	girl	sixth	0	0	0	0	1	0	white	no response	1	2	0.301029996	1
1	16	low	suburban	zebras	zebra	zebra	ungulate	mammal	1	0	girl	sixth	1	0	0	0	0	0	asian	no response	1	1	0.301029996	0
1	16	low	suburban	zebra	zebra	zebra	ungulate	mammal	1	0	girl	sixth	0	1	1	0	0	0	multiple races	no response	1	2	0.301029996	0
1	16	low	suburban	dolphins	dolphin	dolphin	marine mammal	mammal	1	0	girl	sixth	0	1	0	0	0	1	multiple races	no response	1	1	0.301029996	0
1	16	low	suburban	pandas	panda	panda	bear	mammal	1	0	girl	sixth	0	0	0	0	1	0	white	no response	1	4	0.301029996	1
1	16	low	suburban	lemurs	lemur	lemur	primate	mammal	1	0	girl	eigth	0	0	0	0	1	0	white	no response	1	2	0.301029996	1
1	16	low	suburban	butterflies	butterfly	butterfly	butterfly	terrestrial invertebrate	2	1	girl	eigth	0	0	0	0	1	0	white	no response	1	2	0.301029996	1
1	16	low	suburban	turtles	turtle	turtle	turtle	reptile	3	0	girl	eigth	0	0	0	0	1	0	white	no response	1	3	0.301029996	1
1	15	high	suburban	zebras	zebra	zebra	ungulate	mammal	1	0	girl	seventh	0	0	0	0	1	0	white	no response	1	2	0.301029996	1
1	15	high	suburban	koala	koala	koala	marsupial	mammal	1	0	girl	seventh	0	0	0	0	1	0	white	no response	1	2	0.301029996	1
1	15	high	suburban	zebra	zebra	zebra	ungulate	mammal	1	0	girl	seventh	0	0	1	0	0	0	hispanic	no response	1	3	0.301029996	0
1	15	high	suburban	rabbit	rabbit	rabbit	rabbit	mammal	3	0	girl	seventh	0	0	1	0	0	0	hispanic	no response	1	3	0.301029996	0
1	15	high	suburban	rabbit	rabbit	rabbit	rabbit	mammal	3	0	girl	eigth	0	0	1	0	0	0	hispanic	no response	1	3	0.301029996	0
1	15	high	suburban	monkey	monkey	monkey	primate	mammal	1	0	girl	eigth	0	1	0	0	0	1	multiple races	no response	1	2	0.301029996	0
1	15	high	suburban	giraffe	giraffe	giraffe	African megafauna	mammal	1	0	girl	eigth	0	1	0	0	0	0	black	no response	1	2	0.301029996	0
2	15	high	suburban	Monkeys	monkey	monkey	primate	mammal	1	0	girl	sixth	0	0	1	0	0	0	hispanic	no	1	2	0.301029996	0
2	15	high	suburban	Cougar	cougar	cougar	big cat	mammal	1	0	girl	sixth	0	0	0	0	1	0	white	no	1	4	0.301029996	1
2	15	high	suburban	koala	koala	koala	marsupial	mammal	1	0	girl	sixth	0	1	0	0	0	0	black	no	1	2	0.301029996	0
2	15	high	suburban	dolphins	dolphin	dolphin	marine mammal	mammal	1	0	girl	sixth	0	0	1	0	0	0	hispanic	no	1	1	0.301029996	0
2	15	high	suburban	kangaroo	kangaroo	kangaroo	marsupial	mammal	1	0	girl	sixth	0	1	0	0	1	0	multiple races	no	1	2	0.301029996	0
2	15	high	suburban	Koala	koala	koala	marsupial	mammal	1	0	girl	sixth	0	1	0	0	0	1	multiple races	no	1	1	0.301029996	0
1	13	high	exurban	monkey	monkey	monkey	primate	mammal	1	0	girl	eigth	0	1	0	0	1	1	multiple races	no response	1	2	0.301029996	0
1	13	high	exurban	bunnies	rabbit	rabbit	rabbit	mammal	3	0	girl	eigth	0	1	1	1	0	1	multiple races	no response	1	3	0.301029996	0
1	13	high	exurban	gold fish	goldfish	goldfish	fish	fish	3	0	girl	eigth	0	0	1	0	0	0	hispanic	no response	1	2	0.301029996	0
1	13	high	exurban	koala bear	koala	koala	marsupial	mammal	1	0	girl	eigth	0	0	0	0	1	0	white	no response	1	1	0.301029996	1
1	13	high	exurban	Raccoons	raccoon	raccoon	other carnivore	mammal	0	1	girl	eigth	0	1	0	1	1	0	multiple races	no response	1	4	0.301029996	0
1	13	high	exurban	Monkey	monkey	monkey	primate	mammal	1	0	girl	eigth	0	1	0	1	1	0	multiple races	no response	1	1	0.301029996	0
1	13	high	exurban	Kangaroo	kangaroo	kangaroo	marsupial	mammal	1	0	girl	eigth	0	0	1	0	0	0	hispanic	no response	1	1	0.301029996	0
1	13	high	exurban	Rabbits	rabbit	rabbit	rabbit	mammal	3	0	girl	eigth	0	1	0	1	0	1	multiple races	no response	1	2	0.301029996	0
1	11	low	suburban	giraffe	giraffe	giraffe	African megafauna	mammal	1	0	girl	eigth	0	1	0	0	0	0	black	no response	1	3	0.301029996	0
1	11	low	suburban	dolphins	dolphin	dolphin	marine mammal	mammal	1	0	girl	eigth	0	1	0	0	1	0	multiple races	no response	1	1	0.301029996	0
1	11	low	suburban	kangaroo	kangaroo	kangaroo	marsupial	mammal	1	0	girl	eigth	0	0	0	0	1	0	white	no response	1	3	0.301029996	1
1	11	low	suburban	bats	bat	bat	bat	mammal	2	1	girl	eigth	1	0	0	0	1	0	multiple races	no response	1	3	0.301029996	0
1	11	low	suburban	zebra	zebra	zebra	ungulate	mammal	1	0	girl	eigth	0	0	1	0	0	0	hispanic	no response	1	3	0.301029996	0
1	11	low	suburban	llamas	llama	llama	domestic ungulate	mammal	3	0	girl	eigth	0	0	0	0	0	1	other	no response	1	3	0.301029996	0
1	11	low	suburban	chicken	chicken	chicken	ground bird	bird	3	0	girl	eigth	0	0	0	0	1	0	white	no response	1	3	0.301029996	1
1	11	low	suburban	cows	cow	cow	domestic ungulate	mammal	3	0	girl	eigth	0	0	0	0	1	0	white	no response	1	3	0.301029996	1
1	11	low	suburban	fox	fox	fox	canid	mammal	2	1	girl	eigth	0	0	0	0	1	0	white	no response	1	4	0.301029996	1
1	11	low	suburban	panda	panda	panda	bear	mammal	1	0	girl	eigth	0	0	0	0	1	0	white	no response	1	4	0.301029996	1
2	11	low	suburban	dolphines	dolphin	dolphin	marine mammal	mammal	1	0	girl	eigth	0	0	1	0	1	0	multiple races	no	1	0	0.301029996	0
2	11	low	suburban	Monkey	monkey	monkey	primate	mammal	1	0	girl	eigth	0	0	0	0	0	1	other	no	1	1	0.301029996	0
2	11	low	suburban	moose	moose	moose	ungulate	mammal	1	0	girl	eigth	0	0	0	0	1	0	white	no	1	2	0.301029996	1
2	11	low	suburban	squirrel	squirrel	squirrel	small mammal	mammal	2	1	girl	eigth	0	1	0	0	0	0	black	no	1	2	0.301029996	0
2	11	low	suburban	peguin	penguin	penguin	aquatic bird	bird	1	0	girl	eigth	0	0	1	0	0	0	hispanic	no	1	1	0.301029996	0
2	11	low	suburban	kangaroo	kangaroo	kangaroo	marsupial	mammal	1	0	girl	eigth	0	0	0	0	1	0	white	yes	1	0	0.301029996	1
2	11	low	suburban	Dolphin	dolphin	dolphin	marine mammal	mammal	1	0	girl	eigth	0	0	0	0	1	0	white	no	1	0	0.301029996	1
2	11	low	suburban	monkey	monkey	monkey	primate	mammal	1	0	girl	eigth	0	0	0	0	1	0	white	no	1	1	0.301029996	1
2	11	low	suburban	Monkey	monkey	monkey	primate	mammal	1	0	girl	eigth	1	0	0	0	0	0	asian	no	1	1	0.301029996	0
2	11	low	suburban	Dogs(Wolves,puppies,coyotes)	wolf	wolf	canid	mammal	1	0	girl	eigth	0	0	0	0	1	0	white	no	1	3	0.301029996	1
1	6	medium	suburban	Dolphins	dolphin	dolphin	marine mammal	mammal	1	0	girl	eigth	0	1	0	0	0	0	black	no response	1	0	0.301029996	0
1	6	medium	suburban	Owls	owl	owl	raptor or owl	bird	2	1	girl	eigth	0	0	0	0	1	0	white	no response	1	1	0.301029996	1
1	6	medium	suburban	Manatees	manatee	manatee	marine mammal	mammal	1	0	girl	eigth	0	0	0	0	1	0	white	no response	1	2	0.301029996	1
1	17	medium	suburban	dolphins	dolphin	dolphin	marine mammal	mammal	1	0	girl	eigth	0	1	0	0	0	0	black	no response	1	2	0.301029996	0
1	17	medium	suburban	zebra	zebra	zebra	ungulate	mammal	1	0	girl	eigth	0	1	0	0	0	0	black	no response	1	3	0.301029996	0
1	17	medium	suburban	dolphins	dolphin	dolphin	marine mammal	mammal	1	0	girl	eigth	0	0	1	0	0	0	hispanic	no response	1	2	0.301029996	0
1	17	medium	suburban	monkey	monkey	monkey	primate	mammal	1	0	girl	eigth	0	1	1	0	0	0	multiple races	no response	1	1	0.301029996	0
1	17	medium	suburban	rabbits	rabbit	rabbit	rabbit	mammal	3	0	girl	eigth	0	0	0	0	1	0	white	no response	1	3	0.301029996	1
1	17	medium	suburban	Kangaroo	kangaroo	kangaroo	marsupial	mammal	1	0	girl	eigth	0	1	0	0	0	0	black	no response	1	0	0.301029996	0
1	8	medium	suburban	birds	bird	bird	bird	bird	3	0	girl	eigth	0	0	1	0	0	0	hispanic	no response	1	3	0.301029996	0
1	8	medium	suburban	dolphins	dolphin	dolphin	marine mammal	mammal	1	0	girl	eigth	0	0	1	0	0	0	hispanic	no response	1	2	0.301029996	0
1	8	medium	suburban	Pandas	panda	panda	bear	mammal	1	0	girl	eigth	0	1	0	0	0	0	black	no response	1	4	0.301029996	0
1	8	medium	suburban	butterflies	butterfly	butterfly	butterfly	terrestrial invertebrate	2	1	girl	eigth	0	0	1	0	1	0	multiple races	no response	1	2	0.301029996	0
1	8	medium	suburban	lady bug	ladybug	ladybug	insect	terrestrial invertebrate	1	0	girl	eigth	0	1	0	0	0	0	black	no response	1	1	0.301029996	0
1	8	medium	suburban	monkey	monkey	monkey	primate	mammal	1	0	girl	eigth	0	0	1	0	0	0	hispanic	no response	1	1	0.301029996	0
1	8	medium	suburban	ostriches	ostrich	ostrich	ground bird	bird	1	0	girl	eigth	0	0	0	0	1	0	white	no response	1	1	0.301029996	1
1	8	medium	suburban	elk	elk	elk	ungulate	mammal	1	0	girl	eigth	0	0	0	0	1	0	white	no response	1	1	0.301029996	1
1	5	high	exurban	goose	goose	goose	aquatic bird	bird	2	1	girl	sixth	0	1	0	0	1	0	multiple races	no response	1	2	0.301029996	0
1	5	high	exurban	manatees	manatee	manatee	marine mammal	mammal	1	0	girl	sixth	0	0	0	1	1	0	multiple races	no response	1	2	0.301029996	0
1	5	high	exurban	monkeys	monkey	monkey	primate	mammal	1	0	girl	sixth	0	0	0	0	1	0	white	no response	1	0	0.301029996	1
1	5	high	exurban	monkey	monkey	monkey	primate	mammal	1	0	girl	sixth	0	0	0	0	1	0	white	no response	1	1	0.301029996	1
1	5	high	exurban	monkeys	monkey	monkey	primate	mammal	1	0	girl	sixth	0	0	0	0	1	0	white	no response	1	2	0.301029996	1
1	5	high	exurban	bobcat	bobcat	bobcat	felid	mammal	0	1	girl	sixth	0	0	0	0	1	0	white	no response	1	3	0.301029996	1
2	5	high	exurban	ghoats	goat	goat	domestic ungulate	mammal	3	0	girl	sixth	0	0	0	0	1	0	white	yes	1	2	0.301029996	1
2	5	high	exurban	buterfly	butterfly	butterfly	butterfly	terrestrial invertebrate	2	1	girl	sixth	0	0	0	0	1	0	white	yes	1	3	0.301029996	1
2	5	high	exurban	girraffe	giraffe	giraffe	African megafauna	mammal	1	0	girl	sixth	0	0	1	0	0	0	hispanic	no	1	0	0.301029996	0
2	5	high	exurban	monckeys	monkey	monkey	primate	mammal	1	0	girl	sixth	0	0	0	0	1	0	white	no	1	2	0.301029996	1
2	5	high	exurban	humming bird	hummingbird	hummingbird	songbird or parrot	bird	1	0	girl	sixth	0	0	1	0	0	0	hispanic	no	1	2	0.301029996	0
2	5	high	exurban	HORSES	horse	horse	domestic ungulate	mammal	3	0	girl	sixth	0	0	0	0	1	0	white	no	1	3	0.301029996	1
2	5	high	exurban	dolfen	dolphin	dolphin	marine mammal	mammal	1	0	girl	sixth	0	0	0	0	1	0	white	yes	1	2	0.301029996	1
2	5	high	exurban	owls	owl	owl	raptor or owl	bird	2	1	girl	sixth	0	0	0	0	1	0	white	yes	1	3	0.301029996	1
1	14	medium	exurban	Giraffe	giraffe	giraffe	African megafauna	mammal	1	0	girl	eigth	0	0	0	0	1	0	white	no response	1	3	0.301029996	1
1	14	medium	exurban	Manta Rays	manta ray	manta ray	shark	fish	1	0	girl	eigth	0	0	0	0	1	0	white	no response	1	0	0.301029996	1
1	14	medium	exurban	Fox	fox	fox	canid	mammal	2	1	girl	eigth	0	0	1	0	1	1	multiple races	no response	1	3	0.301029996	0
1	14	medium	exurban	Chipmunk	chipmunk	chipmunk	small mammal	mammal	2	1	girl	eigth	0	0	0	0	1	0	white	no response	1	1	0.301029996	1
1	14	medium	exurban	giraffe	giraffe	giraffe	African megafauna	mammal	1	0	girl	eigth	0	1	0	0	0	0	black	no response	1	2	0.301029996	0
1	14	medium	exurban	kangaroo	kangaroo	kangaroo	marsupial	mammal	1	0	girl	eigth	0	0	1	0	1	0	multiple races	no response	1	2	0.301029996	0
1	14	medium	exurban	flamingos	flamingo	flamingo	aquatic bird	bird	1	0	girl	eigth	0	0	0	0	1	0	white	no response	1	2	0.301029996	1
1	14	medium	exurban	hamsters	hamster	hamster	small mammal	mammal	3	0	girl	eigth	0	0	0	0	1	0	white	no response	1	3	0.301029996	1
1	14	medium	exurban	owls	owl	owl	raptor or owl	bird	2	1	girl	eigth	0	0	0	0	1	0	white	no response	1	2	0.301029996	1
1	14	medium	exurban	Coyotes	coyote	coyote	canid	mammal	0	1	girl	eigth	0	0	0	0	1	0	white	no response	1	4	0.301029996	1
1	14	medium	exurban	Hedgehogs	hedgehog	hedgehog	small mammal	mammal	3	0	girl	eigth	0	0	0	0	1	0	white	no response	1	1	0.301029996	1
2	14	medium	exurban	horses	horse	horse	domestic ungulate	mammal	3	0	girl	eigth	0	0	0	0	1	0	white	no	1	3	0.301029996	1
2	14	medium	exurban	beavers	beaver	beaver	small mammal	mammal	0	1	girl	eigth	0	1	0	0	0	0	black	no	1	0	0.301029996	0
2	14	medium	exurban	birds	bird	bird	bird	bird	3	0	girl	eigth	0	0	0	0	1	0	white	no	1	3	0.301029996	1
2	14	medium	exurban	fish	fish	fish	fish	fish	3	0	girl	eigth	0	0	0	0	1	0	white	no	1	2	0.301029996	1
2	14	medium	exurban	worm	worm	worm	terrestrial mollusk or worm	terrestrial invertebrate	2	1	girl	eigth	0	0	1	0	1	0	multiple races	no	1	3	0.301029996	0
2	14	medium	exurban	Monkey dog bear elephant	monkey	monkey	primate	mammal	1	0	girl	eigth	0	0	0	0	1	0	white	no	1	1	0.301029996	1
2	14	medium	exurban	shark	shark	shark	shark	fish	1	0	girl	eigth	0	0	0	1	0	0	Native American	yes	1	4	0.301029996	0
2	14	medium	exurban	Dolphins	dolphin	dolphin	marine mammal	mammal	1	0	girl	eigth	0	0	1	0	0	0	hispanic	no	1	0	0.301029996	0
2	14	medium	exurban	dolphins	dolphin	dolphin	marine mammal	mammal	1	0	girl	eigth	0	0	0	0	1	0	white	no	1	1	0.301029996	1
2	14	medium	exurban	Zebras	zebra	zebra	ungulate	mammal	1	0	girl	eigth	0	0	0	0	1	0	white	yes	1	3	0.301029996	1
2	14	medium	exurban	Deer	deer	deer	ungulate	mammal	2	1	girl	eigth	1	0	0	0	0	0	asian	yes	1	1	0.301029996	0
1	14	medium	exurban	Owls	owl	owl	raptor or owl	bird	2	1	girl	eigth	0	0	0	0	1	0	white	no response	1	2	0.301029996	1
1	14	medium	exurban	Dolphins	dolphin	dolphin	marine mammal	mammal	1	0	girl	eigth	0	0	0	0	1	0	white	no response	1	0	0.301029996	1
1	14	medium	exurban	koalas	koala	koala	marsupial	mammal	1	0	girl	eigth	0	0	1	0	1	0	multiple races	no response	1	1	0.301029996	0
1	14	medium	exurban	Worms	worm	worm	terrestrial mollusk or worm	terrestrial invertebrate	2	1	girl	eigth	0	1	0	0	1	0	multiple races	no response	1	2	0.301029996	0
1	14	medium	exurban	Deer	deer	deer	ungulate	mammal	2	1	girl	eigth	0	0	0	0	1	0	white	no response	1	2	0.301029996	1
1	14	medium	exurban	Koalas	koala	koala	marsupial	mammal	1	0	girl	eigth	0	1	0	0	0	0	black	no response	1	2	0.301029996	0
2	14	medium	exurban	giraffe	giraffe	giraffe	African megafauna	mammal	1	0	girl	eigth	0	0	0	0	0	1	other	no	1	1	0.301029996	0
2	14	medium	exurban	Deer	deer	deer	ungulate	mammal	2	1	girl	eigth	0	0	0	1	1	0	multiple races	yes	1	1	0.301029996	0
2	14	medium	exurban	butterflies	butterfly	butterfly	butterfly	terrestrial invertebrate	2	1	girl	eigth	0	0	1	0	0	0	hispanic	no	1	1	0.301029996	0
2	14	medium	exurban	Butterfly	butterfly	butterfly	butterfly	terrestrial invertebrate	2	1	girl	eigth	0	0	1	0	0	0	hispanic	no	1	1	0.301029996	0
2	14	medium	exurban	Bunny	rabbit	rabbit	rabbit	mammal	3	0	girl	eigth	0	0	0	0	1	0	white	no	1	3	0.301029996	1
2	20	medium	suburban	Zebra	zebra	zebra	ungulate	mammal	1	0	girl	seventh	0	1	0	0	0	0	black	no	1	2	0.301029996	0
2	20	medium	suburban	Roaches	cockroach	cockroach	insect	terrestrial invertebrate	0	1	girl	seventh	0	1	0	0	0	0	black	no	1	2	0.301029996	0
2	20	medium	suburban	giraffe	giraffe	giraffe	African megafauna	mammal	1	0	girl	seventh	0	0	0	0	1	0	white	no	1	2	0.301029996	1
2	20	medium	suburban	monkeys	monkey	monkey	primate	mammal	1	0	girl	seventh	0	1	0	0	0	1	multiple races	no	1	0	0.301029996	0
2	20	medium	suburban	dolphin	dolphin	dolphin	marine mammal	mammal	1	0	girl	seventh	0	0	0	0	1	0	white	no	1	2	0.301029996	1
2	20	medium	suburban	Horses	horse	horse	domestic ungulate	mammal	3	0	girl	seventh	0	0	1	0	0	0	hispanic	no	1	3	0.301029996	0
2	20	medium	suburban	Horse	horse	horse	domestic ungulate	mammal	3	0	girl	seventh	0	0	0	0	1	0	white	no	1	3	0.301029996	1
2	20	medium	suburban	dolphin	dolphin	dolphin	marine mammal	mammal	1	0	girl	seventh	0	0	0	0	0	1	other	no	1	2	0.301029996	0
2	20	medium	suburban	koala	koala	koala	marsupial	mammal	1	0	girl	seventh	0	0	0	0	1	0	white	no	1	1	0.301029996	1
2	20	medium	suburban	giraffe	giraffe	giraffe	African megafauna	mammal	1	0	girl	seventh	0	0	0	0	1	0	white	no	1	0	0.301029996	1
2	20	medium	suburban	Horse	horse	horse	domestic ungulate	mammal	3	0	girl	seventh	1	0	0	0	1	0	multiple races	no	1	3	0.301029996	0
2	9	medium	rural	Zebra	zebra	zebra	ungulate	mammal	1	0	girl	seventh	0	0	0	0	1	0	white	no	1	3	0.301029996	1
2	9	medium	rural	Deer	deer	deer	ungulate	mammal	2	1	girl	seventh	0	0	0	0	1	0	white	yes	1	1	0.301029996	1
2	3	high	suburban	worms	worm	worm	terrestrial mollusk or worm	terrestrial invertebrate	2	1	girl	eigth	0	1	0	0	1	0	multiple races	no	1	2	0.301029996	0
2	3	high	suburban	Koalas	koala	koala	marsupial	mammal	1	0	girl	eigth	0	0	1	0	0	0	hispanic	no	1	2	0.301029996	0
2	3	high	suburban	owls	owl	owl	raptor or owl	bird	2	1	girl	eigth	0	0	1	0	0	1	multiple races	no	1	3	0.301029996	0
2	3	high	suburban	Deer	deer	deer	ungulate	mammal	2	1	girl	eigth	0	0	0	0	1	0	white	no	1	2	0.301029996	1
2	3	high	suburban	Owls	owl	owl	raptor or owl	bird	2	1	girl	eigth	0	0	1	0	0	0	hispanic	no	1	2	0.301029996	0
3	21	high	suburban	baby chimps	baby chimpanzee	chimpanzee	primate	mammal	1	0	girl	eigth	0	1	0	0	0	0	black	no	1	3	0.301029996	0
2	14	medium	exurban	sharks	shark	shark	shark	fish	1	0	girl	eigth	0	0	0	1	0	0	Native American	yes	1	4	0.301029996	0
3	9	medium	rural	Deer	deer	deer	ungulate	mammal	2	1	girl	seventh	0	0	1	0	1	0	multiple races	yes	1	3	0.301029996	0
2	20	medium	suburban	cats (big and small)	all cats	cannot decifer	cannot decifer	mammal	2	1	girl	seventh	0	1	0	1	1	0	multiple races	no	1	3	0.301029996	0
3	1	low	suburban	Lion	lion	lion	big cat	mammal	1	0	girl	sixth	0	0	0	0	1	1	multiple races	no	1	4	0.301029996	0
3	10	medium	suburban	Monkey	monkey	monkey	primate	mammal	1	0	girl	eigth	0	0	1	0	0	0	hispanic	no	1	1	0.301029996	0
3	10	medium	suburban	Turtle	turtle	turtle	turtle	reptile	3	0	girl	eigth	0	1	0	1	0	0	multiple races	no	1	3	0.301029996	0
3	10	medium	suburban	Deer	deer	deer	ungulate	mammal	2	1	girl	eigth	0	0	0	0	1	0	white	no	1	2	0.301029996	1
[truncated: 154 more rows]
