# Supplementary material for: Children’s attitudes towards animals are similar across suburban, exurban, and rural areas
Source: PeerJ. 2019 Jul 23;7:e7328. doi: 10.7717/peerj.7328 (PMC6659664; doi:10.7717/peerj.7328)
Supplement: Supplemental Information 5 [file peerj-07-7328-s005.csv]

school_year	school	reduced_lunch	development	gender	grade	asian	black	hispanic	white	other	native_american	race	hunt	native_sum	white_only
3	1	low	suburban	boy	sixth	0	1	0	0	0	0	black	no	1	0
3	1	low	suburban	boy	sixth	0	1	0	0	0	0	black	no	1	0
3	1	low	suburban	boy	sixth	0	0	1	0	0	0	hispanic	no	0	0
3	1	low	suburban	boy	sixth	0	0	1	0	0	0	hispanic	no	3	0
3	1	low	suburban	boy	sixth	0	0	1	0	0	0	hispanic	yes	1	0
3	1	low	suburban	girl	sixth	0	0	1	0	0	0	hispanic	no	1	0
3	1	low	suburban	boy	sixth	0	0	1	0	1	1	multiple races	no	1	0
3	1	low	suburban	boy	sixth	0	1	0	1	0	0	multiple races	no	1	0
3	1	low	suburban	girl	sixth	0	0	0	1	1	0	multiple races	no	1	0
3	1	low	suburban	girl	sixth	0	0	0	1	1	0	multiple races	no	2	0
3	1	low	suburban	girl	sixth	0	0	0	1	1	0	multiple races	no	1	0
3	1	low	suburban	boy	sixth	0	0	0	0	1	0	other	no	0	0
3	1	low	suburban	boy	sixth	0	0	0	0	1	0	other	no	0	0
3	1	low	suburban	girl	sixth	0	0	0	0	1	0	other	no	0	0
3	1	low	suburban	boy	sixth	0	0	0	1	0	0	white	no	3	1
3	1	low	suburban	boy	sixth	0	0	0	1	0	0	white	yes	2	1
3	1	low	suburban	boy	sixth	0	0	0	1	0	0	white	no	3	1
3	1	low	suburban	boy	sixth	0	0	0	1	0	0	white	yes	3	1
3	1	low	suburban	boy	sixth	0	0	0	1	0	0	white	no	1	1
3	1	low	suburban	boy	sixth	0	0	0	1	0	0	white	no	0	1
3	1	low	suburban	boy	sixth	0	0	0	1	0	0	white	yes	1	1
3	1	low	suburban	boy	sixth	0	0	0	1	0	0	white	no	2	1
3	1	low	suburban	boy	sixth	0	0	0	1	0	0	white	no	4	1
3	1	low	suburban	boy	sixth	0	0	0	1	0	0	white	no	3	1
3	1	low	suburban	boy	sixth	0	0	0	1	0	0	white	no	0	1
3	1	low	suburban	boy	sixth	0	0	0	1	0	0	white	yes	1	1
3	1	low	suburban	boy	sixth	0	0	0	1	0	0	white	no	1	1
3	1	low	suburban	boy	sixth	0	0	0	1	0	0	white	no	0	1
3	1	low	suburban	boy	sixth	0	0	0	1	0	0	white	no response	1	1
3	1	low	suburban	boy	sixth	0	0	0	1	0	0	white	no	1	1
3	1	low	suburban	boy	sixth	0	0	0	1	0	0	white	no	2	1
3	1	low	suburban	boy	sixth	0	0	0	1	0	0	white	no	1	1
3	1	low	suburban	boy	sixth	0	0	0	1	0	0	white	yes	0	1
3	1	low	suburban	boy	sixth	0	0	0	1	0	0	white	no	1	1
3	1	low	suburban	boy	sixth	0	0	0	1	0	0	white	yes	1	1
3	1	low	suburban	boy	sixth	0	0	0	1	0	0	white	no	1	1
3	1	low	suburban	boy	sixth	0	0	0	1	0	0	white	no	1	1
3	1	low	suburban	boy	sixth	0	0	0	1	0	0	white	yes	1	1
3	1	low	suburban	boy	sixth	0	0	0	1	0	0	white	yes	2	1
3	1	low	suburban	boy	sixth	0	0	0	1	0	0	white	no	1	1
3	1	low	suburban	boy	sixth	0	0	0	1	0	0	white	no	0	1
3	1	low	suburban	boy	sixth	0	0	0	1	0	0	white	no	0	1
3	1	low	suburban	boy	sixth	0	0	0	1	0	1	white	no	0	1
3	1	low	suburban	boy	sixth	0	0	0	1	0	0	white	no	0	1
3	1	low	suburban	boy	sixth	0	0	0	1	0	0	white	yes	0	1
3	1	low	suburban	boy	sixth	0	0	0	1	0	0	white	no	2	1
3	1	low	suburban	boy	sixth	0	0	0	1	0	0	white	yes	2	1
3	1	low	suburban	boy	sixth	0	0	0	1	0	0	white	no	1	1
3	1	low	suburban	boy	sixth	0	0	0	1	0	0	white	no	4	1
3	1	low	suburban	boy	sixth	0	0	0	1	0	0	white	yes	1	1
3	1	low	suburban	boy	sixth	0	0	0	1	0	0	white	yes	1	1
3	1	low	suburban	boy	sixth	0	0	0	1	0	0	white	no	3	1
3	1	low	suburban	boy	sixth	0	0	0	1	0	0	white	no	2	1
3	1	low	suburban	boy	sixth	0	0	0	1	0	0	white	no	2	1
3	1	low	suburban	girl	sixth	0	0	0	1	0	0	white	no	2	1
3	1	low	suburban	girl	sixth	0	0	0	1	0	0	white	no	1	1
3	1	low	suburban	girl	sixth	0	0	0	1	0	0	white	no	1	1
3	1	low	suburban	girl	sixth	0	0	0	1	0	0	white	no	2	1
3	1	low	suburban	girl	sixth	0	0	0	1	0	0	white	no	1	1
3	1	low	suburban	girl	sixth	0	0	0	1	0	0	white	no	3	1
3	1	low	suburban	girl	sixth	0	0	0	1	0	0	white	yes	4	1
3	1	low	suburban	girl	sixth	0	0	0	1	0	0	white	no	2	1
3	1	low	suburban	girl	sixth	0	0	0	1	0	0	white	no	1	1
3	1	low	suburban	girl	sixth	0	0	0	1	0	0	white	no	2	1
3	1	low	suburban	girl	sixth	0	0	0	1	0	0	white	no	1	1
3	1	low	suburban	girl	sixth	0	0	0	1	0	0	white	no	3	1
3	1	low	suburban	girl	sixth	0	0	0	1	0	0	white	no	1	1
3	1	low	suburban	girl	sixth	0	0	0	1	0	0	white	no	3	1
3	1	low	suburban	girl	sixth	0	0	0	1	0	0	white	no	2	1
3	1	low	suburban	girl	sixth	0	0	0	1	0	0	white	no	0	1
3	1	low	suburban	girl	sixth	0	0	0	1	0	0	white	no	0	1
3	1	low	suburban	girl	sixth	0	0	0	1	0	0	white	no	0	1
3	1	low	suburban	girl	sixth	0	0	0	1	0	0	white	no	0	1
3	1	low	suburban	girl	sixth	0	0	0	1	0	0	white	no	1	1
3	1	low	suburban	girl	sixth	0	0	0	1	0	0	white	no	2	1
3	1	low	suburban	girl	sixth	0	0	0	1	0	0	white	no	3	1
3	1	low	suburban	girl	sixth	0	0	0	1	0	0	white	no	3	1
3	1	low	suburban	girl	sixth	0	0	0	1	0	0	white	no	1	1
3	1	low	suburban	girl	sixth	0	0	0	1	0	0	white	yes	2	1
3	1	low	suburban	girl	sixth	0	0	0	1	0	0	white	no	1	1
3	1	low	suburban	girl	sixth	0	0	0	1	0	0	white	no	3	1
3	1	low	suburban	girl	sixth	0	0	0	1	0	0	white	no	2	1
3	1	low	suburban	girl	sixth	0	0	0	1	0	0	white	yes	1	1
3	1	low	suburban	girl	sixth	0	0	0	1	0	0	white	no	3	1
3	1	low	suburban	girl	sixth	0	0	0	1	0	0	white	no	2	1
3	1	low	suburban	girl	sixth	0	0	0	1	0	0	white	no	0	1
3	1	low	suburban	girl	sixth	0	0	0	1	0	0	white	no	2	1
3	1	low	suburban	girl	sixth	0	0	0	1	0	0	white	no	0	1
3	1	low	suburban	girl	sixth	0	0	0	1	0	0	white	no	2	1
3	1	low	suburban	girl	sixth	0	0	0	1	0	0	white	no	2	1
3	2	high	suburban	girl	fourth	1	0	0	0	0	0	Asian	no response	0	0
3	2	high	suburban	boy	fourth	0	1	0	0	0	0	black	no	1	0
3	2	high	suburban	boy	fourth	0	1	0	0	0	0	black	no	1	0
3	2	high	suburban	boy	fourth	0	1	0	0	0	0	black	no	0	0
3	2	high	suburban	girl	fourth	0	1	0	0	0	0	black	no	1	0
3	2	high	suburban	girl	fourth	0	1	0	0	0	0	black	no	2	0
3	2	high	suburban	girl	fourth	0	1	0	0	0	0	black	no	1	0
3	2	high	suburban	boy	fourth	0	0	1	0	0	0	hispanic	no	1	0
3	2	high	suburban	boy	fourth	0	0	1	0	0	0	hispanic	no	0	0
3	2	high	suburban	boy	fourth	0	0	1	0	0	0	hispanic	no	0	0
3	2	high	suburban	boy	fourth	0	0	1	0	0	0	hispanic	no	0	0
3	2	high	suburban	girl	fourth	0	0	1	0	0	0	hispanic	no	2	0
3	2	high	suburban	girl	fourth	0	0	1	0	0	0	hispanic	no	0	0
3	2	high	suburban	girl	fourth	0	0	1	0	0	0	hispanic	no	1	0
3	2	high	suburban	girl	fourth	0	0	1	0	0	0	hispanic	no	2	0
3	2	high	suburban	boy	fourth	0	1	1	0	0	1	multiple races	no	1	0
3	2	high	suburban	girl	fourth	0	1	0	0	0	1	multiple races	no	2	0
3	2	high	suburban	boy	fourth	0	0	0	0	1	0	other	no	1	0
3	2	high	suburban	girl	fourth	0	0	0	0	1	0	other	no	0	0
3	2	high	suburban	boy	fourth	0	0	0	1	0	0	white	no	0	1
3	3	high	suburban	girl	eighth	1	0	0	0	0	0	Asian	no	1	0
2	3	high	suburban	boy	eighth	0	1	0	0	0	0	black	no	1	0
2	3	high	suburban	boy	eighth	0	1	0	0	0	0	black	no	0	0
2	3	high	suburban	boy	eighth	0	1	0	0	0	0	black	no	4	0
2	3	high	suburban	boy	eighth	0	1	0	0	0	0	black	no	3	0
3	3	high	suburban	boy	eighth	0	1	0	0	0	0	black	yes	4	0
3	3	high	suburban	boy	eighth	0	1	0	0	0	0	black	yes	2	0
3	3	high	suburban	boy	eighth	0	1	0	0	0	0	black	no	1	0
3	3	high	suburban	boy	eighth	0	1	0	0	0	0	black	yes	3	0
3	3	high	suburban	boy	eighth	0	1	0	0	0	0	black	no	1	0
3	3	high	suburban	boy	eighth	0	1	0	0	0	0	black	no	0	0
3	3	high	suburban	boy	eighth	0	1	0	0	0	0	black	no	1	0
2	3	high	suburban	boy	eighth	0	1	0	0	0	0	black	no	1	0
2	3	high	suburban	girl	eighth	0	1	0	0	0	0	black	no	0	0
2	3	high	suburban	girl	eighth	0	1	0	0	0	0	black	no	2	0
2	3	high	suburban	girl	eighth	0	1	0	0	0	0	black	no	1	0
2	3	high	suburban	girl	eighth	0	1	0	0	0	0	black	no	4	0
2	3	high	suburban	girl	eighth	0	1	0	0	0	0	black	no	2	0
3	3	high	suburban	girl	eighth	0	1	0	0	0	0	black	no	0	0
3	3	high	suburban	girl	eighth	0	1	0	0	0	0	black	no	1	0
3	3	high	suburban	girl	eighth	0	1	0	0	0	0	black	no	2	0
3	3	high	suburban	girl	eighth	0	1	0	0	0	0	black	no	1	0
3	3	high	suburban	girl	eighth	0	1	0	0	0	0	black	no	0	0
2	3	high	suburban	boy	eighth	0	0	1	0	0	0	hispanic	no	1	0
2	3	high	suburban	boy	eighth	0	0	1	0	0	0	hispanic	no	1	0
2	3	high	suburban	boy	eighth	0	0	1	0	0	0	hispanic	no	3	0
2	3	high	suburban	boy	eighth	0	0	1	0	0	0	hispanic	yes	2	0
2	3	high	suburban	boy	eighth	0	0	1	0	0	0	hispanic	no	2	0
2	3	high	suburban	boy	eighth	0	0	1	0	0	0	hispanic	yes	0	0
2	3	high	suburban	boy	eighth	0	0	1	0	0	0	hispanic	no	2	0
2	3	high	suburban	boy	eighth	0	0	1	0	0	0	hispanic	no	3	0
2	3	high	suburban	boy	eighth	0	0	1	0	0	0	hispanic	no	1	0
2	3	high	suburban	boy	eighth	0	0	1	0	0	0	hispanic	no	2	0
3	3	high	suburban	boy	eighth	0	0	1	0	0	0	hispanic	yes	3	0
3	3	high	suburban	boy	eighth	0	0	1	0	0	0	hispanic	no	2	0
3	3	high	suburban	boy	eighth	0	0	1	0	0	0	hispanic	no	2	0
3	3	high	suburban	boy	eighth	0	0	1	0	0	0	hispanic	no	1	0
3	3	high	suburban	boy	eighth	0	0	1	0	0	0	hispanic	no	2	0
3	3	high	suburban	boy	eighth	0	0	1	0	0	0	hispanic	no	3	0
3	3	high	suburban	boy	eighth	0	0	1	0	0	0	hispanic	no	2	0
3	3	high	suburban	boy	eighth	0	0	1	0	0	0	hispanic	no	3	0
3	3	high	suburban	boy	eighth	0	0	1	0	0	0	hispanic	no	1	0
3	3	high	suburban	boy	eighth	0	0	1	0	0	0	hispanic	no	3	0
3	3	high	suburban	boy	eighth	0	0	1	0	0	0	hispanic	no	1	0
3	3	high	suburban	boy	eighth	0	0	1	0	0	0	hispanic	no	1	0
3	3	high	suburban	boy	eighth	0	0	1	0	0	0	hispanic	no	2	0
3	3	high	suburban	boy	eighth	0	0	1	0	0	0	hispanic	no	3	0
3	3	high	suburban	boy	eighth	0	0	1	0	0	0	hispanic	no	1	0
2	3	high	suburban	girl	eighth	0	0	1	0	0	0	hispanic	no	2	0
2	3	high	suburban	girl	eighth	0	0	1	0	0	0	hispanic	no	1	0
2	3	high	suburban	girl	eighth	0	0	1	0	0	0	hispanic	no	2	0
2	3	high	suburban	girl	eighth	0	0	1	0	0	0	hispanic	no	1	0
2	3	high	suburban	girl	eighth	0	0	1	0	0	0	hispanic	no	3	0
2	3	high	suburban	girl	eighth	0	0	1	0	0	0	hispanic	no	0	0
2	3	high	suburban	girl	eighth	0	0	1	0	0	0	hispanic	no	2	0
2	3	high	suburban	girl	eighth	0	0	1	0	0	0	hispanic	no	2	0
2	3	high	suburban	girl	eighth	0	0	1	0	0	0	hispanic	no	2	0
3	3	high	suburban	girl	eighth	0	0	1	0	0	0	hispanic	no	0	0
3	3	high	suburban	girl	eighth	0	0	1	0	0	0	hispanic	no	0	0
3	3	high	suburban	girl	eighth	0	0	1	0	0	0	hispanic	no	0	0
3	3	high	suburban	girl	eighth	0	0	1	0	0	0	hispanic	no	2	0
3	3	high	suburban	girl	eighth	0	0	1	0	0	0	hispanic	no	2	0
3	3	high	suburban	girl	eighth	0	0	1	0	0	0	hispanic	no	1	0
3	3	high	suburban	girl	eighth	0	0	1	0	0	0	hispanic	no	1	0
3	3	high	suburban	girl	eighth	0	0	1	0	0	0	hispanic	no	0	0
3	3	high	suburban	girl	eighth	0	0	1	0	0	0	hispanic	no	1	0
3	3	high	suburban	girl	eighth	0	0	1	0	0	0	hispanic	no	0	0
3	3	high	suburban	girl	eighth	0	0	1	0	0	0	hispanic	no	1	0
3	3	high	suburban	girl	eighth	0	0	1	0	0	0	hispanic	no	2	0
3	3	high	suburban	girl	eighth	0	0	1	0	0	0	hispanic	no	3	0
3	3	high	suburban	girl	eighth	0	0	1	0	0	0	hispanic	no	1	0
2	3	high	suburban	boy	eighth	0	1	0	1	0	0	multiple races	no	1	0
2	3	high	suburban	boy	eighth	0	1	0	1	1	0	multiple races	no	0	0
2	3	high	suburban	boy	eighth	0	1	0	0	0	1	multiple races	no	1	0
2	3	high	suburban	boy	eighth	0	0	1	1	1	0	multiple races	no	1	0
3	3	high	suburban	boy	eighth	0	1	0	0	0	1	multiple races	no	2	0
3	3	high	suburban	boy	eighth	0	0	0	1	1	0	multiple races	no	0	0
3	3	high	suburban	boy	eighth	0	1	0	1	0	1	multiple races	no response	1	0
2	3	high	suburban	girl	eighth	0	1	0	1	0	0	multiple races	no	2	0
2	3	high	suburban	girl	eighth	0	0	1	0	1	0	multiple races	no	1	0
2	3	high	suburban	girl	eighth	0	0	1	0	1	0	multiple races	no	2	0
2	3	high	suburban	girl	eighth	0	1	1	0	0	0	multiple races	no	1	0
2	3	high	suburban	girl	eighth	0	1	0	0	1	0	multiple races	no	1	0
2	3	high	suburban	girl	eighth	0	1	1	0	0	0	multiple races	no	2	0
2	3	high	suburban	girl	eighth	0	1	0	0	0	1	multiple races	no	1	0
3	3	high	suburban	girl	eighth	0	1	0	1	0	1	multiple races	no	3	0
3	3	high	suburban	girl	eighth	0	1	0	1	0	0	multiple races	no	0	0
3	3	high	suburban	girl	eighth	0	1	0	1	0	1	multiple races	no	1	0
3	3	high	suburban	girl	eighth	0	1	1	0	0	0	multiple races	no	1	0
3	3	high	suburban	girl	eighth	0	1	0	1	0	0	multiple races	no	2	0
3	3	high	suburban	boy	eighth	0	0	0	0	1	0	other	no response	0	0
2	3	high	suburban	girl	eighth	0	0	0	0	1	0	other	no	0	0
2	3	high	suburban	boy	eighth	0	0	0	1	0	1	white	no	0	1
3	3	high	suburban	boy	eighth	0	0	0	1	0	0	white	no	2	1
2	3	high	suburban	girl	eighth	0	0	0	1	0	0	white	no	1	1
3	3	high	suburban	girl	eighth	0	0	0	1	0	0	white	no	1	1
3	3	high	suburban	girl	eighth	0	0	0	1	0	0	white	no	1	1
1	4	high	exurban	boy	sixth	0	1	0	0	0	1	black	no response	2	0
1	4	high	exurban	boy	sixth	0	1	0	0	0	0	black	no response	0	0
1	4	high	exurban	boy	sixth	0	1	0	0	0	0	black	no response	3	0
1	4	high	exurban	boy	sixth	0	1	0	0	0	0	black	no response	2	0
1	4	high	exurban	boy	sixth	0	1	0	0	0	0	black	no response	1	0
1	4	high	exurban	boy	sixth	0	1	0	0	0	0	black	no response	3	0
1	4	high	exurban	boy	sixth	0	1	0	0	0	0	black	no response	1	0
1	4	high	exurban	boy	sixth	0	1	0	0	0	0	black	no response	1	0
1	4	high	exurban	boy	sixth	0	1	0	0	0	0	black	no response	2	0
1	4	high	exurban	boy	sixth	0	1	0	0	0	1	black	no response	2	0
1	4	high	exurban	boy	sixth	0	1	0	0	0	0	black	no response	1	0
1	4	high	exurban	girl	eighth	0	1	0	0	0	0	black	no response	2	0
1	4	high	exurban	girl	sixth	0	1	0	0	0	1	black	no response	0	0
1	4	high	exurban	girl	sixth	0	1	0	0	0	0	black	no response	2	0
1	4	high	exurban	girl	sixth	0	1	0	0	0	0	black	no response	2	0
1	4	high	exurban	girl	sixth	0	1	0	0	0	0	black	no response	2	0
1	4	high	exurban	girl	sixth	0	1	0	0	0	0	black	no response	0	0
1	4	high	exurban	girl	sixth	0	1	0	0	0	0	black	no response	1	0
1	4	high	exurban	girl	sixth	0	1	0	0	0	0	black	no response	3	0
1	4	high	exurban	girl	sixth	0	1	0	0	0	0	black	no response	2	0
1	4	high	exurban	girl	sixth	0	1	0	0	0	0	black	no response	3	0
1	4	high	exurban	girl	sixth	0	1	0	0	0	0	black	no response	2	0
1	4	high	exurban	girl	sixth	0	1	0	0	0	0	black	no response	2	0
1	4	high	exurban	girl	sixth	0	1	0	0	0	0	black	no response	1	0
1	4	high	exurban	girl	sixth	0	1	0	0	0	1	black	no response	2	0
1	4	high	exurban	boy	sixth	0	0	1	0	0	0	hispanic	no response	3	0
1	4	high	exurban	boy	sixth	0	0	1	0	0	0	hispanic	no response	2	0
1	4	high	exurban	girl	sixth	0	0	1	0	0	0	hispanic	no response	0	0
1	4	high	exurban	girl	sixth	0	0	1	0	0	0	hispanic	no response	1	0
1	4	high	exurban	boy	sixth	0	1	0	1	0	0	multiple races	no response	1	0
1	4	high	exurban	boy	sixth	0	0	0	1	1	0	multiple races	no response	1	0
1	4	high	exurban	boy	sixth	0	0	0	1	1	0	multiple races	no response	1	0
1	4	high	exurban	girl	sixth	0	1	0	1	0	0	multiple races	no response	1	0
1	4	high	exurban	girl	sixth	0	0	1	1	0	1	multiple races	no response	0	0
1	4	high	exurban	girl	sixth	0	1	0	0	1	0	multiple races	no response	0	0
1	4	high	exurban	girl	sixth	0	1	0	1	1	0	multiple races	no response	2	0
1	4	high	exurban	girl	sixth	0	1	0	0	0	1	multiple races	no response	1	0
1	4	high	exurban	girl	sixth	0	1	0	0	1	1	multiple races	no response	2	0
1	4	high	exurban	girl	sixth	0	0	0	1	1	0	multiple races	no response	1	0
1	4	high	exurban	girl	sixth	0	0	1	1	0	0	multiple races	no response	1	0
1	4	high	exurban	girl	sixth	0	1	0	1	0	0	multiple races	no response	1	0
1	4	high	exurban	boy	sixth	0	0	0	1	0	1	Native American	no response	2	0
1	4	high	exurban	girl	sixth	0	0	0	0	0	1	Native American	no response	3	0
1	4	high	exurban	girl	sixth	0	0	0	1	0	1	Native American	no response	3	0
1	4	high	exurban	girl	sixth	0	0	0	0	1	0	other	no response	1	0
1	4	high	exurban	boy	sixth	0	0	0	1	0	0	white	no response	0	1
1	4	high	exurban	boy	sixth	0	0	0	1	0	1	white	no response	1	1
1	4	high	exurban	boy	sixth	0	0	0	1	0	0	white	no response	1	1
1	4	high	exurban	boy	sixth	0	0	0	1	0	0	white	no response	0	1
1	4	high	exurban	boy	sixth	0	0	0	1	0	0	white	no response	3	1
1	4	high	exurban	boy	sixth	0	0	0	1	0	0	white	no response	1	1
1	4	high	exurban	boy	sixth	0	0	0	1	0	0	white	no response	2	1
1	4	high	exurban	boy	sixth	0	0	0	1	0	0	white	no response	2	1
1	4	high	exurban	boy	sixth	0	0	0	1	0	0	white	no response	2	1
1	4	high	exurban	boy	sixth	0	0	0	1	0	0	white	no response	3	1
1	4	high	exurban	boy	sixth	0	0	0	1	0	0	white	no response	3	1
1	4	high	exurban	boy	sixth	0	0	0	1	0	0	white	no response	2	1
1	4	high	exurban	girl	sixth	0	0	0	1	0	0	white	no response	0	1
1	4	high	exurban	girl	sixth	0	0	0	1	0	0	white	no response	0	1
1	4	high	exurban	girl	sixth	0	0	0	1	0	0	white	no response	3	1
1	4	high	exurban	girl	sixth	0	0	0	1	0	0	white	no response	1	1
1	4	high	exurban	girl	sixth	0	0	0	1	0	0	white	no response	2	1
1	4	high	exurban	girl	sixth	0	0	0	1	0	0	white	no response	2	1
1	4	high	exurban	girl	sixth	0	0	0	1	0	0	white	no response	1	1
1	4	high	exurban	girl	sixth	0	0	0	1	0	0	white	no response	2	1
1	4	high	exurban	girl	sixth	0	0	0	1	0	0	white	no response	2	1
1	4	high	exurban	girl	sixth	0	0	0	1	0	0	white	no response	0	1
1	4	high	exurban	girl	sixth	0	0	0	1	0	0	white	no response	1	1
3	5	high	exurban	girl	sixth	1	0	0	0	0	0	Asian	no	3	0
1	5	high	exurban	boy	sixth	0	1	0	0	0	0	black	no response	1	0
1	5	high	exurban	boy	sixth	0	1	0	0	0	0	black	no response	2	0
1	5	high	exurban	boy	sixth	0	1	0	0	0	0	black	no response	1	0
2	5	high	exurban	boy	sixth	0	1	0	0	0	0	black	no	0	0
2	5	high	exurban	boy	sixth	0	1	0	0	0	0	black	no	0	0
2	5	high	exurban	boy	sixth	0	1	0	0	0	0	black	no	0	0
2	5	high	exurban	boy	sixth	0	1	0	0	0	0	black	no	3	0
2	5	high	exurban	boy	sixth	0	1	0	0	0	0	black	no	0	0
3	5	high	exurban	boy	sixth	0	1	0	0	0	0	black	no	0	0
3	5	high	exurban	boy	sixth	0	1	0	0	0	0	black	no	0	0
3	5	high	exurban	boy	sixth	0	1	0	0	0	0	black	no	3	0
3	5	high	exurban	boy	sixth	0	1	0	0	0	0	black	no	1	0
3	5	high	exurban	boy	sixth	0	1	0	0	0	0	black	no	1	0
2	5	high	exurban	boy	sixth	0	1	0	0	0	0	black	no	1	0
1	5	high	exurban	girl	sixth	0	1	0	0	0	0	black	no response	0	0
1	5	high	exurban	girl	sixth	0	1	0	0	0	0	black	no response	1	0
1	5	high	exurban	girl	sixth	0	1	0	0	0	0	black	no response	2	0
1	5	high	exurban	girl	sixth	0	1	0	0	0	0	black	no response	2	0
1	5	high	exurban	girl	sixth	0	1	0	0	0	0	black	no response	1	0
2	5	high	exurban	girl	sixth	0	1	0	0	0	0	black	no	0	0
2	5	high	exurban	girl	sixth	0	1	0	0	0	0	black	no	1	0
3	5	high	exurban	girl	sixth	0	1	0	0	0	0	black	no	3	0
3	5	high	exurban	girl	sixth	0	1	0	0	0	0	black	no	2	0
3	5	high	exurban	girl	sixth	0	1	0	0	0	0	black	no	0	0
1	5	high	exurban	boy	sixth	0	0	1	0	0	0	hispanic	no response	3	0
1	5	high	exurban	boy	sixth	0	0	1	0	0	0	hispanic	no response	2	0
1	5	high	exurban	boy	sixth	0	0	1	0	0	0	hispanic	no response	2	0
1	5	high	exurban	boy	sixth	0	0	1	0	0	0	hispanic	no response	0	0
1	5	high	exurban	boy	sixth	0	0	1	0	0	0	hispanic	no response	0	0
1	5	high	exurban	boy	sixth	0	0	1	0	0	0	hispanic	no response	3	0
1	5	high	exurban	boy	sixth	0	0	1	0	0	0	hispanic	no response	2	0
1	5	high	exurban	boy	sixth	0	0	1	0	0	0	hispanic	no response	2	0
1	5	high	exurban	boy	sixth	0	0	1	0	0	0	hispanic	no response	0	0
1	5	high	exurban	boy	sixth	0	0	1	0	0	0	hispanic	no response	3	0
2	5	high	exurban	boy	sixth	0	0	1	0	0	0	hispanic	no	1	0
2	5	high	exurban	boy	sixth	0	0	1	0	0	0	hispanic	no	1	0
2	5	high	exurban	boy	sixth	0	0	1	0	0	0	hispanic	no	3	0
2	5	high	exurban	boy	sixth	0	0	1	0	0	0	hispanic	no	1	0
2	5	high	exurban	boy	sixth	0	0	1	0	0	0	hispanic	no	1	0
2	5	high	exurban	boy	sixth	0	0	1	0	0	0	hispanic	no	0	0
2	5	high	exurban	boy	sixth	0	0	1	0	0	0	hispanic	no	1	0
2	5	high	exurban	boy	sixth	0	0	1	0	0	0	hispanic	no	2	0
2	5	high	exurban	boy	sixth	0	0	1	0	0	0	hispanic	no	0	0
3	5	high	exurban	boy	sixth	0	0	1	0	0	0	hispanic	no	1	0
3	5	high	exurban	boy	sixth	0	0	1	0	0	0	hispanic	no	2	0
3	5	high	exurban	boy	sixth	0	0	1	0	0	0	hispanic	no	0	0
3	5	high	exurban	boy	sixth	0	0	1	0	0	0	hispanic	yes	1	0
3	5	high	exurban	boy	sixth	0	0	1	0	0	0	hispanic	no	0	0
3	5	high	exurban	boy	sixth	0	0	1	0	0	0	hispanic	no	1	0
3	5	high	exurban	boy	sixth	0	0	1	0	0	0	hispanic	yes	1	0
3	5	high	exurban	boy	sixth	0	0	1	0	0	0	hispanic	no	0	0
3	5	high	exurban	boy	sixth	0	0	1	0	0	0	hispanic	no	2	0
3	5	high	exurban	boy	sixth	0	0	1	0	0	0	hispanic	yes	0	0
1	5	high	exurban	girl	sixth	0	0	1	0	0	0	hispanic	no response	2	0
1	5	high	exurban	girl	sixth	0	0	1	0	0	0	hispanic	no response	1	0
1	5	high	exurban	girl	sixth	0	0	1	0	0	0	hispanic	no response	0	0
1	5	high	exurban	girl	sixth	0	0	1	0	0	0	hispanic	no response	2	0
1	5	high	exurban	girl	sixth	0	0	1	0	0	0	hispanic	no response	2	0
1	5	high	exurban	girl	sixth	0	0	1	0	0	0	hispanic	no response	1	0
2	5	high	exurban	girl	sixth	0	0	1	0	0	0	hispanic	yes	2	0
2	5	high	exurban	girl	sixth	0	0	1	0	0	0	hispanic	no	0	0
2	5	high	exurban	girl	sixth	0	0	1	0	0	0	hispanic	no	2	0
2	5	high	exurban	girl	sixth	0	0	1	0	0	0	hispanic	no	1	0
2	5	high	exurban	girl	sixth	0	0	1	0	0	0	hispanic	no	1	0
2	5	high	exurban	girl	sixth	0	0	1	0	0	0	hispanic	no	1	0
2	5	high	exurban	girl	sixth	0	0	1	0	0	0	hispanic	no response	1	0
2	5	high	exurban	girl	sixth	0	0	1	0	0	0	hispanic	no	1	0
2	5	high	exurban	girl	sixth	0	0	1	0	0	0	hispanic	no	1	0
2	5	high	exurban	girl	sixth	0	0	1	0	0	0	hispanic	no	1	0
2	5	high	exurban	girl	sixth	0	0	1	0	0	0	hispanic	no	0	0
2	5	high	exurban	girl	sixth	0	0	1	0	0	0	hispanic	no	0	0
3	5	high	exurban	girl	sixth	0	0	1	0	0	0	hispanic	no	1	0
3	5	high	exurban	girl	sixth	0	0	1	0	0	0	hispanic	no	2	0
3	5	high	exurban	girl	sixth	0	0	1	0	0	0	hispanic	no	1	0
3	5	high	exurban	girl	sixth	0	0	1	0	0	0	hispanic	no	0	0
3	5	high	exurban	girl	sixth	0	0	1	0	0	0	hispanic	no	2	0
3	5	high	exurban	girl	sixth	0	0	1	0	0	0	hispanic	no	1	0
2	5	high	exurban	girl	sixth	0	0	1	0	0	0	hispanic	no	0	0
1	5	high	exurban	boy	sixth	0	1	0	0	1	0	multiple races	no response	0	0
1	5	high	exurban	boy	sixth	0	0	0	1	1	1	multiple races	no response	2	0
1	5	high	exurban	boy	sixth	0	1	0	1	0	1	multiple races	no response	1	0
1	5	high	exurban	boy	sixth	0	0	0	1	1	1	multiple races	no response	1	0
1	5	high	exurban	boy	sixth	0	0	0	1	1	0	multiple races	no response	2	0
2	5	high	exurban	boy	sixth	1	1	0	1	0	0	multiple races	no	1	0
2	5	high	exurban	boy	sixth	0	0	1	0	1	0	multiple races	no	1	0
2	5	high	exurban	boy	sixth	0	0	0	1	1	0	multiple races	no	0	0
3	5	high	exurban	boy	sixth	0	0	1	0	1	0	multiple races	no	2	0
3	5	high	exurban	boy	sixth	0	1	1	0	0	0	multiple races	yes	0	0
3	5	high	exurban	boy	sixth	0	1	0	0	0	1	multiple races	no	0	0
3	5	high	exurban	boy	sixth	0	0	1	1	0	0	multiple races	no	2	0
3	5	high	exurban	boy	sixth	1	1	1	1	0	1	multiple races	no	3	0
1	5	high	exurban	girl	sixth	0	1	0	1	0	0	multiple races	no response	2	0
1	5	high	exurban	girl	sixth	0	0	0	1	1	1	multiple races	no response	1	0
1	5	high	exurban	girl	sixth	0	1	0	0	1	0	multiple races	no response	1	0
2	5	high	exurban	girl	sixth	0	1	1	1	0	0	multiple races	no	1	0
2	5	high	exurban	girl	sixth	0	1	0	1	0	0	multiple races	no	2	0
2	5	high	exurban	girl	sixth	0	0	0	1	1	0	multiple races	no	2	0
3	5	high	exurban	girl	sixth	0	1	1	0	0	1	multiple races	no	2	0
3	5	high	exurban	girl	sixth	0	0	0	1	1	0	multiple races	yes	3	0
3	5	high	exurban	girl	sixth	0	0	1	1	0	0	multiple races	no	1	0
3	5	high	exurban	girl	sixth	0	0	1	1	0	0	multiple races	no	3	0
3	5	high	exurban	girl	sixth	0	0	0	1	1	1	multiple races	yes	3	0
1	5	high	exurban	boy	sixth	0	0	0	0	0	1	Native American	no response	1	0
2	5	high	exurban	boy	sixth	0	0	0	0	0	1	Native American	no	0	0
3	5	high	exurban	boy	sixth	0	0	0	0	0	1	Native American	yes	0	0
3	5	high	exurban	boy	sixth	0	0	0	0	0	1	Native American	yes	2	0
3	5	high	exurban	boy	sixth	0	0	0	0	0	1	Native American	no	0	0
2	5	high	exurban	boy	sixth	0	0	0	0	1	0	other	yes	1	0
3	5	high	exurban	boy	sixth	0	0	0	0	1	0	other	no	0	0
3	5	high	exurban	boy	sixth	0	0	0	0	1	0	other	yes	1	0
1	5	high	exurban	girl	sixth	0	0	0	0	1	0	other	no response	1	0
2	5	high	exurban	girl	sixth	0	0	0	0	1	0	other	yes	3	0
2	5	high	exurban	girl	sixth	0	0	0	0	1	0	other	no	0	0
3	5	high	exurban	girl	sixth	0	0	0	0	1	1	other	no	0	0
3	5	high	exurban	girl	sixth	0	0	0	0	1	0	other	no	1	0
3	5	high	exurban	girl	sixth	0	0	0	0	1	0	other	no	1	0
1	5	high	exurban	boy	sixth	0	0	0	1	0	0	white	no response	2	1
1	5	high	exurban	boy	sixth	0	0	0	1	0	1	white	no response	1	1
1	5	high	exurban	boy	sixth	0	0	0	1	0	0	white	no response	2	1
1	5	high	exurban	boy	sixth	0	0	0	1	0	0	white	no response	0	1
1	5	high	exurban	boy	sixth	0	0	0	1	0	0	white	no response	1	1
1	5	high	exurban	boy	sixth	0	0	0	1	0	1	white	no response	3	1
1	5	high	exurban	boy	sixth	0	0	0	1	0	0	white	no response	1	1
1	5	high	exurban	boy	sixth	0	0	0	1	0	0	white	no response	3	1
1	5	high	exurban	boy	sixth	0	0	0	1	0	0	white	no response	1	1
1	5	high	exurban	boy	sixth	0	0	0	1	0	1	white	no response	2	1
1	5	high	exurban	boy	sixth	0	0	0	1	0	0	white	no response	3	1
1	5	high	exurban	boy	sixth	0	0	0	1	0	0	white	no response	3	1
1	5	high	exurban	boy	sixth	0	0	0	1	0	0	white	no response	2	1
1	5	high	exurban	boy	sixth	0	0	0	1	0	0	white	no response	3	1
1	5	high	exurban	boy	sixth	0	0	0	1	0	0	white	no response	3	1
1	5	high	exurban	boy	sixth	0	0	0	1	0	0	white	no response	2	1
1	5	high	exurban	boy	sixth	0	0	0	1	0	1	white	no response	1	1
1	5	high	exurban	boy	sixth	0	0	0	1	0	0	white	no response	0	1
1	5	high	exurban	boy	sixth	0	0	0	1	0	0	white	no response	2	1
1	5	high	exurban	boy	sixth	0	0	0	1	0	0	white	no response	1	1
1	5	high	exurban	boy	sixth	0	0	0	1	0	0	white	no response	0	1
2	5	high	exurban	boy	sixth	0	0	0	1	0	0	white	yes	3	1
2	5	high	exurban	boy	sixth	0	0	0	1	0	0	white	no	0	1
2	5	high	exurban	boy	sixth	0	0	0	1	0	1	white	yes	4	1
2	5	high	exurban	boy	sixth	0	0	0	1	0	0	white	yes	0	1
2	5	high	exurban	boy	sixth	0	0	0	1	0	0	white	no	2	1
2	5	high	exurban	boy	sixth	0	0	0	1	0	0	white	no	0	1
2	5	high	exurban	boy	sixth	0	0	0	1	0	0	white	no	1	1
2	5	high	exurban	boy	sixth	0	0	0	1	0	0	white	no	1	1
2	5	high	exurban	boy	sixth	0	0	0	1	0	0	white	no	2	1
2	5	high	exurban	boy	sixth	0	0	0	1	0	0	white	no	1	1
2	5	high	exurban	boy	sixth	0	0	0	1	0	0	white	yes	2	1
2	5	high	exurban	boy	sixth	0	0	0	1	0	0	white	yes	1	1
2	5	high	exurban	boy	sixth	0	0	0	1	0	0	white	yes	0	1
2	5	high	exurban	boy	sixth	0	0	0	1	0	0	white	yes	0	1
2	5	high	exurban	boy	sixth	0	0	0	1	0	0	white	no	1	1
2	5	high	exurban	boy	sixth	0	0	0	1	0	0	white	yes	1	1
2	5	high	exurban	boy	sixth	0	0	0	1	0	0	white	no	1	1
3	5	high	exurban	boy	sixth	0	0	0	1	0	0	white	yes	1	1
3	5	high	exurban	boy	sixth	0	0	0	1	0	0	white	no	1	1
2	5	high	exurban	boy	sixth	0	0	0	1	0	0	white	no	3	1
2	5	high	exurban	boy	sixth	0	0	0	1	0	0	white	yes	0	1
2	5	high	exurban	boy	sixth	0	0	0	1	0	0	white	yes	2	1
3	5	high	exurban	boy	sixth	0	0	0	1	0	0	white	yes	1	1
3	5	high	exurban	boy	sixth	0	0	0	1	0	1	white	no	1	1
3	5	high	exurban	boy	sixth	0	0	0	1	0	0	white	no	1	1
3	5	high	exurban	boy	sixth	0	0	0	1	0	0	white	yes	0	1
3	5	high	exurban	boy	sixth	0	0	0	1	0	0	white	no	2	1
3	5	high	exurban	boy	sixth	0	0	0	1	0	0	white	yes	1	1
3	5	high	exurban	boy	sixth	0	0	0	1	0	0	white	no	2	1
3	5	high	exurban	boy	sixth	0	0	0	1	0	0	white	no	0	1
3	5	high	exurban	boy	sixth	0	0	0	1	0	0	white	yes	1	1
3	5	high	exurban	boy	sixth	0	0	0	1	0	1	white	no	1	1
3	5	high	exurban	boy	sixth	0	0	0	1	0	0	white	yes	0	1
3	5	high	exurban	boy	sixth	0	0	0	1	0	0	white	no	1	1
3	5	high	exurban	boy	sixth	0	0	0	1	0	0	white	no	1	1
3	5	high	exurban	boy	sixth	0	0	0	1	0	0	white	no	1	1
3	5	high	exurban	boy	sixth	0	0	0	1	0	0	white	no	3	1
3	5	high	exurban	boy	sixth	0	0	0	1	0	0	white	no	1	1
2	5	high	exurban	boy	sixth	0	0	0	1	0	0	white	yes	2	1
2	5	high	exurban	boy	sixth	0	0	0	1	0	0	white	yes	0	1
1	5	high	exurban	girl	sixth	0	0	0	1	0	0	white	no response	2	1
1	5	high	exurban	girl	sixth	0	0	0	1	0	0	white	no response	1	1
1	5	high	exurban	girl	sixth	0	0	0	1	0	1	white	no response	2	1
1	5	high	exurban	girl	sixth	0	0	0	1	0	1	white	no response	0	1
1	5	high	exurban	girl	sixth	0	0	0	1	0	0	white	no response	0	1
1	5	high	exurban	girl	sixth	0	0	0	1	0	0	white	no response	1	1
1	5	high	exurban	girl	sixth	0	0	0	1	0	0	white	no response	3	1
1	5	high	exurban	girl	sixth	0	0	0	1	0	0	white	no response	0	1
1	5	high	exurban	girl	sixth	0	0	0	1	0	0	white	no response	3	1
1	5	high	exurban	girl	sixth	0	0	0	1	0	0	white	no response	4	1
1	5	high	exurban	girl	sixth	0	0	0	1	0	0	white	no response	4	1
1	5	high	exurban	girl	sixth	0	0	0	1	0	0	white	no response	3	1
1	5	high	exurban	girl	sixth	0	0	0	1	0	0	white	no response	0	1
1	5	high	exurban	girl	sixth	0	0	0	1	0	0	white	no response	1	1
1	5	high	exurban	girl	sixth	0	0	0	1	0	0	white	no response	2	1
1	5	high	exurban	girl	sixth	0	0	0	1	0	0	white	no response	1	1
1	5	high	exurban	girl	sixth	0	0	0	1	0	0	white	no response	2	1
1	5	high	exurban	girl	sixth	0	0	0	1	0	0	white	no response	0	1
2	5	high	exurban	girl	sixth	0	0	0	1	0	0	white	no	1	1
2	5	high	exurban	girl	sixth	0	0	0	1	0	0	white	yes	3	1
2	5	high	exurban	girl	sixth	0	0	0	1	0	0	white	no	1	1
2	5	high	exurban	girl	sixth	0	0	0	1	0	0	white	yes	3	1
2	5	high	exurban	girl	sixth	0	0	0	1	0	0	white	no response	2	1
2	5	high	exurban	girl	sixth	0	0	0	1	0	0	white	no	2	1
2	5	high	exurban	girl	sixth	0	0	0	1	0	0	white	yes	0	1
2	5	high	exurban	girl	sixth	0	0	0	1	0	0	white	yes	1	1
2	5	high	exurban	girl	sixth	0	0	0	1	0	1	white	no	4	1
2	5	high	exurban	girl	sixth	0	0	0	1	0	0	white	no	1	1
2	5	high	exurban	girl	sixth	0	0	0	1	0	0	white	no	0	1
2	5	high	exurban	girl	sixth	0	0	0	1	0	0	white	yes	2	1
2	5	high	exurban	girl	sixth	0	0	0	1	0	0	white	no	1	1
2	5	high	exurban	girl	sixth	0	0	0	1	0	0	white	no	1	1
2	5	high	exurban	girl	sixth	0	0	0	1	0	0	white	yes	1	1
2	5	high	exurban	girl	sixth	0	0	0	1	0	0	white	yes	1	1
2	5	high	exurban	girl	sixth	0	0	0	1	0	0	white	yes	0	1
3	5	high	exurban	girl	sixth	0	0	0	1	0	0	white	no	0	1
3	5	high	exurban	girl	sixth	0	0	0	1	0	0	white	no	1	1
2	5	high	exurban	girl	sixth	0	0	0	1	0	0	white	no	2	1
3	5	high	exurban	girl	sixth	0	0	0	1	0	0	white	no	1	1
3	5	high	exurban	girl	sixth	0	0	0	1	0	0	white	no	3	1
3	5	high	exurban	girl	sixth	0	0	0	1	0	0	white	no	2	1
3	5	high	exurban	girl	sixth	0	0	0	1	0	1	white	no	1	1
3	5	high	exurban	girl	sixth	0	0	0	1	0	0	white	yes	3	1
3	5	high	exurban	girl	sixth	0	0	0	1	0	1	white	yes	1	1
3	5	high	exurban	girl	sixth	0	0	0	1	0	0	white	no	1	1
3	5	high	exurban	girl	sixth	0	0	0	1	0	0	white	yes	1	1
3	5	high	exurban	girl	sixth	0	0	0	1	0	0	white	no	2	1
3	5	high	exurban	girl	sixth	0	0	0	1	0	1	white	no	1	1
3	5	high	exurban	girl	sixth	0	0	0	1	0	0	white	no	0	1
3	5	high	exurban	girl	sixth	0	0	0	1	0	0	white	yes	2	1
3	5	high	exurban	girl	sixth	0	0	0	1	0	0	white	no	2	1
3	5	high	exurban	girl	sixth	0	0	0	1	0	0	white	yes	1	1
3	5	high	exurban	girl	sixth	0	0	0	1	0	0	white	yes	2	1
3	5	high	exurban	girl	sixth	0	0	0	1	0	0	white	no	2	1
3	5	high	exurban	girl	sixth	0	0	0	1	0	0	white	no	0	1
3	5	high	exurban	girl	sixth	0	0	0	1	0	0	white	yes	1	1
1	6	medium	suburban	boy	eighth	1	0	0	0	0	0	Asian	no response	1	0
1	6	medium	suburban	boy	eighth	0	1	0	0	0	0	black	no response	3	0
1	6	medium	suburban	girl	eighth	0	1	0	0	0	0	black	no response	2	0
1	6	medium	suburban	girl	eighth	0	1	0	0	0	0	black	no response	4	0
1	6	medium	suburban	girl	eighth	0	1	0	0	0	0	black	no response	3	0
1	6	medium	suburban	girl	eighth	0	1	0	0	0	0	black	no response	3	0
1	6	medium	suburban	boy	eighth	0	0	1	0	0	0	hispanic	no response	1	0
1	6	medium	suburban	boy	eighth	0	0	1	0	0	0	hispanic	no response	1	0
1	6	medium	suburban	girl	eighth	0	0	1	0	0	0	hispanic	no response	2	0
1	6	medium	suburban	boy	eighth	1	0	0	1	0	0	multiple races	no response	2	0
1	6	medium	suburban	boy	eighth	0	1	0	1	0	0	multiple races	no response	1	0
1	6	medium	suburban	girl	eighth	0	0	0	1	0	1	Native American	no response	2	0
1	6	medium	suburban	girl	eighth	0	0	0	0	1	0	other	no response	0	0
1	6	medium	suburban	girl	eighth	0	0	0	0	1	0	other	no response	1	0
1	6	medium	suburban	boy	eighth	0	0	0	1	0	0	white	no response	0	1
1	6	medium	suburban	boy	eighth	0	0	0	1	0	0	white	no response	3	1
1	6	medium	suburban	boy	eighth	0	0	0	1	0	0	white	no response	3	1
1	6	medium	suburban	boy	eighth	0	0	0	1	0	0	white	no response	0	1
1	6	medium	suburban	girl	eighth	0	0	0	1	0	0	white	no response	3	1
1	6	medium	suburban	girl	eighth	0	0	0	1	0	0	white	no response	1	1
1	6	medium	suburban	girl	eighth	0	0	0	1	0	0	white	no response	2	1
1	6	medium	suburban	girl	eighth	0	0	0	1	0	0	white	no response	2	1
1	6	medium	suburban	girl	eighth	0	0	0	1	0	0	white	no response	1	1
1	6	medium	suburban	girl	eighth	0	0	0	1	0	0	white	no response	1	1
1	6	medium	suburban	girl	eighth	0	0	0	1	0	0	white	no response	1	1
1	6	medium	suburban	girl	eighth	0	0	0	1	0	0	white	no response	2	1
1	6	medium	suburban	girl	eighth	0	0	0	1	0	0	white	no response	1	1
1	6	medium	suburban	girl	eighth	0	0	0	1	0	0	white	no response	1	1
2	7	medium	exurban	boy	sixth	0	1	0	0	0	0	black	no	2	0
2	7	medium	exurban	boy	sixth	0	1	0	0	0	0	black	no	0	0
2	7	medium	exurban	boy	sixth	0	1	0	0	0	0	black	no	1	0
2	7	medium	exurban	boy	sixth	0	1	0	0	0	0	black	yes	4	0
2	7	medium	exurban	boy	sixth	0	1	0	0	0	0	black	yes	2	0
2	7	medium	exurban	boy	sixth	0	1	0	0	0	0	black	yes	3	0
2	7	medium	exurban	girl	sixth	0	1	0	0	0	0	black	no	2	0
2	7	medium	exurban	girl	sixth	0	1	0	0	0	1	black	no	3	0
2	7	medium	exurban	girl	sixth	0	1	0	0	0	0	black	no	0	0
2	7	medium	exurban	girl	sixth	0	1	0	0	0	0	black	no	1	0
2	7	medium	exurban	girl	sixth	0	1	0	0	0	0	black	no	2	0
2	7	medium	exurban	girl	sixth	0	1	0	0	0	0	black	no	1	0
2	7	medium	exurban	girl	sixth	0	1	0	0	0	0	black	no	1	0
2	7	medium	exurban	girl	sixth	0	1	0	0	0	0	black	no	2	0
2	7	medium	exurban	girl	sixth	0	1	0	0	0	0	black	no	3	0
2	7	medium	exurban	girl	sixth	0	1	0	0	0	0	black	no	1	0
2	7	medium	exurban	girl	sixth	0	1	0	0	0	0	black	no	1	0
2	7	medium	exurban	girl	sixth	0	1	0	0	0	0	black	no	1	0
2	7	medium	exurban	boy	sixth	0	0	1	0	0	0	hispanic	yes	2	0
2	7	medium	exurban	boy	sixth	0	0	1	0	0	0	hispanic	yes	1	0
2	7	medium	exurban	boy	sixth	0	0	1	0	0	0	hispanic	yes	2	0
2	7	medium	exurban	girl	sixth	0	0	1	0	0	0	hispanic	no	2	0
2	7	medium	exurban	girl	sixth	0	0	1	0	0	0	hispanic	no	0	0
2	7	medium	exurban	boy	sixth	0	0	1	1	0	0	multiple races	yes	1	0
2	7	medium	exurban	boy	sixth	0	1	0	0	1	1	multiple races	no	2	0
2	7	medium	exurban	boy	sixth	0	1	0	0	0	1	multiple races	no	1	0
2	7	medium	exurban	girl	sixth	0	1	0	1	1	0	multiple races	yes	2	0
2	7	medium	exurban	girl	sixth	0	0	1	1	0	0	multiple races	no	2	0
2	7	medium	exurban	boy	sixth	0	0	0	0	0	1	Native American	yes	2	0
2	7	medium	exurban	girl	sixth	0	0	0	0	0	1	Native American	no	1	0
2	7	medium	exurban	boy	sixth	0	0	0	0	1	0	other	no	1	0
2	7	medium	exurban	boy	sixth	0	0	0	0	1	0	other	yes	1	0
2	7	medium	exurban	girl	sixth	0	0	0	0	1	0	other	yes	2	0
2	7	medium	exurban	girl	sixth	0	0	0	0	1	0	other	yes	2	0
2	7	medium	exurban	boy	sixth	0	0	0	1	0	0	white	yes	2	1
2	7	medium	exurban	boy	sixth	0	0	0	1	0	0	white	no	1	1
2	7	medium	exurban	boy	sixth	0	0	0	1	0	0	white	yes	1	1
2	7	medium	exurban	boy	sixth	0	0	0	1	0	0	white	yes	2	1
2	7	medium	exurban	boy	sixth	0	0	0	1	0	0	white	no	2	1
2	7	medium	exurban	boy	sixth	0	0	0	1	0	0	white	no	2	1
2	7	medium	exurban	boy	sixth	0	0	0	1	0	0	white	no	1	1
2	7	medium	exurban	boy	sixth	0	0	0	1	0	0	white	yes	2	1
2	7	medium	exurban	boy	sixth	0	0	0	1	0	0	white	no	1	1
2	7	medium	exurban	girl	sixth	0	0	0	1	0	0	white	yes	1	1
2	7	medium	exurban	girl	sixth	0	0	0	1	0	0	white	no	1	1
2	7	medium	exurban	girl	sixth	0	0	0	1	0	0	white	no	2	1
2	7	medium	exurban	girl	sixth	0	0	0	1	0	0	white	yes	2	1
2	7	medium	exurban	girl	sixth	0	0	0	1	0	0	white	no	1	1
2	7	medium	exurban	girl	sixth	0	0	0	1	0	0	white	no	2	1
2	7	medium	exurban	girl	sixth	0	0	0	1	0	0	white	yes	2	1
2	7	medium	exurban	girl	sixth	0	0	0	1	0	0	white	no	1	1
2	7	medium	exurban	girl	sixth	0	0	0	1	0	0	white	yes	1	1
1	8	medium	suburban	boy	eighth	1	0	0	0	0	0	Asian	no response	0	0
1	8	medium	suburban	boy	eighth	0	1	0	0	0	0	black	no response	0	0
1	8	medium	suburban	boy	eighth	0	1	0	0	0	0	black	no response	2	0
1	8	medium	suburban	boy	eighth	0	1	0	0	0	0	black	no response	1	0
1	8	medium	suburban	boy	eighth	0	1	0	0	0	0	black	no response	3	0
1	8	medium	suburban	boy	eighth	0	1	0	0	0	1	black	no response	4	0
1	8	medium	suburban	boy	eighth	0	1	0	0	0	0	black	no response	0	0
1	8	medium	suburban	boy	eighth	0	1	0	0	0	0	black	no response	4	0
1	8	medium	suburban	boy	eighth	0	1	0	0	0	0	black	no response	0	0
1	8	medium	suburban	boy	eighth	0	1	0	0	0	0	black	no response	1	0
1	8	medium	suburban	girl	eighth	0	1	0	0	0	0	black	no response	3	0
1	8	medium	suburban	girl	eighth	0	1	0	0	0	0	black	no response	2	0
1	8	medium	suburban	girl	eighth	0	1	0	0	0	0	black	no response	2	0
1	8	medium	suburban	girl	eighth	0	1	0	0	0	0	black	no response	1	0
1	8	medium	suburban	girl	eighth	0	1	0	0	0	0	black	no response	3	0
1	8	medium	suburban	girl	eighth	0	1	0	0	0	0	black	no response	1	0
1	8	medium	suburban	girl	eighth	0	1	0	0	0	0	black	no response	2	0
1	8	medium	suburban	girl	eighth	0	1	0	0	0	0	black	no response	0	0
1	8	medium	suburban	girl	eighth	0	1	0	0	0	0	black	no response	1	0
1	8	medium	suburban	girl	eighth	0	1	0	0	0	0	black	no response	2	0
1	8	medium	suburban	boy	eighth	0	0	1	0	0	0	hispanic	no response	2	0
1	8	medium	suburban	boy	eighth	0	0	1	0	0	0	hispanic	no response	1	0
1	8	medium	suburban	boy	eighth	0	0	1	0	0	0	hispanic	no response	1	0
1	8	medium	suburban	boy	eighth	0	0	1	0	0	0	hispanic	no response	1	0
1	8	medium	suburban	boy	eighth	0	0	1	0	0	0	hispanic	no response	3	0
1	8	medium	suburban	boy	eighth	0	0	1	0	0	0	hispanic	no response	0	0
1	8	medium	suburban	boy	eighth	0	0	1	0	0	0	hispanic	no response	2	0
1	8	medium	suburban	boy	eighth	0	0	1	0	0	0	hispanic	no response	1	0
1	8	medium	suburban	girl	eighth	0	0	1	0	0	0	hispanic	no response	1	0
1	8	medium	suburban	girl	eighth	0	0	1	0	0	0	hispanic	no response	1	0
1	8	medium	suburban	girl	eighth	0	0	1	0	0	0	hispanic	no response	3	0
1	8	medium	suburban	girl	eighth	0	0	1	0	0	0	hispanic	no response	2	0
1	8	medium	suburban	girl	eighth	0	0	1	0	0	0	hispanic	no response	0	0
1	8	medium	suburban	girl	eighth	0	0	1	0	0	0	hispanic	no response	3	0
1	8	medium	suburban	girl	eighth	0	0	1	0	0	0	hispanic	no response	2	0
1	8	medium	suburban	girl	eighth	0	0	1	0	0	0	hispanic	no response	0	0
1	8	medium	suburban	girl	eighth	0	0	1	0	0	0	hispanic	no response	2	0
1	8	medium	suburban	boy	eighth	0	1	0	0	1	0	multiple races	no response	2	0
1	8	medium	suburban	boy	eighth	1	1	0	0	0	0	multiple races	no response	1	0
1	8	medium	suburban	girl	eighth	0	1	0	1	0	0	multiple races	no response	4	0
1	8	medium	suburban	girl	eighth	0	1	0	0	1	0	multiple races	no response	3	0
1	8	medium	suburban	girl	eighth	0	0	1	1	0	0	multiple races	no response	1	0
1	8	medium	suburban	girl	eighth	0	1	0	0	1	1	multiple races	no response	2	0
1	8	medium	suburban	girl	eighth	0	1	0	1	0	1	multiple races	no response	1	0
1	8	medium	suburban	girl	eighth	0	1	0	1	1	1	multiple races	no response	2	0
1	8	medium	suburban	girl	eighth	0	0	1	1	0	0	multiple races	no response	1	0
1	8	medium	suburban	boy	eighth	0	0	0	0	1	0	other	no response	1	0
1	8	medium	suburban	boy	eighth	0	0	0	1	0	0	white	no response	1	1
1	8	medium	suburban	boy	eighth	0	0	0	1	0	0	white	no response	1	1
1	8	medium	suburban	boy	eighth	0	0	0	1	0	0	white	no response	1	1
1	8	medium	suburban	boy	eighth	0	0	0	1	0	0	white	no response	0	1
1	8	medium	suburban	boy	eighth	0	0	0	1	0	0	white	no response	1	1
1	8	medium	suburban	boy	eighth	0	0	0	1	0	0	white	no response	1	1
1	8	medium	suburban	boy	eighth	0	0	0	1	0	1	white	no response	2	1
1	8	medium	suburban	boy	eighth	0	0	0	1	0	0	white	no response	2	1
1	8	medium	suburban	boy	eighth	0	0	0	1	0	0	white	no response	2	1
1	8	medium	suburban	boy	eighth	0	0	0	1	0	0	white	no response	2	1
1	8	medium	suburban	boy	eighth	0	0	0	1	0	0	white	no response	4	1
1	8	medium	suburban	girl	eighth	0	0	0	1	0	0	white	no response	0	1
1	8	medium	suburban	girl	eighth	0	0	0	1	0	0	white	no response	3	1
1	8	medium	suburban	girl	eighth	0	0	0	1	0	0	white	no response	1	1
1	8	medium	suburban	girl	eighth	0	0	0	1	0	0	white	no response	1	1
1	8	medium	suburban	girl	eighth	0	0	0	1	0	0	white	no response	2	1
1	8	medium	suburban	girl	eighth	0	0	0	1	0	0	white	no response	3	1
1	8	medium	suburban	girl	eighth	0	0	0	1	0	0	white	no response	0	1
1	8	medium	suburban	girl	eighth	0	0	0	1	0	0	white	no response	1	1
1	8	medium	suburban	girl	eighth	0	0	0	1	0	0	white	no response	2	1
2	9	medium	rural	boy	seventh	0	1	0	0	0	0	black	no	0	0
2	9	medium	rural	boy	seventh	0	1	0	0	0	0	black	no	0	0
2	9	medium	rural	boy	seventh	0	1	0	0	0	0	black	no	0	0
2	9	medium	rural	boy	seventh	0	1	0	0	0	0	black	no	0	0
2	9	medium	rural	boy	seventh	0	1	0	0	0	0	black	no	0	0
2	9	medium	rural	girl	seventh	0	1	0	0	0	0	black	no	1	0
2	9	medium	rural	girl	seventh	0	1	0	0	0	0	black	yes	1	0
2	9	medium	rural	girl	seventh	0	1	0	0	0	0	black	no	1	0
3	9	medium	rural	girl	seventh	0	1	0	0	0	0	black	no	0	0
3	9	medium	rural	girl	seventh	0	1	0	0	0	0	black	no	1	0
3	9	medium	rural	girl	seventh	0	1	0	0	0	0	black	yes	2	0
2	9	medium	rural	boy	seventh	0	0	1	0	0	0	hispanic	no	0	0
2	9	medium	rural	boy	seventh	0	0	1	0	0	0	hispanic	no	2	0
2	9	medium	rural	boy	seventh	0	0	1	0	0	0	hispanic	yes	1	0
3	9	medium	rural	boy	seventh	0	0	1	0	0	0	hispanic	no	3	0
3	9	medium	rural	boy	seventh	0	0	1	0	0	1	hispanic	yes	2	0
3	9	medium	rural	boy	seventh	0	0	1	0	0	1	hispanic	yes	2	0
2	9	medium	rural	girl	seventh	0	0	1	0	0	0	hispanic	no	1	0
2	9	medium	rural	girl	seventh	0	0	1	0	0	0	hispanic	yes	2	0
2	9	medium	rural	girl	seventh	0	0	1	0	0	0	hispanic	no	3	0
3	9	medium	rural	girl	seventh	0	0	1	0	0	0	hispanic	no	3	0
3	9	medium	rural	girl	seventh	0	0	1	0	0	0	hispanic	no	0	0
3	9	medium	rural	girl	seventh	0	0	1	0	0	0	hispanic	yes	2	0
2	9	medium	rural	boy	seventh	0	0	1	1	0	0	multiple races	yes	1	0
2	9	medium	rural	boy	seventh	0	1	0	1	0	0	multiple races	yes	1	0
2	9	medium	rural	boy	seventh	0	1	1	1	1	1	multiple races	yes	4	0
2	9	medium	rural	boy	seventh	0	0	0	1	1	1	multiple races	yes	1	0
2	9	medium	rural	boy	seventh	0	0	1	1	0	0	multiple races	no	0	0
3	9	medium	rural	boy	seventh	0	0	0	1	1	0	multiple races	yes	2	0
3	9	medium	rural	boy	seventh	0	0	0	1	1	0	multiple races	yes	1	0
3	9	medium	rural	boy	seventh	0	0	1	1	0	0	multiple races	no	0	0
2	9	medium	rural	girl	seventh	0	0	0	1	1	0	multiple races	yes	1	0
3	9	medium	rural	girl	seventh	0	0	1	1	0	0	multiple races	yes	2	0
3	9	medium	rural	girl	seventh	0	1	0	1	0	0	multiple races	yes	0	0
3	9	medium	rural	girl	seventh	0	0	0	1	1	0	multiple races	yes	2	0
2	9	medium	rural	girl	seventh	0	0	0	0	0	1	Native American	yes	1	0
2	9	medium	rural	boy	seventh	0	0	0	0	1	0	other	no	1	0
2	9	medium	rural	girl	seventh	0	0	0	0	1	0	other	yes	2	0
3	9	medium	rural	girl	seventh	0	0	0	0	1	0	other	yes	1	0
2	9	medium	rural	boy	seventh	0	0	0	1	0	0	white	yes	3	1
2	9	medium	rural	boy	seventh	0	0	0	1	0	0	white	yes	1	1
2	9	medium	rural	boy	seventh	0	0	0	1	0	0	white	yes	1	1
2	9	medium	rural	boy	seventh	0	0	0	1	0	0	white	no	1	1
2	9	medium	rural	boy	seventh	0	0	0	1	0	1	white	no	0	1
2	9	medium	rural	boy	seventh	0	0	0	1	0	0	white	yes	0	1
2	9	medium	rural	boy	seventh	0	0	0	1	0	0	white	yes	1	1
2	9	medium	rural	boy	seventh	0	0	0	1	0	1	white	yes	2	1
2	9	medium	rural	boy	seventh	0	0	0	1	0	0	white	no	0	1
2	9	medium	rural	boy	seventh	0	0	0	1	0	0	white	yes	2	1
2	9	medium	rural	boy	seventh	0	0	0	1	0	0	white	yes	0	1
2	9	medium	rural	boy	seventh	0	0	0	1	0	0	white	yes	1	1
2	9	medium	rural	boy	seventh	0	0	0	1	0	0	white	yes	1	1
2	9	medium	rural	boy	seventh	0	0	0	1	0	1	white	yes	1	1
2	9	medium	rural	boy	seventh	0	0	0	1	0	0	white	yes	2	1
2	9	medium	rural	boy	seventh	0	0	0	1	0	0	white	yes	1	1
2	9	medium	rural	boy	seventh	0	0	0	1	0	0	white	yes	4	1
2	9	medium	rural	boy	seventh	0	0	0	1	0	0	white	yes	2	1
2	9	medium	rural	boy	seventh	0	0	0	1	0	1	white	yes	2	1
2	9	medium	rural	boy	seventh	0	0	0	1	0	0	white	yes	1	1
2	9	medium	rural	boy	seventh	0	0	0	1	0	0	white	yes	2	1
2	9	medium	rural	boy	seventh	0	0	0	1	0	0	white	yes	1	1
2	9	medium	rural	boy	seventh	0	0	0	1	0	0	white	no	1	1
3	9	medium	rural	boy	seventh	0	0	0	1	0	0	white	yes	1	1
3	9	medium	rural	boy	seventh	0	0	0	1	0	0	white	yes	2	1
3	9	medium	rural	boy	seventh	0	0	0	1	0	0	white	yes	2	1
3	9	medium	rural	boy	seventh	0	0	0	1	0	1	white	yes	1	1
3	9	medium	rural	boy	seventh	0	0	0	1	0	0	white	yes	3	1
3	9	medium	rural	boy	seventh	0	0	0	1	0	0	white	yes	1	1
3	9	medium	rural	boy	seventh	0	0	0	1	0	0	white	no	0	1
3	9	medium	rural	boy	sixth	0	0	0	1	0	0	white	no	1	1
2	9	medium	rural	boy	seventh	0	0	0	1	0	0	white	yes	2	1
3	9	medium	rural	boy	seventh	0	0	0	1	0	0	white	yes	3	1
3	9	medium	rural	boy	seventh	0	0	0	1	0	0	white	no	1	1
3	9	medium	rural	boy	seventh	0	0	0	1	0	0	white	yes	2	1
3	9	medium	rural	boy	seventh	0	0	0	1	0	0	white	yes	2	1
2	9	medium	rural	girl	seventh	0	0	0	1	0	0	white	yes	2	1
2	9	medium	rural	girl	seventh	0	0	0	1	0	0	white	no	0	1
2	9	medium	rural	girl	seventh	0	0	0	1	0	0	white	no	2	1
2	9	medium	rural	girl	seventh	0	0	0	1	0	0	white	yes	1	1
2	9	medium	rural	girl	seventh	0	0	0	1	0	0	white	no	1	1
2	9	medium	rural	girl	seventh	0	0	0	1	0	1	white	yes	2	1
2	9	medium	rural	girl	seventh	0	0	0	1	0	0	white	yes	2	1
2	9	medium	rural	girl	seventh	0	0	0	1	0	0	white	no	2	1
2	9	medium	rural	girl	seventh	0	0	0	1	0	0	white	yes	1	1
2	9	medium	rural	girl	seventh	0	0	0	1	0	0	white	no	2	1
2	9	medium	rural	girl	seventh	0	0	0	1	0	0	white	no	1	1
2	9	medium	rural	girl	seventh	0	0	0	1	0	0	white	yes	2	1
3	9	medium	rural	girl	seventh	0	0	0	1	0	0	white	no	1	1
3	9	medium	rural	girl	seventh	0	0	0	1	0	0	white	no	1	1
3	9	medium	rural	girl	seventh	0	0	0	1	0	0	white	no	1	1
3	9	medium	rural	girl	seventh	0	0	0	1	0	0	white	no	2	1
3	9	medium	rural	girl	seventh	0	0	0	1	0	0	white	no	1	1
3	9	medium	rural	girl	seventh	0	0	0	1	0	0	white	no	2	1
3	9	medium	rural	girl	seventh	0	0	0	1	0	0	white	yes	2	1
3	9	medium	rural	girl	seventh	0	0	0	1	0	0	white	no	1	1
3	9	medium	rural	girl	seventh	0	0	0	1	0	0	white	no	1	1
3	9	medium	rural	girl	seventh	0	0	0	1	0	0	white	no	1	1
3	9	medium	rural	girl	seventh	0	0	0	1	0	0	white	no	1	1
3	9	medium	rural	girl	seventh	0	0	0	1	0	0	white	yes	1	1
3	9	medium	rural	girl	seventh	0	0	0	1	0	0	white	yes	1	1
3	9	medium	rural	girl	seventh	0	0	0	1	0	0	white	no	0	1
3	9	medium	rural	girl	seventh	0	0	0	1	0	0	white	no	3	1
3	9	medium	rural	girl	seventh	0	0	0	1	0	0	white	no	2	1
3	9	medium	rural	girl	seventh	0	0	0	1	0	0	white	no	0	1
3	9	medium	rural	girl	seventh	0	0	0	1	0	0	white	no	1	1
3	9	medium	rural	girl	seventh	0	0	0	1	0	0	white	no	2	1
3	10	medium	suburban	boy	eighth	1	0	0	0	0	0	Asian	no	1	0
3	10	medium	suburban	girl	eighth	1	0	0	0	0	0	Asian	no	2	0
3	10	medium	suburban	girl	eighth	1	0	0	0	0	0	Asian	no	2	0
3	10	medium	suburban	boy	eighth	0	1	0	0	0	0	black	no	1	0
3	10	medium	suburban	boy	eighth	0	1	0	0	0	0	black	no	2	0
3	10	medium	suburban	boy	eighth	0	1	0	0	0	0	black	no	2	0
3	10	medium	suburban	boy	eighth	0	1	0	0	0	0	black	no	1	0
3	10	medium	suburban	boy	eighth	0	1	0	0	0	0	black	no	2	0
3	10	medium	suburban	boy	eighth	0	1	0	0	0	0	black	no	0	0
3	10	medium	suburban	boy	eighth	0	1	0	0	0	0	black	no	2	0
3	10	medium	suburban	girl	eighth	0	1	0	0	0	0	black	no	2	0
3	10	medium	suburban	girl	eighth	0	1	0	0	0	0	black	no	3	0
3	10	medium	suburban	girl	eighth	0	1	0	0	0	0	black	no	2	0
3	10	medium	suburban	girl	eighth	0	1	0	0	0	0	black	no	2	0
3	10	medium	suburban	girl	eighth	0	1	0	0	0	0	black	no	2	0
3	10	medium	suburban	girl	eighth	0	1	0	0	0	0	black	yes	3	0
3	10	medium	suburban	girl	eighth	0	1	0	0	0	0	black	no	2	0
3	10	medium	suburban	girl	eighth	0	1	0	0	0	0	black	no	4	0
3	10	medium	suburban	boy	eighth	0	0	1	0	0	0	hispanic	no	1	0
3	10	medium	suburban	boy	eighth	0	0	1	0	0	0	hispanic	yes	0	0
3	10	medium	suburban	boy	eighth	0	0	1	0	0	0	hispanic	no	1	0
3	10	medium	suburban	boy	eighth	0	0	1	0	0	0	hispanic	no	1	0
3	10	medium	suburban	boy	eighth	0	0	1	0	0	0	hispanic	no	0	0
3	10	medium	suburban	boy	eighth	0	0	1	0	0	0	hispanic	no	1	0
3	10	medium	suburban	boy	eighth	0	0	1	0	0	0	hispanic	no	0	0
3	10	medium	suburban	boy	eighth	0	0	1	0	0	0	hispanic	no	1	0
3	10	medium	suburban	girl	eighth	0	0	1	0	0	0	hispanic	no	1	0
3	10	medium	suburban	girl	eighth	0	0	1	0	0	0	hispanic	no	3	0
3	10	medium	suburban	girl	eighth	0	0	1	0	0	0	hispanic	no	3	0
3	10	medium	suburban	girl	eighth	0	0	1	0	0	0	hispanic	no	0	0
3	10	medium	suburban	girl	eighth	0	0	1	0	0	0	hispanic	no	0	0
3	10	medium	suburban	girl	eighth	0	0	1	0	0	0	hispanic	no	1	0
3	10	medium	suburban	boy	eighth	1	0	0	1	1	0	multiple races	yes	1	0
3	10	medium	suburban	girl	eighth	0	1	0	0	0	1	multiple races	no	2	0
3	10	medium	suburban	girl	eighth	0	0	1	1	0	0	multiple races	no	1	0
3	10	medium	suburban	girl	eighth	0	0	1	1	0	0	multiple races	no	0	0
3	10	medium	suburban	boy	eighth	0	0	0	0	0	1	Native American	no	1	0
3	10	medium	suburban	girl	eighth	0	0	0	0	0	1	Native American	no	1	0
3	10	medium	suburban	boy	eighth	0	0	0	1	0	0	white	no	1	1
3	10	medium	suburban	boy	eighth	0	0	0	1	0	0	white	no	1	1
3	10	medium	suburban	boy	eighth	0	0	0	1	0	0	white	no	2	1
3	10	medium	suburban	boy	eighth	0	0	0	1	0	0	white	yes	0	1
3	10	medium	suburban	boy	eighth	0	0	0	1	0	0	white	no	0	1
3	10	medium	suburban	boy	eighth	0	0	0	1	0	0	white	no	2	1
3	10	medium	suburban	boy	eighth	0	0	0	1	0	0	white	no	1	1
3	10	medium	suburban	boy	eighth	0	0	0	1	0	0	white	no	1	1
3	10	medium	suburban	boy	eighth	0	0	0	1	0	0	white	no	1	1
3	10	medium	suburban	boy	eighth	0	0	0	1	0	0	white	no	0	1
3	10	medium	suburban	boy	eighth	0	0	0	1	0	0	white	yes	1	1
3	10	medium	suburban	boy	eighth	0	0	0	1	0	0	white	no	1	1
3	10	medium	suburban	boy	eighth	0	0	0	1	0	0	white	yes	4	1
3	10	medium	suburban	boy	eighth	0	0	0	1	0	0	white	yes	1	1
3	10	medium	suburban	boy	eighth	0	0	0	1	0	1	white	yes	1	1
3	10	medium	suburban	boy	eighth	0	0	0	1	0	0	white	no	3	1
3	10	medium	suburban	boy	eighth	0	0	0	1	0	0	white	no	1	1
3	10	medium	suburban	boy	eighth	0	0	0	1	0	0	white	no	1	1
3	10	medium	suburban	boy	eighth	0	0	0	1	0	0	white	no	2	1
3	10	medium	suburban	boy	eighth	0	0	0	1	0	0	white	no	1	1
3	10	medium	suburban	boy	eighth	0	0	0	1	0	0	white	yes	0	1
3	10	medium	suburban	girl	eighth	0	0	0	1	0	0	white	no	3	1
3	10	medium	suburban	girl	eighth	0	0	0	1	0	0	white	no	1	1
3	10	medium	suburban	girl	eighth	0	0	0	1	0	0	white	no	0	1
3	10	medium	suburban	girl	eighth	0	0	0	1	0	0	white	no	4	1
3	10	medium	suburban	girl	eighth	0	0	0	1	0	0	white	no	4	1
3	10	medium	suburban	girl	eighth	0	0	0	1	0	0	white	no	0	1
3	10	medium	suburban	girl	eighth	0	0	0	1	0	0	white	no	3	1
3	10	medium	suburban	girl	eighth	0	0	0	1	0	1	white	no	3	1
3	10	medium	suburban	girl	eighth	0	0	0	1	0	0	white	no	0	1
3	10	medium	suburban	girl	eighth	0	0	0	1	0	0	white	no	3	1
3	10	medium	suburban	girl	eighth	0	0	0	1	0	0	white	no	3	1
3	10	medium	suburban	girl	eighth	0	0	0	1	0	0	white	no	1	1
3	10	medium	suburban	girl	eighth	0	0	0	1	0	0	white	no	3	1
3	10	medium	suburban	girl	eighth	0	0	0	1	0	0	white	no	3	1
3	10	medium	suburban	girl	eighth	0	0	0	1	0	0	white	no	2	1
3	10	medium	suburban	girl	eighth	0	0	0	1	0	0	white	no	2	1
3	10	medium	suburban	girl	eighth	0	0	0	1	0	0	white	no	3	1
3	10	medium	suburban	girl	eighth	0	0	0	1	0	0	white	no	2	1
3	10	medium	suburban	girl	eighth	0	0	0	1	0	0	white	no	0	1
3	10	medium	suburban	girl	eighth	0	0	0	1	0	0	white	no	3	1
3	10	medium	suburban	girl	eighth	0	0	0	1	0	0	white	no	1	1
3	10	medium	suburban	girl	eighth	0	0	0	1	0	0	white	no	1	1
3	10	medium	suburban	girl	eighth	0	0	0	1	0	0	white	no	3	1
3	10	medium	suburban	girl	eighth	0	0	0	1	0	0	white	no	1	1
3	10	medium	suburban	girl	eighth	0	0	0	1	0	0	white	no	1	1
3	10	medium	suburban	girl	eighth	0	0	0	1	0	0	white	no	2	1
3	10	medium	suburban	girl	eighth	0	0	0	1	0	0	white	no	2	1
1	11	low	suburban	boy	eighth	1	0	0	0	0	0	Asian	no response	0	0
2	11	low	suburban	boy	eighth	1	0	0	0	0	0	Asian	no	1	0
1	11	low	suburban	girl	eighth	1	0	0	0	0	0	Asian	no response	3	0
1	11	low	suburban	girl	eighth	1	0	0	0	0	0	Asian	no response	0	0
2	11	low	suburban	girl	eighth	1	0	0	0	0	0	Asian	no	3	0
2	11	low	suburban	boy	eighth	0	1	0	0	0	0	black	no	1	0
2	11	low	suburban	boy	eighth	0	1	0	0	0	0	black	no	1	0
2	11	low	suburban	boy	eighth	0	1	0	0	0	0	black	no	2	0
1	11	low	suburban	girl	eighth	0	1	0	0	0	0	black	no response	3	0
1	11	low	suburban	girl	eighth	0	1	0	0	0	0	black	no response	4	0
1	11	low	suburban	girl	eighth	0	1	0	0	0	0	black	no response	1	0
1	11	low	suburban	girl	eighth	0	1	0	0	0	0	black	no response	2	0
1	11	low	suburban	girl	eighth	0	1	0	0	0	0	black	no response	0	0
2	11	low	suburban	girl	eighth	0	1	0	0	0	0	black	no	0	0
2	11	low	suburban	girl	eighth	0	1	0	0	0	0	black	no	3	0
2	11	low	suburban	girl	eighth	0	1	0	0	0	0	black	no	1	0
2	11	low	suburban	girl	eighth	0	1	0	0	0	0	black	no	2	0
2	11	low	suburban	girl	eighth	0	1	0	0	0	0	black	no	2	0
2	11	low	suburban	girl	eighth	0	1	0	0	0	0	black	no	0	0
2	11	low	suburban	girl	eighth	0	1	0	0	0	0	black	no	1	0
1	11	low	suburban	boy	eighth	0	0	1	0	0	0	hispanic	no response	1	0
1	11	low	suburban	boy	eighth	0	0	1	0	0	0	hispanic	no response	1	0
1	11	low	suburban	boy	eighth	0	0	1	0	0	0	hispanic	no response	3	0
1	11	low	suburban	boy	eighth	0	0	1	0	0	0	hispanic	no response	2	0
1	11	low	suburban	boy	eighth	0	0	1	0	0	0	hispanic	no response	2	0
2	11	low	suburban	boy	eighth	0	0	1	0	0	0	hispanic	yes	1	0
2	11	low	suburban	boy	eighth	0	0	1	0	0	0	hispanic	no	2	0
1	11	low	suburban	girl	eighth	0	0	1	0	0	0	hispanic	no response	1	0
1	11	low	suburban	girl	eighth	0	0	1	0	0	0	hispanic	no response	0	0
1	11	low	suburban	girl	eighth	0	0	1	0	0	0	hispanic	no response	2	0
1	11	low	suburban	girl	eighth	0	0	1	0	0	0	hispanic	no response	1	0
1	11	low	suburban	girl	eighth	0	0	1	0	0	0	hispanic	no response	4	0
2	11	low	suburban	girl	eighth	0	0	1	0	0	0	hispanic	no	1	0
2	11	low	suburban	girl	eighth	0	0	1	0	0	0	hispanic	no	3	0
2	11	low	suburban	girl	eighth	0	0	1	0	0	0	hispanic	no	0	0
1	11	low	suburban	boy	eighth	0	1	1	1	0	0	multiple races	no response	3	0
1	11	low	suburban	boy	eighth	0	1	1	0	0	0	multiple races	no response	0	0
2	11	low	suburban	boy	eighth	1	0	0	1	0	0	multiple races	no	1	0
2	11	low	suburban	boy	eighth	0	0	0	1	1	0	multiple races	no	3	0
2	11	low	suburban	boy	eighth	0	0	0	1	1	0	multiple races	no	3	0
1	11	low	suburban	girl	eighth	0	1	0	1	0	0	multiple races	no response	2	0
1	11	low	suburban	girl	eighth	0	1	0	1	0	0	multiple races	no response	2	0
1	11	low	suburban	girl	eighth	1	0	0	1	0	0	multiple races	no response	3	0
1	11	low	suburban	girl	eighth	0	0	1	1	0	0	multiple races	no response	1	0
2	11	low	suburban	girl	eighth	0	0	1	1	0	0	multiple races	no	2	0
2	11	low	suburban	girl	eighth	0	1	1	0	0	0	multiple races	no	2	0
2	11	low	suburban	girl	eighth	0	1	0	0	1	0	multiple races	yes	1	0
2	11	low	suburban	girl	eighth	0	1	0	1	0	0	multiple races	no	1	0
2	11	low	suburban	girl	eighth	0	0	1	1	0	0	multiple races	no	2	0
2	11	low	suburban	boy	eighth	0	0	0	1	0	1	Native American	yes	1	0
2	11	low	suburban	boy	eighth	0	0	0	1	0	1	Native American	no	0	0
1	11	low	suburban	girl	eighth	0	0	0	0	1	0	other	no response	3	0
2	11	low	suburban	girl	eighth	0	0	0	0	1	0	other	no	1	0
2	11	low	suburban	girl	eighth	0	0	0	0	1	0	other	no	0	0
2	11	low	suburban	girl	eighth	0	0	0	0	1	0	other	no	2	0
2	11	low	suburban	girl	eighth	0	0	0	0	1	0	other	no	0	0
1	11	low	suburban	boy	eighth	0	0	0	1	0	0	white	no response	2	1
1	11	low	suburban	boy	eighth	0	0	0	1	0	0	white	no response	0	1
1	11	low	suburban	boy	eighth	0	0	0	1	0	0	white	no response	2	1
1	11	low	suburban	boy	eighth	0	0	0	1	0	0	white	no response	0	1
1	11	low	suburban	boy	eighth	0	0	0	1	0	0	white	no response	0	1
1	11	low	suburban	boy	eighth	0	0	0	1	0	0	white	no response	1	1
1	11	low	suburban	boy	eighth	0	0	0	1	0	0	white	no response	4	1
1	11	low	suburban	boy	eighth	0	0	0	1	0	0	white	no response	3	1
1	11	low	suburban	boy	eighth	0	0	0	1	0	0	white	no response	2	1
1	11	low	suburban	boy	eighth	0	0	0	1	0	0	white	no response	2	1
2	11	low	suburban	boy	eighth	0	0	0	1	0	0	white	no	1	1
2	11	low	suburban	boy	eighth	0	0	0	1	0	0	white	no	2	1
2	11	low	suburban	boy	eighth	0	0	0	1	0	0	white	no	2	1
2	11	low	suburban	boy	eighth	0	0	0	1	0	0	white	no	1	1
2	11	low	suburban	boy	eighth	0	0	0	1	0	0	white	no	4	1
2	11	low	suburban	boy	eighth	0	0	0	1	0	0	white	no	1	1
2	11	low	suburban	boy	eighth	0	0	0	1	0	0	white	yes	0	1
2	11	low	suburban	boy	eighth	0	0	0	1	0	0	white	no	2	1
2	11	low	suburban	boy	eighth	0	0	0	1	0	0	white	no	2	1
1	11	low	suburban	girl	eighth	0	0	0	1	0	0	white	no response	2	1
1	11	low	suburban	girl	eighth	0	0	0	1	0	0	white	no response	2	1
1	11	low	suburban	girl	eighth	0	0	0	1	0	0	white	no response	2	1
1	11	low	suburban	girl	eighth	0	0	0	1	0	0	white	no response	3	1
1	11	low	suburban	girl	eighth	0	0	0	1	0	0	white	no response	1	1
1	11	low	suburban	girl	eighth	0	0	0	1	0	0	white	no response	1	1
1	11	low	suburban	girl	eighth	0	0	0	1	0	0	white	no response	1	1
1	11	low	suburban	girl	eighth	0	0	0	1	0	0	white	no response	0	1
2	11	low	suburban	girl	eighth	0	0	0	1	0	0	white	no	1	1
2	11	low	suburban	girl	eighth	0	0	0	1	0	0	white	no	1	1
2	11	low	suburban	girl	eighth	0	0	0	1	0	0	white	no	2	1
2	11	low	suburban	girl	eighth	0	0	0	1	0	0	white	yes	2	1
2	11	low	suburban	girl	eighth	0	0	0	1	0	0	white	no	3	1
2	11	low	suburban	girl	eighth	0	0	0	1	0	0	white	yes	2	1
2	11	low	suburban	girl	eighth	0	0	0	1	0	0	white	no	1	1
2	11	low	suburban	girl	eighth	0	0	0	1	0	0	white	no	3	1
2	11	low	suburban	girl	eighth	0	0	0	1	0	0	white	no	2	1
2	11	low	suburban	girl	eighth	0	0	0	1	0	0	white	no	2	1
2	11	low	suburban	girl	eighth	0	0	0	1	0	0	white	no	0	1
2	11	low	suburban	girl	eighth	0	0	0	1	0	0	white	no	2	1
2	11	low	suburban	girl	eighth	0	0	0	1	0	0	white	yes	2	1
2	11	low	suburban	girl	eighth	0	0	0	1	0	0	white	no	2	1
2	11	low	suburban	girl	eighth	0	0	0	1	0	0	white	no	2	1
2	11	low	suburban	girl	eighth	0	0	0	1	0	0	white	no	2	1
2	11	low	suburban	girl	eighth	0	0	0	1	0	0	white	no	3	1
2	12	medium	suburban	girl	sixth	1	0	0	0	0	0	Asian	no	1	0
2	12	medium	suburban	girl	sixth	1	0	0	0	0	0	Asian	no	1	0
2	12	medium	suburban	boy	sixth	0	1	0	0	0	0	black	no	1	0
2	12	medium	suburban	boy	sixth	0	1	0	0	0	0	black	no	1	0
2	12	medium	suburban	boy	sixth	0	1	0	0	0	0	black	no	2	0
2	12	medium	suburban	boy	sixth	0	1	0	0	0	0	black	no	0	0
2	12	medium	suburban	boy	sixth	0	0	1	0	0	0	hispanic	no	1	0
2	12	medium	suburban	boy	sixth	0	0	1	0	0	0	hispanic	no	0	0
2	12	medium	suburban	boy	sixth	0	0	1	0	0	0	hispanic	no	2	0
2	12	medium	suburban	girl	sixth	0	0	1	0	0	0	hispanic	no	0	0
1	13	high	exurban	boy	eighth	1	0	0	0	0	0	Asian	no response	2	0
1	13	high	exurban	boy	eighth	1	0	0	0	0	0	Asian	no response	1	0
1	13	high	exurban	boy	eighth	0	1	0	0	0	0	black	no response	0	0
1	13	high	exurban	boy	eighth	0	1	0	0	0	0	black	no response	1	0
1	13	high	exurban	boy	eighth	0	1	0	0	0	0	black	no response	1	0
1	13	high	exurban	boy	eighth	0	1	0	0	0	0	black	no response	3	0
1	13	high	exurban	boy	eighth	0	1	0	0	0	0	black	no response	1	0
1	13	high	exurban	boy	eighth	0	1	0	0	0	0	black	no response	0	0
1	13	high	exurban	boy	eighth	0	1	0	0	0	0	black	no response	0	0
1	13	high	exurban	boy	eighth	0	1	0	0	0	0	black	no response	1	0
1	13	high	exurban	boy	eighth	0	1	0	0	0	0	black	no response	2	0
1	13	high	exurban	boy	eighth	0	1	0	0	0	0	black	no response	2	0
1	13	high	exurban	boy	eighth	0	1	0	0	0	1	black	no response	0	0
1	13	high	exurban	boy	eighth	0	1	0	0	0	0	black	no response	1	0
1	13	high	exurban	boy	eighth	0	1	0	0	0	0	black	no response	0	0
1	13	high	exurban	boy	eighth	0	1	0	0	0	0	black	no response	2	0
1	13	high	exurban	boy	eighth	0	1	0	0	0	0	black	no response	2	0
1	13	high	exurban	boy	eighth	0	1	0	0	0	0	black	no response	2	0
1	13	high	exurban	girl	eighth	0	1	0	0	0	0	black	no response	1	0
1	13	high	exurban	girl	eighth	0	1	0	0	0	0	black	no response	3	0
1	13	high	exurban	girl	eighth	0	1	0	0	0	1	black	no response	0	0
1	13	high	exurban	girl	eighth	0	1	0	0	0	0	black	no response	1	0
1	13	high	exurban	girl	eighth	0	1	0	0	0	0	black	no response	2	0
1	13	high	exurban	girl	eighth	0	1	0	0	0	0	black	no response	0	0
1	13	high	exurban	girl	eighth	0	1	0	0	0	0	black	no response	1	0
1	13	high	exurban	girl	eighth	0	1	0	0	0	0	black	no response	0	0
1	13	high	exurban	girl	eighth	0	1	0	0	0	0	black	no response	1	0
1	13	high	exurban	girl	eighth	0	1	0	0	0	0	black	no response	2	0
1	13	high	exurban	girl	eighth	0	1	0	0	0	0	black	no response	1	0
1	13	high	exurban	girl	eighth	0	1	0	0	0	0	black	no response	1	0
1	13	high	exurban	girl	eighth	0	1	0	0	0	0	black	no response	1	0
1	13	high	exurban	girl	eighth	0	1	0	0	0	0	black	no response	1	0
1	13	high	exurban	girl	eighth	0	1	0	0	0	0	black	no response	1	0
1	13	high	exurban	boy	eighth	0	0	1	0	0	0	hispanic	no response	0	0
1	13	high	exurban	boy	eighth	0	0	1	0	0	0	hispanic	no response	0	0
1	13	high	exurban	boy	eighth	0	0	1	0	0	0	hispanic	no response	2	0
1	13	high	exurban	boy	eighth	0	0	1	0	0	0	hispanic	no response	0	0
1	13	high	exurban	boy	eighth	0	0	1	0	0	0	hispanic	no response	1	0
1	13	high	exurban	boy	eighth	0	0	1	0	0	0	hispanic	no response	0	0
1	13	high	exurban	boy	eighth	0	0	1	0	0	0	hispanic	no response	2	0
1	13	high	exurban	boy	eighth	0	0	1	0	0	0	hispanic	no response	2	0
1	13	high	exurban	boy	eighth	0	0	1	0	0	0	hispanic	no response	0	0
1	13	high	exurban	boy	eighth	0	0	1	0	0	0	hispanic	no response	0	0
1	13	high	exurban	girl	eighth	0	0	1	0	0	0	hispanic	no response	0	0
1	13	high	exurban	girl	eighth	0	0	1	0	0	0	hispanic	no response	1	0
1	13	high	exurban	girl	eighth	0	0	1	0	0	0	hispanic	no response	1	0
1	13	high	exurban	girl	eighth	0	0	1	0	0	0	hispanic	no response	0	0
1	13	high	exurban	girl	eighth	0	0	1	0	0	0	hispanic	no response	1	0
1	13	high	exurban	girl	eighth	0	0	1	0	0	0	hispanic	no response	1	0
1	13	high	exurban	girl	eighth	0	0	1	0	0	0	hispanic	no response	2	0
1	13	high	exurban	girl	eighth	0	0	1	0	0	0	hispanic	no response	2	0
1	13	high	exurban	girl	eighth	0	0	1	0	0	0	hispanic	no response	1	0
1	13	high	exurban	girl	eighth	0	0	1	0	0	0	hispanic	no response	1	0
1	13	high	exurban	girl	eighth	0	0	1	0	0	0	hispanic	no response	1	0
1	13	high	exurban	girl	eighth	0	0	1	0	0	0	hispanic	no response	3	0
1	13	high	exurban	boy	eighth	0	1	0	1	0	0	multiple races	no response	1	0
1	13	high	exurban	boy	eighth	0	1	0	1	0	0	multiple races	no response	0	0
1	13	high	exurban	boy	eighth	0	1	1	0	0	0	multiple races	no response	2	0
1	13	high	exurban	boy	eighth	0	1	0	0	1	0	multiple races	no response	0	0
1	13	high	exurban	boy	eighth	0	1	1	1	1	1	multiple races	no response	0	0
1	13	high	exurban	girl	eighth	0	1	0	1	1	0	multiple races	no response	2	0
1	13	high	exurban	girl	eighth	0	1	1	0	1	1	multiple races	no response	0	0
1	13	high	exurban	girl	eighth	1	1	0	0	0	0	multiple races	no response	1	0
1	13	high	exurban	girl	eighth	0	1	0	1	0	0	multiple races	no response	2	0
1	13	high	exurban	girl	eighth	0	1	0	0	1	0	multiple races	no response	2	0
1	13	high	exurban	girl	eighth	0	1	1	1	1	1	multiple races	no response	0	0
1	13	high	exurban	girl	eighth	0	1	1	1	1	0	multiple races	no response	2	0
1	13	high	exurban	girl	eighth	0	1	1	1	1	0	multiple races	no response	1	0
1	13	high	exurban	girl	eighth	0	1	0	1	1	0	multiple races	no response	0	0
1	13	high	exurban	girl	eighth	0	1	0	0	1	1	multiple races	no response	0	0
1	13	high	exurban	girl	eighth	0	1	0	1	0	1	multiple races	no response	1	0
1	13	high	exurban	girl	eighth	0	1	0	1	0	0	multiple races	no response	2	0
1	13	high	exurban	girl	eighth	0	1	0	1	0	1	multiple races	no response	3	0
1	13	high	exurban	girl	eighth	0	1	0	0	1	1	multiple races	no response	0	0
1	13	high	exurban	girl	eighth	0	1	0	1	1	0	multiple races	no response	1	0
1	13	high	exurban	girl	eighth	0	1	0	1	0	1	multiple races	no response	1	0
1	13	high	exurban	girl	eighth	0	0	0	0	0	1	Native American	no response	2	0
1	13	high	exurban	boy	eighth	0	0	0	1	0	0	white	no response	2	1
1	13	high	exurban	boy	eighth	0	0	0	1	0	0	white	no response	4	1
1	13	high	exurban	boy	eighth	0	0	0	1	0	0	white	no response	1	1
1	13	high	exurban	boy	eighth	0	0	0	1	0	0	white	no response	1	1
1	13	high	exurban	boy	eighth	0	0	0	1	0	0	white	no response	0	1
1	13	high	exurban	girl	eighth	0	0	0	1	0	0	white	no response	2	1
1	13	high	exurban	girl	eighth	0	0	0	1	0	0	white	no response	1	1
1	13	high	exurban	girl	eighth	0	0	0	1	0	0	white	no response	2	1
1	13	high	exurban	girl	eighth	0	0	0	1	0	0	white	no response	4	1
1	13	high	exurban	girl	eighth	0	0	0	1	0	0	white	no response	1	1
1	13	high	exurban	girl	eighth	0	0	0	1	0	0	white	no response	3	1
1	13	high	exurban	girl	eighth	0	0	0	1	0	0	white	no response	3	1
1	13	high	exurban	girl	eighth	0	0	0	1	0	0	white	no response	0	1
2	14	medium	exurban	boy	eighth	1	0	0	0	0	0	Asian	no	3	0
2	14	medium	exurban	boy	eighth	1	0	0	0	0	0	Asian	no	1	0
1	14	medium	exurban	girl	eighth	1	0	0	0	0	0	Asian	no response	0	0
2	14	medium	exurban	girl	eighth	1	0	0	0	0	0	Asian	yes	1	0
2	14	medium	exurban	girl	eighth	1	0	0	0	0	0	Asian	no	1	0
1	14	medium	exurban	boy	eighth	0	1	0	0	0	0	black	no response	1	0
1	14	medium	exurban	boy	eighth	0	1	0	0	0	0	black	no response	2	0
1	14	medium	exurban	boy	eighth	0	1	0	0	0	0	black	no response	2	0
1	14	medium	exurban	boy	eighth	0	1	0	0	0	0	black	no response	3	0
2	14	medium	exurban	boy	eighth	0	1	0	0	0	0	black	no	2	0
2	14	medium	exurban	boy	eighth	0	1	0	0	0	0	black	no	1	0
2	14	medium	exurban	boy	eighth	0	1	0	0	0	0	black	no	0	0
2	14	medium	exurban	boy	eighth	0	1	0	0	0	0	black	no	1	0
1	14	medium	exurban	boy	eighth	0	1	0	0	0	0	black	no response	0	0
1	14	medium	exurban	boy	eighth	0	1	0	0	0	0	black	no response	0	0
1	14	medium	exurban	boy	eighth	0	1	0	0	0	0	black	no response	0	0
1	14	medium	exurban	boy	eighth	0	1	0	0	0	0	black	no response	2	0
1	14	medium	exurban	boy	eighth	0	1	0	0	0	0	black	no response	0	0
1	14	medium	exurban	boy	eighth	0	1	0	0	0	0	black	no response	0	0
1	14	medium	exurban	boy	eighth	0	1	0	0	0	0	black	no response	0	0
2	14	medium	exurban	boy	eighth	0	1	0	0	0	0	black	no	1	0
2	14	medium	exurban	girl	eighth	0	1	0	0	0	0	black	no	4	0
1	14	medium	exurban	girl	eighth	0	1	0	0	0	0	black	no response	0	0
1	14	medium	exurban	girl	eighth	0	1	0	0	0	0	black	no response	1	0
1	14	medium	exurban	girl	eighth	0	1	0	0	0	0	black	no response	4	0
1	14	medium	exurban	girl	eighth	0	1	0	0	0	0	black	no response	1	0
1	14	medium	exurban	girl	eighth	0	1	0	0	0	0	black	no response	3	0
1	14	medium	exurban	girl	eighth	0	1	0	0	0	0	black	no response	0	0
1	14	medium	exurban	girl	eighth	0	1	0	0	0	0	black	no response	2	0
1	14	medium	exurban	girl	eighth	0	1	0	0	0	0	black	no response	2	0
2	14	medium	exurban	girl	eighth	0	1	0	0	0	0	black	no	2	0
2	14	medium	exurban	girl	eighth	0	1	0	0	0	0	black	no	0	0
2	14	medium	exurban	girl	eighth	0	1	0	0	0	0	black	no	1	0
2	14	medium	exurban	girl	eighth	0	1	0	0	0	0	black	no	2	0
2	14	medium	exurban	girl	eighth	0	1	0	0	0	0	black	no	2	0
2	14	medium	exurban	girl	eighth	0	1	0	0	0	0	black	no	2	0
2	14	medium	exurban	girl	eighth	0	1	0	0	0	0	black	no	2	0
1	14	medium	exurban	girl	eighth	0	1	0	0	0	0	black	no response	3	0
1	14	medium	exurban	girl	eighth	0	1	0	0	0	0	black	no response	1	0
1	14	medium	exurban	girl	eighth	0	1	0	0	0	0	black	no response	1	0
1	14	medium	exurban	girl	eighth	0	1	0	0	0	0	black	no response	2	0
1	14	medium	exurban	girl	eighth	0	1	0	0	0	0	black	no response	1	0
1	14	medium	exurban	girl	eighth	0	1	0	0	0	0	black	no response	1	0
1	14	medium	exurban	girl	eighth	0	1	0	0	0	0	black	no response	0	0
2	14	medium	exurban	girl	eighth	0	1	0	0	0	0	black	no	1	0
2	14	medium	exurban	girl	eighth	0	1	0	0	0	0	black	no	2	0
2	14	medium	exurban	girl	eighth	0	1	0	0	0	0	black	no	2	0
2	14	medium	exurban	girl	eighth	0	1	0	0	0	0	black	no	4	0
2	14	medium	exurban	girl	eighth	0	1	0	0	0	0	black	no	2	0
2	14	medium	exurban	girl	eighth	0	1	0	0	0	0	black	no	1	0
2	14	medium	exurban	girl	eighth	0	1	0	0	0	0	black	no	1	0
2	14	medium	exurban	boy	eighth	0	0	1	0	0	0	hispanic	no	1	0
1	14	medium	exurban	boy	eighth	0	0	1	0	0	0	hispanic	no response	2	0
1	14	medium	exurban	boy	eighth	0	0	1	0	0	0	hispanic	no response	2	0
1	14	medium	exurban	boy	eighth	0	0	1	0	0	0	hispanic	no response	1	0
1	14	medium	exurban	boy	eighth	0	0	1	0	0	0	hispanic	no response	0	0
1	14	medium	exurban	boy	eighth	0	0	1	0	0	0	hispanic	no response	1	0
1	14	medium	exurban	boy	eighth	0	0	1	0	0	0	hispanic	no response	2	0
1	14	medium	exurban	boy	eighth	0	0	1	0	0	0	hispanic	no response	2	0
1	14	medium	exurban	boy	eighth	0	0	1	0	0	0	hispanic	no response	1	0
1	14	medium	exurban	boy	eighth	0	0	1	0	0	0	hispanic	no response	3	0
2	14	medium	exurban	boy	eighth	0	0	1	0	0	0	hispanic	no	1	0
2	14	medium	exurban	boy	eighth	0	0	1	0	0	0	hispanic	no	2	0
2	14	medium	exurban	boy	eighth	0	0	1	0	0	0	hispanic	no	2	0
1	14	medium	exurban	boy	eighth	0	0	1	0	0	0	hispanic	no response	1	0
1	14	medium	exurban	boy	eighth	0	0	1	0	0	0	hispanic	no response	1	0
1	14	medium	exurban	boy	eighth	0	0	1	0	0	0	hispanic	no response	3	0
1	14	medium	exurban	boy	eighth	0	0	1	0	0	0	hispanic	no response	1	0
1	14	medium	exurban	boy	eighth	0	0	1	0	0	0	hispanic	no response	0	0
1	14	medium	exurban	boy	eighth	0	0	1	0	0	0	hispanic	no response	1	0
1	14	medium	exurban	boy	eighth	0	0	1	0	0	0	hispanic	no response	0	0
1	14	medium	exurban	boy	eighth	0	0	1	0	0	0	hispanic	no response	0	0
1	14	medium	exurban	boy	eighth	0	0	1	0	0	0	hispanic	no response	1	0
2	14	medium	exurban	boy	eighth	0	0	1	0	0	0	hispanic	no	2	0
2	14	medium	exurban	boy	eighth	0	0	1	0	0	0	hispanic	no	1	0
2	14	medium	exurban	boy	eighth	0	0	1	0	0	0	hispanic	no	2	0
1	14	medium	exurban	girl	eighth	0	0	1	0	0	0	hispanic	no response	1	0
1	14	medium	exurban	girl	eighth	0	0	1	0	0	0	hispanic	no response	2	0
1	14	medium	exurban	girl	eighth	0	0	1	0	0	0	hispanic	no response	2	0
1	14	medium	exurban	girl	eighth	0	0	1	0	0	0	hispanic	no response	3	0
1	14	medium	exurban	girl	eighth	0	0	1	0	0	0	hispanic	no response	2	0
1	14	medium	exurban	girl	eighth	0	0	1	0	0	0	hispanic	no response	1	0
1	14	medium	exurban	girl	eighth	0	0	1	0	0	0	hispanic	no response	2	0
1	14	medium	exurban	girl	eighth	0	0	1	0	0	0	hispanic	no response	2	0
1	14	medium	exurban	girl	eighth	0	0	1	0	0	0	hispanic	no response	2	0
1	14	medium	exurban	girl	eighth	0	0	1	0	0	0	hispanic	no response	1	0
2	14	medium	exurban	girl	eighth	0	0	1	0	0	0	hispanic	no response	2	0
2	14	medium	exurban	girl	eighth	0	0	1	0	0	0	hispanic	no	0	0
2	14	medium	exurban	girl	eighth	0	0	1	0	0	0	hispanic	no	2	0
2	14	medium	exurban	girl	eighth	0	0	1	0	0	0	hispanic	no	2	0
2	14	medium	exurban	girl	eighth	0	0	1	0	0	0	hispanic	no	1	0
2	14	medium	exurban	girl	eighth	0	0	1	0	0	0	hispanic	no	2	0
2	14	medium	exurban	girl	eighth	0	0	1	0	0	0	hispanic	no	2	0
2	14	medium	exurban	girl	eighth	0	0	1	0	0	0	hispanic	no	2	0
1	14	medium	exurban	girl	eighth	0	0	1	0	0	0	hispanic	no response	1	0
1	14	medium	exurban	girl	eighth	0	0	1	0	0	0	hispanic	no response	1	0
1	14	medium	exurban	girl	eighth	0	0	1	0	0	0	hispanic	no response	2	0
1	14	medium	exurban	girl	eighth	0	0	1	0	0	0	hispanic	no response	1	0
1	14	medium	exurban	girl	eighth	0	0	1	0	0	0	hispanic	no response	1	0
1	14	medium	exurban	girl	eighth	0	0	1	0	0	0	hispanic	no response	2	0
1	14	medium	exurban	girl	eighth	0	0	1	0	0	0	hispanic	no response	1	0
2	14	medium	exurban	girl	eighth	0	0	1	0	0	0	hispanic	no	1	0
2	14	medium	exurban	girl	eighth	0	0	1	0	0	0	hispanic	no	1	0
2	14	medium	exurban	girl	eighth	0	0	1	0	0	0	hispanic	no	2	0
2	14	medium	exurban	girl	eighth	0	0	1	0	0	0	hispanic	no	2	0
2	14	medium	exurban	girl	eighth	0	0	1	0	0	0	hispanic	no	3	0
2	14	medium	exurban	girl	eighth	0	0	1	0	0	0	hispanic	no	2	0
2	14	medium	exurban	girl	eighth	0	0	1	0	0	0	hispanic	no	1	0
1	14	medium	exurban	boy	eighth	0	1	0	1	0	1	multiple races	no response	4	0
1	14	medium	exurban	boy	eighth	0	1	0	1	0	1	multiple races	no response	0	0
1	14	medium	exurban	boy	eighth	0	0	0	1	1	0	multiple races	no response	0	0
1	14	medium	exurban	boy	eighth	0	1	0	1	0	0	multiple races	no response	0	0
1	14	medium	exurban	boy	eighth	0	0	0	1	1	1	multiple races	no response	1	0
1	14	medium	exurban	boy	eighth	0	0	1	1	1	0	multiple races	no response	3	0
1	14	medium	exurban	boy	eighth	0	0	0	1	1	1	multiple races	no response	1	0
1	14	medium	exurban	boy	eighth	0	0	1	1	0	0	multiple races	no response	1	0
1	14	medium	exurban	boy	eighth	0	0	1	1	0	0	multiple races	no response	4	0
1	14	medium	exurban	boy	eighth	0	1	0	1	0	0	multiple races	no response	0	0
2	14	medium	exurban	boy	eighth	1	1	0	1	1	0	multiple races	yes	2	0
2	14	medium	exurban	boy	eighth	0	1	0	1	0	0	multiple races	no	1	0
2	14	medium	exurban	boy	eighth	0	1	0	0	1	0	multiple races	no	2	0
2	14	medium	exurban	boy	eighth	1	1	1	1	1	1	multiple races	yes	2	0
1	14	medium	exurban	girl	eighth	0	0	1	1	1	0	multiple races	no response	1	0
1	14	medium	exurban	girl	eighth	0	1	0	1	0	0	multiple races	no response	1	0
1	14	medium	exurban	girl	eighth	0	0	0	1	1	0	multiple races	no response	2	0
1	14	medium	exurban	girl	eighth	0	0	1	1	0	0	multiple races	no response	1	0
1	14	medium	exurban	girl	eighth	1	1	1	1	1	1	multiple races	no response	1	0
1	14	medium	exurban	girl	eighth	0	0	1	1	0	0	multiple races	no response	3	0
1	14	medium	exurban	girl	eighth	0	1	0	1	0	0	multiple races	no response	2	0
1	14	medium	exurban	girl	eighth	0	1	0	1	0	1	multiple races	no response	1	0
1	14	medium	exurban	girl	eighth	0	0	1	1	0	0	multiple races	no response	2	0
2	14	medium	exurban	girl	eighth	0	1	0	1	0	0	multiple races	no	0	0
2	14	medium	exurban	girl	eighth	0	0	1	1	0	0	multiple races	no	3	0
2	14	medium	exurban	girl	eighth	1	1	1	1	1	1	multiple races	no	3	0
2	14	medium	exurban	girl	eighth	0	1	0	1	0	0	multiple races	yes	2	0
2	14	medium	exurban	girl	eighth	0	0	1	1	1	0	multiple races	no	3	0
2	14	medium	exurban	girl	eighth	0	1	0	1	0	0	multiple races	no	1	0
2	14	medium	exurban	girl	eighth	0	1	1	0	0	0	multiple races	no	2	0
1	14	medium	exurban	girl	eighth	0	0	1	1	0	0	multiple races	no response	0	0
1	14	medium	exurban	girl	eighth	0	0	1	0	1	0	multiple races	no response	2	0
1	14	medium	exurban	girl	eighth	0	1	1	0	0	0	multiple races	no response	1	0
1	14	medium	exurban	girl	eighth	0	1	0	1	1	1	multiple races	no response	1	0
1	14	medium	exurban	girl	eighth	0	0	1	1	0	0	multiple races	no response	2	0
1	14	medium	exurban	girl	eighth	0	1	0	1	0	0	multiple races	no response	2	0
1	14	medium	exurban	girl	eighth	0	0	1	1	0	0	multiple races	no response	1	0
1	14	medium	exurban	girl	eighth	0	1	0	0	0	1	multiple races	no response	1	0
1	14	medium	exurban	girl	eighth	0	1	1	1	0	0	multiple races	no response	1	0
2	14	medium	exurban	girl	eighth	0	1	0	0	0	1	multiple races	no	1	0
2	14	medium	exurban	girl	eighth	0	1	0	1	0	0	multiple races	no	1	0
1	14	medium	exurban	boy	eighth	0	0	0	0	0	1	Native American	no response	1	0
2	14	medium	exurban	boy	eighth	0	0	0	0	0	1	Native American	no	1	0
2	14	medium	exurban	boy	eighth	0	0	0	0	0	1	Native American	no	0	0
1	14	medium	exurban	girl	eighth	0	0	0	0	0	1	Native American	no response	2	0
2	14	medium	exurban	girl	eighth	0	0	0	0	0	1	Native American	no	2	0
2	14	medium	exurban	girl	eighth	0	0	0	0	0	1	Native American	yes	2	0
2	14	medium	exurban	girl	eighth	0	0	0	0	0	1	Native American	yes	1	0
1	14	medium	exurban	boy	eighth	0	0	0	0	1	0	other	no response	4	0
1	14	medium	exurban	boy	eighth	0	0	0	0	1	0	other	no response	2	0
1	14	medium	exurban	boy	eighth	0	0	0	0	1	1	other	no response	1	0
1	14	medium	exurban	boy	eighth	0	0	0	0	1	0	other	no response	1	0
1	14	medium	exurban	boy	eighth	0	0	0	0	1	0	other	no response	2	0
1	14	medium	exurban	girl	eighth	0	0	0	0	1	0	other	no response	0	0
1	14	medium	exurban	girl	eighth	0	0	0	0	1	0	other	no response	0	0
2	14	medium	exurban	girl	eighth	0	0	0	0	1	0	other	no	1	0
2	14	medium	exurban	girl	eighth	0	0	0	0	1	0	other	no	1	0
2	14	medium	exurban	boy	eighth	0	0	0	1	0	0	white	no	1	1
2	14	medium	exurban	boy	eighth	0	0	0	1	0	0	white	no	1	1
1	14	medium	exurban	boy	eighth	0	0	0	1	0	0	white	no response	0	1
1	14	medium	exurban	boy	eighth	0	0	0	1	0	0	white	no response	1	1
1	14	medium	exurban	boy	eighth	0	0	0	1	0	0	white	no response	1	1
1	14	medium	exurban	boy	eighth	0	0	0	1	0	0	white	no response	1	1
1	14	medium	exurban	boy	eighth	0	0	0	1	0	0	white	no response	1	1
1	14	medium	exurban	boy	eighth	0	0	0	1	0	0	white	no response	2	1
1	14	medium	exurban	boy	eighth	0	0	0	1	0	0	white	no response	4	1
1	14	medium	exurban	boy	eighth	0	0	0	1	0	0	white	no response	2	1
1	14	medium	exurban	boy	eighth	0	0	0	1	0	0	white	no response	3	1
1	14	medium	exurban	boy	eighth	0	0	0	1	0	0	white	no response	2	1
1	14	medium	exurban	boy	eighth	0	0	0	1	0	0	white	no response	1	1
1	14	medium	exurban	boy	eighth	0	0	0	1	0	0	white	no response	1	1
1	14	medium	exurban	boy	eighth	0	0	0	1	0	0	white	no response	0	1
1	14	medium	exurban	boy	eighth	0	0	0	1	0	0	white	no response	2	1
1	14	medium	exurban	boy	eighth	0	0	0	1	0	0	white	no response	2	1
1	14	medium	exurban	boy	eighth	0	0	0	1	0	0	white	no response	1	1
1	14	medium	exurban	boy	eighth	0	0	0	1	0	0	white	no response	3	1
1	14	medium	exurban	boy	eighth	0	0	0	1	0	0	white	no response	3	1
1	14	medium	exurban	boy	eighth	0	0	0	1	0	0	white	no response	2	1
1	14	medium	exurban	boy	eighth	0	0	0	1	0	0	white	no response	2	1
1	14	medium	exurban	boy	eighth	0	0	0	1	0	0	white	no response	1	1
2	14	medium	exurban	boy	eighth	0	0	0	1	0	0	white	yes	2	1
2	14	medium	exurban	boy	eighth	0	0	0	1	0	0	white	no	3	1
2	14	medium	exurban	boy	eighth	0	0	0	1	0	0	white	no	1	1
2	14	medium	exurban	boy	eighth	0	0	0	1	0	0	white	no	1	1
2	14	medium	exurban	boy	eighth	0	0	0	1	0	0	white	yes	1	1
2	14	medium	exurban	boy	eighth	0	0	0	1	0	0	white	no	3	1
2	14	medium	exurban	boy	eighth	0	0	0	1	0	0	white	no	2	1
2	14	medium	exurban	boy	eighth	0	0	0	1	0	0	white	no	2	1
2	14	medium	exurban	boy	eighth	0	0	0	1	0	0	white	no	1	1
2	14	medium	exurban	boy	eighth	0	0	0	1	0	0	white	no	1	1
2	14	medium	exurban	boy	eighth	0	0	0	1	0	0	white	no	3	1
2	14	medium	exurban	boy	eighth	0	0	0	1	0	0	white	yes	2	1
2	14	medium	exurban	boy	eighth	0	0	0	1	0	0	white	no	0	1
1	14	medium	exurban	boy	eighth	0	0	0	1	0	0	white	no response	2	1
1	14	medium	exurban	boy	eighth	0	0	0	1	0	0	white	no response	0	1
1	14	medium	exurban	boy	eighth	0	0	0	1	0	0	white	no response	0	1
1	14	medium	exurban	boy	eighth	0	0	0	1	0	0	white	no response	2	1
1	14	medium	exurban	boy	eighth	0	0	0	1	0	0	white	no response	0	1
1	14	medium	exurban	boy	eighth	0	0	0	1	0	0	white	no response	1	1
1	14	medium	exurban	boy	eighth	0	0	0	1	0	0	white	no response	1	1
1	14	medium	exurban	boy	eighth	0	0	0	1	0	0	white	no response	0	1
1	14	medium	exurban	boy	eighth	0	0	0	1	0	1	white	no response	1	1
1	14	medium	exurban	boy	eighth	0	0	0	1	0	0	white	no response	0	1
1	14	medium	exurban	boy	eighth	0	0	0	1	0	0	white	no response	2	1
1	14	medium	exurban	boy	eighth	0	0	0	1	0	0	white	no response	2	1
1	14	medium	exurban	boy	eighth	0	0	0	1	0	0	white	no response	1	1
1	14	medium	exurban	boy	eighth	0	0	0	1	0	0	white	no response	0	1
1	14	medium	exurban	boy	eighth	0	0	0	1	0	0	white	no response	0	1
1	14	medium	exurban	boy	eighth	0	0	0	1	0	0	white	no response	0	1
2	14	medium	exurban	boy	eighth	0	0	0	1	0	0	white	yes	0	1
2	14	medium	exurban	boy	eighth	0	0	0	1	0	0	white	yes	0	1
2	14	medium	exurban	boy	eighth	0	0	0	1	0	0	white	no	1	1
2	14	medium	exurban	boy	eighth	0	0	0	1	0	0	white	yes	1	1
2	14	medium	exurban	boy	eighth	0	0	0	1	0	0	white	no	1	1
2	14	medium	exurban	boy	eighth	0	0	0	1	0	0	white	no	2	1
2	14	medium	exurban	boy	eighth	0	0	0	1	0	0	white	yes	1	1
2	14	medium	exurban	boy	eighth	0	0	0	1	0	0	white	no	2	1
2	14	medium	exurban	boy	eighth	0	0	0	1	0	0	white	yes	1	1
2	14	medium	exurban	boy	eighth	0	0	0	1	0	0	white	yes	2	1
1	14	medium	exurban	girl	eighth	0	0	0	1	0	0	white	no response	1	1
1	14	medium	exurban	girl	eighth	0	0	0	1	0	0	white	no response	2	1
1	14	medium	exurban	girl	eighth	0	0	0	1	0	0	white	no response	1	1
1	14	medium	exurban	girl	eighth	0	0	0	1	0	0	white	no response	1	1
1	14	medium	exurban	girl	eighth	0	0	0	1	0	0	white	no response	1	1
1	14	medium	exurban	girl	eighth	0	0	0	1	0	0	white	no response	0	1
1	14	medium	exurban	girl	eighth	0	0	0	1	0	0	white	no response	0	1
1	14	medium	exurban	girl	eighth	0	0	0	1	0	0	white	no response	3	1
1	14	medium	exurban	girl	eighth	0	0	0	1	0	0	white	no response	2	1
1	14	medium	exurban	girl	eighth	0	0	0	1	0	0	white	no response	2	1
1	14	medium	exurban	girl	eighth	0	0	0	1	0	0	white	no response	1	1
1	14	medium	exurban	girl	eighth	0	0	0	1	0	0	white	no response	4	1
1	14	medium	exurban	girl	eighth	0	0	0	1	0	0	white	no response	1	1
1	14	medium	exurban	girl	eighth	0	0	0	1	0	0	white	no response	0	1
1	14	medium	exurban	girl	eighth	0	0	0	1	0	0	white	no response	1	1
1	14	medium	exurban	girl	eighth	0	0	0	1	0	0	white	no response	2	1
1	14	medium	exurban	girl	eighth	0	0	0	1	0	0	white	no response	2	1
1	14	medium	exurban	girl	eighth	0	0	0	1	0	0	white	no response	3	1
1	14	medium	exurban	girl	eighth	0	0	0	1	0	0	white	no response	2	1
1	14	medium	exurban	girl	eighth	0	0	0	1	0	0	white	no response	4	1
1	14	medium	exurban	girl	eighth	0	0	0	1	0	0	white	no response	3	1
1	14	medium	exurban	girl	eighth	0	0	0	1	0	0	white	no response	1	1
1	14	medium	exurban	girl	eighth	0	0	0	1	0	0	white	no response	2	1
1	14	medium	exurban	girl	eighth	0	0	0	1	0	0	white	no response	3	1
1	14	medium	exurban	girl	eighth	0	0	0	1	0	0	white	no response	1	1
1	14	medium	exurban	girl	eighth	0	0	0	1	0	0	white	no response	1	1
1	14	medium	exurban	girl	eighth	0	0	0	1	0	1	white	no response	2	1
1	14	medium	exurban	girl	eighth	0	0	0	1	0	0	white	no response	1	1
2	14	medium	exurban	girl	eighth	0	0	0	1	0	0	white	no	1	1
2	14	medium	exurban	girl	eighth	0	0	0	1	0	0	white	no	1	1
2	14	medium	exurban	girl	eighth	0	0	0	1	0	0	white	yes	0	1
2	14	medium	exurban	girl	eighth	0	0	0	1	0	0	white	no	3	1
2	14	medium	exurban	girl	eighth	0	0	0	1	0	0	white	no	0	1
2	14	medium	exurban	girl	eighth	0	0	0	1	0	0	white	no	3	1
2	14	medium	exurban	girl	eighth	0	0	0	1	0	0	white	no	0	1
2	14	medium	exurban	girl	eighth	0	0	0	1	0	0	white	no	2	1
2	14	medium	exurban	girl	eighth	0	0	0	1	0	0	white	no	1	1
2	14	medium	exurban	girl	eighth	0	0	0	1	0	0	white	no	2	1
2	14	medium	exurban	girl	eighth	0	0	0	1	0	0	white	no	1	1
2	14	medium	exurban	girl	eighth	0	0	0	1	0	0	white	no	1	1
2	14	medium	exurban	girl	eighth	0	0	0	1	0	0	white	no	1	1
2	14	medium	exurban	girl	eighth	0	0	0	1	0	0	white	no	2	1
2	14	medium	exurban	girl	eighth	0	0	0	1	0	0	white	no	2	1
2	14	medium	exurban	girl	eighth	0	0	0	1	0	0	white	no	2	1
2	14	medium	exurban	girl	eighth	0	0	0	1	0	1	white	yes	1	1
2	14	medium	exurban	girl	eighth	0	0	0	1	0	0	white	no	3	1
2	14	medium	exurban	girl	eighth	0	0	0	1	0	0	white	no	2	1
2	14	medium	exurban	girl	eighth	0	0	0	1	0	0	white	no	3	1
2	14	medium	exurban	girl	eighth	0	0	0	1	0	0	white	yes	1	1
2	14	medium	exurban	girl	eighth	0	0	0	1	0	0	white	yes	2	1
2	14	medium	exurban	girl	eighth	0	0	0	1	0	0	white	no	1	1
2	14	medium	exurban	girl	eighth	0	0	0	1	0	0	white	yes	0	1
2	14	medium	exurban	girl	eighth	0	0	0	1	0	0	white	no	1	1
1	14	medium	exurban	girl	eighth	0	0	0	1	0	0	white	no response	2	1
1	14	medium	exurban	girl	eighth	0	0	0	1	0	0	white	no response	1	1
1	14	medium	exurban	girl	eighth	0	0	0	1	0	0	white	no response	2	1
1	14	medium	exurban	girl	eighth	0	0	0	1	0	0	white	no response	3	1
1	14	medium	exurban	girl	eighth	0	0	0	1	0	0	white	no response	1	1
1	14	medium	exurban	girl	eighth	0	0	0	1	0	0	white	no response	2	1
1	14	medium	exurban	girl	eighth	0	0	0	1	0	0	white	no response	2	1
1	14	medium	exurban	girl	eighth	0	0	0	1	0	0	white	no response	1	1
1	14	medium	exurban	girl	eighth	0	0	0	1	0	0	white	no response	1	1
1	14	medium	exurban	girl	eighth	0	0	0	1	0	0	white	no response	1	1
1	14	medium	exurban	girl	eighth	0	0	0	1	0	0	white	no response	3	1
1	14	medium	exurban	girl	eighth	0	0	0	1	0	0	white	no response	1	1
2	14	medium	exurban	girl	eighth	0	0	0	1	0	0	white	no	1	1
2	14	medium	exurban	girl	eighth	0	0	0	1	0	0	white	no	2	1
2	14	medium	exurban	girl	eighth	0	0	0	1	0	1	white	yes	1	1
2	14	medium	exurban	girl	eighth	0	0	0	1	0	0	white	no	1	1
2	14	medium	exurban	girl	eighth	0	0	0	1	0	0	white	no	2	1
2	14	medium	exurban	girl	eighth	0	0	0	1	0	0	white	no	2	1
2	14	medium	exurban	girl	eighth	0	0	0	1	0	0	white	no	2	1
2	14	medium	exurban	girl	eighth	0	0	0	1	0	0	white	no	1	1
2	14	medium	exurban	girl	eighth	0	0	0	1	0	0	white	no	2	1
2	14	medium	exurban	girl	eighth	0	0	0	1	0	0	white	no	1	1
2	14	medium	exurban	girl	eighth	0	0	0	1	0	0	white	no	1	1
2	14	medium	exurban	girl	eighth	0	0	0	1	0	0	white	no	3	1
2	14	medium	exurban	girl	eighth	0	0	0	1	0	0	white	no	1	1
2	14	medium	exurban	girl	eighth	0	0	0	1	0	0	white	no	4	1
2	14	medium	exurban	girl	eighth	0	0	0	1	0	0	white	yes	2	1
2	14	medium	exurban	girl	eighth	0	0	0	1	0	0	white	no	2	1
2	14	medium	exurban	girl	eighth	0	0	0	1	0	0	white	no	2	1
1	15	high	suburban	boy	seventh	1	0	0	0	0	0	Asian	no response	1	0
1	15	high	suburban	boy	eighth	1	0	0	0	0	0	Asian	no response	1	0
2	15	high	suburban	boy	sixth	1	0	0	0	0	0	Asian	no	2	0
2	15	high	suburban	girl	sixth	1	0	0	0	0	0	Asian	no	2	0
1	15	high	suburban	boy	seventh	0	1	0	0	0	0	black	no response	3	0
1	15	high	suburban	boy	seventh	0	1	0	0	0	1	black	no response	2	0
1	15	high	suburban	boy	eighth	0	1	0	0	0	0	black	no response	0	0
1	15	high	suburban	boy	eighth	0	1	0	0	0	0	black	no response	2	0
1	15	high	suburban	girl	eighth	0	1	0	0	0	0	black	no response	3	0
1	15	high	suburban	girl	eighth	0	1	0	0	0	0	black	no response	0	0
1	15	high	suburban	girl	eighth	0	1	0	0	0	0	black	no response	3	0
2	15	high	suburban	girl	sixth	0	1	0	0	0	0	black	no	3	0
2	15	high	suburban	girl	sixth	0	1	0	0	0	1	black	no	1	0
1	15	high	suburban	boy	seventh	0	0	1	0	0	0	hispanic	no response	3	0
1	15	high	suburban	boy	seventh	0	0	1	0	0	0	hispanic	no response	2	0
1	15	high	suburban	boy	seventh	0	0	1	0	0	0	hispanic	no response	2	0
1	15	high	suburban	boy	eighth	0	0	1	0	0	0	hispanic	no response	0	0
2	15	high	suburban	boy	sixth	0	0	1	0	0	0	hispanic	no	1	0
2	15	high	suburban	boy	sixth	0	0	1	0	0	0	hispanic	no	1	0
2	15	high	suburban	boy	sixth	0	0	1	0	0	0	hispanic	no	2	0
2	15	high	suburban	boy	sixth	0	0	1	0	0	0	hispanic	no	0	0
2	15	high	suburban	boy	sixth	0	0	1	0	0	0	hispanic	no	3	0
2	15	high	suburban	boy	sixth	0	0	1	0	0	0	hispanic	no	2	0
2	15	high	suburban	boy	sixth	0	0	1	0	0	0	hispanic	no	0	0
1	15	high	suburban	girl	seventh	0	0	1	0	0	0	hispanic	no response	1	0
1	15	high	suburban	girl	seventh	0	0	1	0	0	0	hispanic	no response	0	0
1	15	high	suburban	girl	seventh	0	0	1	0	0	0	hispanic	no response	4	0
1	15	high	suburban	girl	seventh	0	0	1	0	0	0	hispanic	no response	4	0
1	15	high	suburban	girl	eighth	0	0	1	0	0	0	hispanic	no response	2	0
1	15	high	suburban	girl	eighth	0	0	1	0	0	0	hispanic	no response	2	0
1	15	high	suburban	girl	eighth	0	0	1	0	0	0	hispanic	no response	0	0
1	15	high	suburban	girl	eighth	0	0	1	0	0	0	hispanic	no response	1	0
2	15	high	suburban	girl	sixth	0	0	1	0	0	0	hispanic	no	2	0
2	15	high	suburban	girl	sixth	0	0	1	0	0	0	hispanic	no	1	0
2	15	high	suburban	girl	sixth	0	0	1	0	0	0	hispanic	no	1	0
2	15	high	suburban	girl	sixth	0	0	1	0	0	0	hispanic	no	0	0
1	15	high	suburban	boy	seventh	0	0	1	1	0	0	multiple races	no response	2	0
1	15	high	suburban	boy	seventh	0	1	1	0	0	1	multiple races	no response	2	0
1	15	high	suburban	boy	seventh	0	1	0	1	0	0	multiple races	no response	0	0
1	15	high	suburban	boy	eighth	0	1	0	1	0	1	multiple races	no response	3	0
1	15	high	suburban	boy	eighth	0	0	0	1	1	0	multiple races	no response	0	0
2	15	high	suburban	boy	sixth	1	0	0	0	0	1	multiple races	no	2	0
1	15	high	suburban	girl	eighth	0	1	0	0	1	0	multiple races	no response	2	0
2	15	high	suburban	girl	sixth	0	1	0	1	0	0	multiple races	yes	3	0
2	15	high	suburban	girl	sixth	0	1	0	1	0	0	multiple races	no	3	0
2	15	high	suburban	girl	sixth	0	1	0	0	1	0	multiple races	no	1	0
1	15	high	suburban	boy	seventh	0	0	0	0	0	1	Native American	no response	0	0
1	15	high	suburban	boy	eighth	0	0	0	0	1	0	other	no response	0	0
1	15	high	suburban	boy	seventh	0	0	0	1	0	0	white	no response	0	1
1	15	high	suburban	boy	seventh	0	0	0	1	0	0	white	no response	3	1
1	15	high	suburban	boy	seventh	0	0	0	1	0	0	white	no response	0	1
1	15	high	suburban	boy	seventh	0	0	0	1	0	0	white	no response	1	1
1	15	high	suburban	boy	seventh	0	0	0	1	0	0	white	no response	1	1
1	15	high	suburban	boy	eighth	0	0	0	1	0	0	white	no response	3	1
1	15	high	suburban	boy	eighth	0	0	0	1	0	0	white	no response	0	1
1	15	high	suburban	boy	eighth	0	0	0	1	0	0	white	no response	1	1
2	15	high	suburban	boy	sixth	0	0	0	1	0	0	white	no	2	1
2	15	high	suburban	boy	sixth	0	0	0	1	0	0	white	no	1	1
2	15	high	suburban	boy	sixth	0	0	0	1	0	0	white	no	1	1
2	15	high	suburban	boy	sixth	0	0	0	1	0	0	white	yes	1	1
1	15	high	suburban	girl	seventh	0	0	0	1	0	0	white	no response	2	1
1	15	high	suburban	girl	seventh	0	0	0	1	0	0	white	no response	1	1
1	15	high	suburban	girl	seventh	0	0	0	1	0	0	white	no response	1	1
1	15	high	suburban	girl	eighth	0	0	0	1	0	0	white	no response	2	1
2	15	high	suburban	girl	sixth	0	0	0	1	0	0	white	yes	3	1
2	15	high	suburban	girl	sixth	0	0	0	1	0	0	white	no	2	1
2	15	high	suburban	girl	sixth	0	0	0	1	0	0	white	no	1	1
2	15	high	suburban	girl	sixth	0	0	0	1	0	0	white	no	3	1
2	15	high	suburban	girl	sixth	0	0	0	1	0	0	white	yes	2	1
2	15	high	suburban	girl	sixth	0	0	0	1	0	0	white	no	1	1
1	16	low	suburban	boy	sixth	1	0	0	0	0	0	Asian	no response	2	0
1	16	low	suburban	boy	sixth	1	0	0	0	0	0	Asian	no response	3	0
1	16	low	suburban	boy	eighth	1	0	0	0	0	0	Asian	no response	4	0
3	16	low	suburban	boy	eighth	1	0	0	0	0	0	Asian	no	2	0
1	16	low	suburban	girl	sixth	1	0	0	0	0	0	Asian	no response	0	0
1	16	low	suburban	girl	sixth	1	0	0	0	0	0	Asian	no response	2	0
3	16	low	suburban	girl	eighth	1	0	0	0	0	0	Asian	no	4	0
1	16	low	suburban	boy	sixth	0	1	0	0	0	0	black	no response	2	0
1	16	low	suburban	boy	sixth	0	1	0	0	0	0	black	no response	4	0
1	16	low	suburban	boy	sixth	0	1	0	0	0	0	black	no response	4	0
1	16	low	suburban	boy	sixth	0	1	0	0	0	0	black	no response	3	0
1	16	low	suburban	boy	sixth	0	1	0	0	0	1	black	no response	0	0
1	16	low	suburban	boy	sixth	0	1	0	0	0	0	black	no response	0	0
1	16	low	suburban	boy	sixth	0	1	0	0	0	1	black	no response	2	0
1	16	low	suburban	boy	eighth	0	1	0	0	0	0	black	no response	2	0
3	16	low	suburban	boy	eighth	0	1	0	0	0	0	black	no	3	0
3	16	low	suburban	boy	eighth	0	1	0	0	0	0	black	no	1	0
1	16	low	suburban	girl	sixth	0	1	0	0	0	0	black	no response	1	0
1	16	low	suburban	girl	sixth	0	1	0	0	0	0	black	no response	1	0
1	16	low	suburban	girl	sixth	0	1	0	0	0	1	black	no response	0	0
1	16	low	suburban	girl	sixth	0	1	0	0	0	0	black	no response	1	0
1	16	low	suburban	girl	sixth	0	1	0	0	0	0	black	no response	2	0
1	16	low	suburban	girl	sixth	0	1	0	0	0	0	black	no response	3	0
3	16	low	suburban	girl	sixth	0	1	0	0	0	0	black	no	1	0
3	16	low	suburban	girl	sixth	0	1	0	0	0	0	black	no	1	0
3	16	low	suburban	girl	eighth	0	1	0	0	0	0	black	no	3	0
3	16	low	suburban	girl	sixth	0	1	0	0	0	0	black	no	1	0
1	16	low	suburban	boy	sixth	0	0	1	0	0	0	hispanic	no response	0	0
1	16	low	suburban	boy	sixth	0	0	1	0	0	0	hispanic	no response	0	0
1	16	low	suburban	boy	sixth	0	0	1	0	0	0	hispanic	no response	1	0
1	16	low	suburban	boy	sixth	0	0	1	0	0	0	hispanic	no response	2	0
1	16	low	suburban	boy	sixth	0	0	1	0	0	0	hispanic	no response	3	0
1	16	low	suburban	boy	eighth	0	0	1	0	0	0	hispanic	no response	1	0
3	16	low	suburban	boy	sixth	0	0	1	0	0	0	hispanic	no	1	0
3	16	low	suburban	boy	eighth	0	0	1	0	0	0	hispanic	no	3	0
1	16	low	suburban	girl	sixth	0	0	1	0	0	0	hispanic	no response	1	0
1	16	low	suburban	girl	eighth	0	0	1	0	0	0	hispanic	no response	2	0
1	16	low	suburban	boy	sixth	0	0	0	1	1	1	multiple races	no response	2	0
1	16	low	suburban	boy	sixth	0	0	1	1	0	0	multiple races	no response	1	0
1	16	low	suburban	boy	sixth	0	0	0	1	1	1	multiple races	no response	3	0
1	16	low	suburban	boy	sixth	0	0	0	1	1	0	multiple races	no response	0	0
1	16	low	suburban	boy	sixth	0	0	0	1	1	0	multiple races	no response	2	0
1	16	low	suburban	boy	sixth	0	0	0	1	1	0	multiple races	no response	0	0
1	16	low	suburban	boy	sixth	0	0	1	1	0	1	multiple races	no response	1	0
1	16	low	suburban	boy	eighth	0	1	0	1	0	0	multiple races	no response	2	0
3	16	low	suburban	boy	sixth	0	0	0	1	1	0	multiple races	no	0	0
3	16	low	suburban	boy	eighth	0	0	0	1	1	0	multiple races	no	0	0
3	16	low	suburban	boy	sixth	1	0	0	1	1	0	multiple races	no response	0	0
3	16	low	suburban	boy	sixth	0	0	1	1	0	0	multiple races	no	3	0
3	16	low	suburban	boy	seventh	1	0	0	1	0	0	multiple races	no	1	0
3	16	low	suburban	boy	sixth	0	0	0	1	1	0	multiple races	no	1	0
1	16	low	suburban	girl	sixth	0	1	0	0	1	0	multiple races	no response	0	0
1	16	low	suburban	girl	sixth	0	1	1	0	0	0	multiple races	no response	1	0
1	16	low	suburban	girl	sixth	0	0	0	1	1	1	multiple races	no response	2	0
1	16	low	suburban	girl	sixth	0	1	1	0	0	0	multiple races	no response	0	0
1	16	low	suburban	girl	sixth	0	0	1	1	0	0	multiple races	no response	2	0
1	16	low	suburban	girl	sixth	0	1	0	0	1	0	multiple races	no response	3	0
1	16	low	suburban	girl	sixth	1	0	0	1	0	0	multiple races	no response	1	0
3	16	low	suburban	girl	seventh	0	1	0	1	0	0	multiple races	no	3	0
3	16	low	suburban	girl	sixth	0	1	0	1	0	1	multiple races	no	1	0
1	16	low	suburban	boy	eighth	0	0	0	1	0	1	Native American	no response	2	0
1	16	low	suburban	girl	sixth	0	0	0	1	0	1	Native American	no response	2	0
1	16	low	suburban	boy	sixth	0	0	0	0	1	0	other	no response	1	0
1	16	low	suburban	boy	eighth	0	0	0	0	1	0	other	no response	1	0
3	16	low	suburban	boy	eighth	0	0	0	0	1	0	other	no	4	0
3	16	low	suburban	girl	sixth	0	0	0	0	1	0	other	no	2	0
1	16	low	suburban	boy	sixth	0	0	0	1	0	0	white	no response	2	1
1	16	low	suburban	boy	sixth	0	0	0	1	0	0	white	no response	1	1
1	16	low	suburban	boy	sixth	0	0	0	1	0	0	white	no response	1	1
1	16	low	suburban	boy	sixth	0	0	0	1	0	0	white	no response	2	1
1	16	low	suburban	boy	sixth	0	0	0	1	0	0	white	no response	1	1
1	16	low	suburban	boy	sixth	0	0	0	1	0	0	white	no response	1	1
1	16	low	suburban	boy	sixth	0	0	0	1	0	0	white	no response	2	1
1	16	low	suburban	boy	sixth	0	0	0	1	0	0	white	no response	1	1
1	16	low	suburban	boy	sixth	0	0	0	1	0	0	white	no response	0	1
1	16	low	suburban	boy	sixth	0	0	0	1	0	0	white	no response	2	1
1	16	low	suburban	boy	sixth	0	0	0	1	0	0	white	no response	1	1
1	16	low	suburban	boy	sixth	0	0	0	1	0	0	white	no response	2	1
1	16	low	suburban	boy	sixth	0	0	0	1	0	0	white	no response	0	1
1	16	low	suburban	boy	sixth	0	0	0	1	0	0	white	no response	1	1
1	16	low	suburban	boy	sixth	0	0	0	1	0	0	white	no response	0	1
1	16	low	suburban	boy	sixth	0	0	0	1	0	0	white	no response	3	1
1	16	low	suburban	boy	sixth	0	0	0	1	0	0	white	no response	0	1
1	16	low	suburban	boy	sixth	0	0	0	1	0	0	white	no response	1	1
1	16	low	suburban	boy	sixth	0	0	0	1	0	0	white	no response	1	1
1	16	low	suburban	boy	sixth	0	0	0	1	0	0	white	no response	2	1
1	16	low	suburban	boy	sixth	0	0	0	1	0	0	white	no response	3	1
1	16	low	suburban	boy	sixth	0	0	0	1	0	0	white	no response	3	1
1	16	low	suburban	boy	sixth	0	0	0	1	0	0	white	no response	3	1
1	16	low	suburban	boy	eighth	0	0	0	1	0	0	white	no response	1	1
1	16	low	suburban	boy	eighth	0	0	0	1	0	0	white	no response	1	1
1	16	low	suburban	boy	eighth	0	0	0	1	0	0	white	no response	3	1
1	16	low	suburban	boy	eighth	0	0	0	1	0	0	white	no response	4	1
1	16	low	suburban	boy	eighth	0	0	0	1	0	0	white	no response	3	1
1	16	low	suburban	boy	eighth	0	0	0	1	0	0	white	no response	2	1
1	16	low	suburban	boy	eighth	0	0	0	1	0	0	white	no response	2	1
1	16	low	suburban	boy	eighth	0	0	0	1	0	0	white	no response	2	1
1	16	low	suburban	boy	eighth	0	0	0	1	0	0	white	no response	4	1
1	16	low	suburban	boy	eighth	0	0	0	1	0	0	white	no response	2	1
1	16	low	suburban	boy	eighth	0	0	0	1	0	0	white	no response	1	1
1	16	low	suburban	boy	eighth	0	0	0	1	0	0	white	no response	0	1
3	16	low	suburban	boy	eighth	0	0	0	1	0	0	white	no	1	1
3	16	low	suburban	boy	seventh	0	0	0	1	0	0	white	no	2	1
3	16	low	suburban	boy	sixth	0	0	0	1	0	0	white	no	1	1
3	16	low	suburban	boy	eighth	0	0	0	1	0	0	white	no	4	1
3	16	low	suburban	boy	sixth	0	0	0	1	0	0	white	no	1	1
3	16	low	suburban	boy	sixth	0	0	0	1	0	0	white	no	1	1
3	16	low	suburban	boy	eighth	0	0	0	1	0	0	white	no	0	1
3	16	low	suburban	boy	eighth	0	0	0	1	0	0	white	no	2	1
3	16	low	suburban	boy	seventh	0	0	0	1	0	0	white	no	2	1
3	16	low	suburban	boy	seventh	0	0	0	1	0	0	white	no	1	1
3	16	low	suburban	boy	seventh	0	0	0	1	0	0	white	no	1	1
3	16	low	suburban	boy	sixth	0	0	0	1	0	0	white	no	1	1
3	16	low	suburban	boy	sixth	0	0	0	1	0	0	white	no	3	1
1	16	low	suburban	girl	sixth	0	0	0	1	0	0	white	no response	1	1
1	16	low	suburban	girl	sixth	0	0	0	1	0	0	white	no response	2	1
1	16	low	suburban	girl	sixth	0	0	0	1	0	0	white	no response	1	1
1	16	low	suburban	girl	sixth	0	0	0	1	0	0	white	no response	2	1
1	16	low	suburban	girl	sixth	0	0	0	1	0	0	white	no response	2	1
1	16	low	suburban	girl	sixth	0	0	0	1	0	0	white	no response	3	1
1	16	low	suburban	girl	sixth	0	0	0	1	0	0	white	no response	2	1
1	16	low	suburban	girl	sixth	0	0	0	1	0	0	white	no response	1	1
1	16	low	suburban	girl	sixth	0	0	0	1	0	0	white	no response	3	1
1	16	low	suburban	girl	sixth	0	0	0	1	0	0	white	no response	2	1
1	16	low	suburban	girl	sixth	0	0	0	1	0	0	white	no response	1	1
1	16	low	suburban	girl	sixth	0	0	0	1	0	0	white	no response	1	1
1	16	low	suburban	girl	sixth	0	0	0	1	0	0	white	no response	3	1
1	16	low	suburban	girl	sixth	0	0	0	1	0	0	white	no response	3	1
1	16	low	suburban	girl	sixth	0	0	0	1	0	0	white	no response	1	1
1	16	low	suburban	girl	sixth	0	0	0	1	0	0	white	no response	0	1
1	16	low	suburban	girl	sixth	0	0	0	1	0	0	white	no response	0	1
1	16	low	suburban	girl	sixth	0	0	0	1	0	0	white	no response	2	1
1	16	low	suburban	girl	eighth	0	0	0	1	0	0	white	no response	3	1
1	16	low	suburban	girl	eighth	0	0	0	1	0	0	white	no response	3	1
1	16	low	suburban	girl	eighth	0	0	0	1	0	0	white	no response	2	1
1	16	low	suburban	girl	eighth	0	0	0	1	0	0	white	no response	1	1
1	16	low	suburban	girl	eighth	0	0	0	1	0	0	white	no response	2	1
1	16	low	suburban	girl	eighth	0	0	0	1	0	0	white	no response	2	1
1	16	low	suburban	girl	eighth	0	0	0	1	0	0	white	no response	1	1
1	16	low	suburban	girl	eighth	0	0	0	1	0	0	white	no response	2	1
1	16	low	suburban	girl	eighth	0	0	0	1	0	0	white	no response	1	1
1	16	low	suburban	girl	eighth	0	0	0	1	0	0	white	no response	4	1
1	16	low	suburban	girl	sixth	0	0	0	1	0	0	white	no response	2	1
3	16	low	suburban	girl	eighth	0	0	0	1	0	0	white	no	2	1
3	16	low	suburban	girl	eighth	0	0	0	1	0	0	white	yes	1	1
3	16	low	suburban	girl	eighth	0	0	0	1	0	0	white	no	2	1
3	16	low	suburban	girl	eighth	0	0	0	1	0	0	white	no	2	1
3	16	low	suburban	girl	seventh	0	0	0	1	0	0	white	no	3	1
3	16	low	suburban	girl	seventh	0	0	0	1	0	0	white	no	2	1
3	16	low	suburban	girl	seventh	0	0	0	1	0	0	white	no	1	1
3	16	low	suburban	girl	sixth	0	0	0	1	0	0	white	no	2	1
1	17	medium	suburban	girl	eighth	1	0	0	0	0	0	Asian	no response	2	0
1	17	medium	suburban	girl	eighth	1	0	0	0	0	0	Asian	no response	1	0
1	17	medium	suburban	boy	eighth	0	1	0	0	0	0	black	no response	2	0
1	17	medium	suburban	boy	eighth	0	1	0	0	0	0	black	no response	2	0
1	17	medium	suburban	boy	eighth	0	1	0	0	0	0	black	no response	2	0
1	17	medium	suburban	boy	eighth	0	1	0	0	0	0	black	no response	3	0
1	17	medium	suburban	boy	eighth	0	1	0	0	0	1	black	no response	1	0
1	17	medium	suburban	boy	eighth	0	1	0	0	0	0	black	no response	1	0
1	17	medium	suburban	boy	eighth	0	1	0	0	0	0	black	no response	1	0
1	17	medium	suburban	boy	eighth	0	1	0	0	0	0	black	no response	1	0
1	17	medium	suburban	boy	eighth	0	1	0	0	0	0	black	no response	0	0
1	17	medium	suburban	boy	eighth	0	1	0	0	0	1	black	no response	0	0
1	17	medium	suburban	boy	eighth	0	1	0	0	0	0	black	no response	1	0
1	17	medium	suburban	girl	eighth	0	1	0	0	0	0	black	no response	4	0
1	17	medium	suburban	girl	eighth	0	1	0	0	0	0	black	no response	1	0
1	17	medium	suburban	girl	eighth	0	1	0	0	0	0	black	no response	2	0
1	17	medium	suburban	girl	eighth	0	1	0	0	0	0	black	no response	1	0
1	17	medium	suburban	girl	eighth	0	1	0	0	0	1	black	no response	4	0
1	17	medium	suburban	girl	eighth	0	1	0	0	0	0	black	no response	1	0
1	17	medium	suburban	girl	eighth	0	1	0	0	0	0	black	no response	1	0
1	17	medium	suburban	girl	eighth	0	1	0	0	0	0	black	no response	0	0
1	17	medium	suburban	girl	eighth	0	1	0	0	0	0	black	no response	2	0
1	17	medium	suburban	girl	eighth	0	1	0	0	0	0	black	no response	0	0
1	17	medium	suburban	girl	eighth	0	1	0	0	0	0	black	no response	1	0
1	17	medium	suburban	girl	eighth	0	1	0	0	0	0	black	no response	1	0
1	17	medium	suburban	girl	eighth	0	1	0	0	0	1	black	no response	2	0
1	17	medium	suburban	girl	eighth	0	1	0	0	0	0	black	no response	2	0
1	17	medium	suburban	girl	eighth	0	1	0	0	0	0	black	no response	1	0
1	17	medium	suburban	girl	eighth	0	1	0	0	0	0	black	no response	0	0
1	17	medium	suburban	girl	eighth	0	1	0	0	0	0	black	no response	3	0
1	17	medium	suburban	girl	eighth	0	1	0	0	0	0	black	no response	1	0
1	17	medium	suburban	girl	eighth	0	1	0	0	0	1	black	no response	0	0
1	17	medium	suburban	girl	eighth	0	1	0	0	0	1	black	no response	2	0
1	17	medium	suburban	boy	eighth	0	0	1	0	0	0	hispanic	no response	1	0
1	17	medium	suburban	boy	eighth	0	0	1	0	0	0	hispanic	no response	0	0
1	17	medium	suburban	girl	eighth	0	0	1	0	0	0	hispanic	no response	3	0
1	17	medium	suburban	girl	eighth	0	0	1	0	0	0	hispanic	no response	2	0
1	17	medium	suburban	girl	eighth	0	0	1	0	0	0	hispanic	no response	2	0
1	17	medium	suburban	girl	eighth	0	0	1	0	0	0	hispanic	no response	3	0
1	17	medium	suburban	girl	eighth	0	0	1	0	0	0	hispanic	no response	1	0
1	17	medium	suburban	girl	eighth	0	0	1	0	0	0	hispanic	no response	0	0
1	17	medium	suburban	girl	eighth	0	0	1	0	0	0	hispanic	no response	0	0
1	17	medium	suburban	girl	eighth	0	0	1	0	0	0	hispanic	no response	0	0
1	17	medium	suburban	girl	eighth	0	0	1	0	0	0	hispanic	no response	1	0
1	17	medium	suburban	girl	eighth	0	0	1	0	0	0	hispanic	no response	1	0
1	17	medium	suburban	girl	eighth	0	0	1	0	0	0	hispanic	no response	0	0
1	17	medium	suburban	girl	eighth	0	0	1	0	0	0	hispanic	no response	3	0
1	17	medium	suburban	girl	eighth	0	0	1	0	0	0	hispanic	no response	1	0
1	17	medium	suburban	girl	eighth	0	0	1	0	0	0	hispanic	no response	0	0
1	17	medium	suburban	boy	eighth	1	1	0	0	0	0	multiple races	no response	2	0
1	17	medium	suburban	boy	eighth	1	1	0	0	0	0	multiple races	no response	2	0
1	17	medium	suburban	boy	eighth	1	0	0	1	0	0	multiple races	no response	2	0
1	17	medium	suburban	boy	eighth	0	0	1	0	1	0	multiple races	no response	3	0
1	17	medium	suburban	boy	eighth	0	1	1	1	0	0	multiple races	no response	0	0
1	17	medium	suburban	boy	eighth	0	1	0	1	1	0	multiple races	no response	0	0
1	17	medium	suburban	boy	eighth	0	1	1	0	1	0	multiple races	no response	2	0
1	17	medium	suburban	boy	eighth	0	1	0	0	1	0	multiple races	no response	0	0
1	17	medium	suburban	girl	eighth	0	1	0	0	1	0	multiple races	no response	2	0
1	17	medium	suburban	girl	eighth	0	1	0	0	1	0	multiple races	no response	2	0
1	17	medium	suburban	girl	eighth	0	1	1	0	0	0	multiple races	no response	3	0
1	17	medium	suburban	girl	eighth	0	1	0	1	1	1	multiple races	no response	2	0
1	17	medium	suburban	girl	eighth	0	1	0	1	0	0	multiple races	no response	2	0
1	17	medium	suburban	girl	eighth	0	0	0	1	1	0	multiple races	no response	2	0
1	17	medium	suburban	girl	eighth	1	0	1	0	0	0	multiple races	no response	0	0
1	17	medium	suburban	girl	eighth	0	1	0	1	0	0	multiple races	no response	3	0
1	17	medium	suburban	boy	eighth	0	0	0	1	0	1	Native American	no response	0	0
1	17	medium	suburban	girl	eighth	0	0	0	0	0	1	Native American	no response	2	0
1	17	medium	suburban	boy	eighth	0	0	0	0	1	0	other	no response	1	0
1	17	medium	suburban	boy	eighth	0	0	0	0	1	0	other	no response	0	0
1	17	medium	suburban	boy	eighth	0	0	0	0	1	0	other	no response	1	0
1	17	medium	suburban	girl	eighth	0	0	0	0	1	0	other	no response	1	0
1	17	medium	suburban	boy	eighth	0	0	0	1	0	0	white	no response	3	1
1	17	medium	suburban	boy	eighth	0	0	0	1	0	0	white	no response	2	1
1	17	medium	suburban	boy	eighth	0	0	0	1	0	0	white	no response	1	1
1	17	medium	suburban	boy	eighth	0	0	0	1	0	0	white	no response	1	1
1	17	medium	suburban	boy	eighth	0	0	0	1	0	0	white	no response	1	1
1	17	medium	suburban	boy	eighth	0	0	0	1	0	0	white	no response	3	1
1	17	medium	suburban	boy	eighth	0	0	0	1	0	0	white	no response	0	1
1	17	medium	suburban	boy	eighth	0	0	0	1	0	0	white	no response	0	1
1	17	medium	suburban	boy	eighth	0	0	0	1	0	0	white	no response	1	1
1	17	medium	suburban	boy	eighth	0	0	0	1	0	0	white	no response	1	1
1	17	medium	suburban	boy	eighth	0	0	0	1	0	0	white	no response	2	1
1	17	medium	suburban	boy	eighth	0	0	0	1	0	0	white	no response	0	1
1	17	medium	suburban	boy	eighth	0	0	0	1	0	0	white	no response	1	1
1	17	medium	suburban	boy	eighth	0	0	0	1	0	0	white	no response	2	1
1	17	medium	suburban	boy	eighth	0	0	0	1	0	0	white	no response	2	1
1	17	medium	suburban	boy	eighth	0	0	0	1	0	0	white	no response	0	1
1	17	medium	suburban	girl	eighth	0	0	0	1	0	0	white	no response	1	1
1	17	medium	suburban	girl	eighth	0	0	0	1	0	0	white	no response	1	1
1	17	medium	suburban	girl	eighth	0	0	0	1	0	0	white	no response	0	1
1	17	medium	suburban	girl	eighth	0	0	0	1	0	0	white	no response	1	1
1	17	medium	suburban	girl	eighth	0	0	0	1	0	0	white	no response	1	1
1	17	medium	suburban	girl	eighth	0	0	0	1	0	0	white	no response	1	1
1	17	medium	suburban	girl	eighth	0	0	0	1	0	0	white	no response	0	1
1	17	medium	suburban	girl	eighth	0	0	0	1	0	0	white	no response	1	1
1	17	medium	suburban	girl	eighth	0	0	0	1	0	0	white	no response	3	1
1	17	medium	suburban	girl	eighth	0	0	0	1	0	0	white	no response	2	1
3	18	low	suburban	boy	seventh	1	0	0	0	0	0	Asian	no	3	0
3	18	low	suburban	boy	seventh	1	0	0	0	0	0	Asian	no	1	0
3	18	low	suburban	girl	seventh	1	0	0	0	0	0	Asian	no	2	0
3	18	low	suburban	boy	seventh	0	1	0	0	0	0	black	no	0	0
3	18	low	suburban	boy	seventh	0	1	0	0	0	0	black	no	1	0
3	18	low	suburban	boy	seventh	0	1	0	0	0	0	black	no	3	0
3	18	low	suburban	girl	seventh	0	1	0	0	0	0	black	no	1	0
3	18	low	suburban	girl	seventh	0	1	0	0	0	0	black	no	1	0
3	18	low	suburban	girl	seventh	0	1	0	0	0	0	black	yes	1	0
3	18	low	suburban	girl	seventh	0	0	1	0	0	1	hispanic	no	1	0
3	18	low	suburban	boy	seventh	0	0	0	1	1	0	multiple races	no	0	0
3	18	low	suburban	boy	seventh	0	0	0	1	1	0	multiple races	no	1	0
3	18	low	suburban	boy	seventh	1	0	0	1	0	0	multiple races	no	0	0
3	18	low	suburban	girl	seventh	1	0	0	1	0	0	multiple races	no	1	0
3	18	low	suburban	girl	seventh	0	0	0	1	1	0	multiple races	no	2	0
3	18	low	suburban	girl	seventh	0	0	0	1	1	0	multiple races	no	2	0
3	18	low	suburban	girl	seventh	0	0	1	1	0	0	multiple races	no	1	0
3	18	low	suburban	girl	seventh	1	0	0	1	0	0	multiple races	no	0	0
3	18	low	suburban	girl	seventh	1	0	0	0	1	0	multiple races	no	3	0
3	18	low	suburban	boy	seventh	0	0	0	0	1	0	other	no	1	0
3	18	low	suburban	girl	seventh	0	0	0	0	1	0	other	no	2	0
3	18	low	suburban	girl	seventh	0	0	0	0	1	0	other	no	2	0
3	18	low	suburban	girl	seventh	0	0	0	0	1	0	other	no	2	0
3	18	low	suburban	boy	sixth	0	0	0	1	0	0	white	yes	4	1
3	18	low	suburban	boy	seventh	0	0	0	1	0	0	white	no	0	1
3	18	low	suburban	boy	seventh	0	0	0	1	0	0	white	no	3	1
3	18	low	suburban	boy	seventh	0	0	0	1	0	0	white	yes	1	1
3	18	low	suburban	boy	seventh	0	0	0	1	0	0	white	no	1	1
3	18	low	suburban	boy	seventh	0	0	0	1	0	0	white	no	1	1
3	18	low	suburban	boy	seventh	0	0	0	1	0	0	white	no	2	1
3	18	low	suburban	boy	seventh	0	0	0	1	0	0	white	no	2	1
3	18	low	suburban	boy	seventh	0	0	0	1	0	0	white	no	3	1
3	18	low	suburban	boy	seventh	0	0	0	1	0	0	white	no	2	1
3	18	low	suburban	boy	seventh	0	0	0	1	0	1	white	yes	1	1
3	18	low	suburban	boy	seventh	0	0	0	1	0	0	white	no	0	1
3	18	low	suburban	boy	seventh	0	0	0	1	0	0	white	no	2	1
3	18	low	suburban	boy	seventh	0	0	0	1	0	0	white	no	2	1
3	18	low	suburban	boy	seventh	0	0	0	1	0	0	white	yes	2	1
3	18	low	suburban	boy	seventh	0	0	0	1	0	0	white	yes	1	1
3	18	low	suburban	boy	seventh	0	0	0	1	0	0	white	no	1	1
3	18	low	suburban	boy	seventh	0	0	0	1	0	0	white	no	2	1
3	18	low	suburban	boy	seventh	0	0	0	1	0	0	white	no	1	1
3	18	low	suburban	boy	seventh	0	0	0	1	0	0	white	no	2	1
3	18	low	suburban	boy	seventh	0	0	0	1	0	0	white	no	4	1
3	18	low	suburban	boy	seventh	0	0	0	1	0	0	white	no	1	1
3	18	low	suburban	boy	seventh	0	0	0	1	0	0	white	no	3	1
3	18	low	suburban	boy	seventh	0	0	0	1	0	0	white	no	2	1
3	18	low	suburban	boy	seventh	0	0	0	1	0	0	white	no	1	1
3	18	low	suburban	boy	seventh	0	0	0	1	0	0	white	no	2	1
3	18	low	suburban	boy	seventh	0	0	0	1	0	0	white	no	1	1
3	18	low	suburban	boy	seventh	0	0	0	1	0	1	white	no	0	1
3	18	low	suburban	boy	seventh	0	0	0	1	0	0	white	yes	4	1
3	18	low	suburban	boy	seventh	0	0	0	1	0	0	white	no	2	1
3	18	low	suburban	girl	seventh	0	0	0	1	0	0	white	no	1	1
3	18	low	suburban	girl	seventh	0	0	0	1	0	0	white	no	0	1
3	18	low	suburban	girl	seventh	0	0	0	1	0	0	white	no	1	1
3	18	low	suburban	girl	seventh	0	0	0	1	0	0	white	no	2	1
3	18	low	suburban	girl	seventh	0	0	0	1	0	0	white	no	2	1
3	18	low	suburban	girl	seventh	0	0	0	1	0	0	white	no	2	1
3	18	low	suburban	girl	seventh	0	0	0	1	0	0	white	no	0	1
3	18	low	suburban	girl	seventh	0	0	0	1	0	0	white	no	2	1
3	18	low	suburban	girl	seventh	0	0	0	1	0	0	white	no	1	1
3	18	low	suburban	girl	seventh	0	0	0	1	0	0	white	no	1	1
3	18	low	suburban	girl	seventh	0	0	0	1	0	0	white	no	1	1
3	18	low	suburban	girl	seventh	0	0	0	1	0	0	white	no	2	1
3	18	low	suburban	girl	seventh	0	0	0	1	0	0	white	no	1	1
3	18	low	suburban	girl	eighth	0	0	0	1	0	0	white	no	1	1
3	18	low	suburban	girl	seventh	0	0	0	1	0	0	white	yes	2	1
3	18	low	suburban	girl	seventh	0	0	0	1	0	0	white	no	1	1
3	18	low	suburban	girl	seventh	0	0	0	1	0	0	white	no	1	1
3	18	low	suburban	girl	seventh	0	0	0	1	0	0	white	no	1	1
3	18	low	suburban	girl	seventh	0	0	0	1	0	0	white	no	1	1
3	18	low	suburban	girl	seventh	0	0	0	1	0	0	white	no	2	1
3	18	low	suburban	girl	seventh	0	0	0	1	0	0	white	no	3	1
3	18	low	suburban	girl	seventh	0	0	0	1	0	0	white	no	2	1
3	18	low	suburban	girl	seventh	0	0	0	1	0	0	white	no	1	1
3	18	low	suburban	girl	seventh	0	0	0	1	0	0	white	no	1	1
3	18	low	suburban	girl	seventh	0	0	0	1	0	0	white	no	1	1
3	18	low	suburban	girl	seventh	0	0	0	1	0	0	white	no	2	1
3	18	low	suburban	girl	seventh	0	0	0	1	0	0	white	no	2	1
3	18	low	suburban	girl	seventh	0	0	0	1	0	0	white	no	1	1
3	18	low	suburban	girl	seventh	0	0	0	1	0	0	white	no	1	1
3	18	low	suburban	girl	seventh	0	0	0	1	0	0	white	no	2	1
3	18	low	suburban	girl	seventh	0	0	0	1	0	0	white	no	2	1
3	18	low	suburban	girl	seventh	0	0	0	1	0	0	white	no	1	1
3	18	low	suburban	girl	seventh	0	0	0	1	0	0	white	no	0	1
3	18	low	suburban	girl	seventh	0	0	0	1	0	0	white	no	2	1
3	18	low	suburban	girl	seventh	0	0	0	1	0	0	white	yes	2	1
3	18	low	suburban	girl	seventh	0	0	0	1	0	0	white	no	2	1
3	18	low	suburban	girl	seventh	0	0	0	1	0	0	white	no	1	1
3	18	low	suburban	girl	seventh	0	0	0	1	0	0	white	no	1	1
3	18	low	suburban	girl	seventh	0	0	0	1	0	0	white	no	1	1
3	18	low	suburban	girl	seventh	0	0	0	1	0	0	white	no	2	1
3	18	low	suburban	girl	seventh	0	0	0	1	0	0	white	no	3	1
3	18	low	suburban	girl	seventh	0	0	0	1	0	0	white	no	2	1
3	18	low	suburban	girl	seventh	0	0	0	1	0	0	white	no	2	1
3	19	low	suburban	boy	eighth	1	0	0	0	0	0	Asian	no	3	0
3	19	low	suburban	boy	eighth	1	0	0	0	0	0	Asian	no	0	0
3	19	low	suburban	girl	eighth	1	0	0	0	0	0	Asian	no	2	0
3	19	low	suburban	girl	eighth	1	0	0	0	0	0	Asian	no	0	0
3	19	low	suburban	girl	eighth	1	0	0	0	0	0	Asian	no	1	0
3	19	low	suburban	girl	eighth	0	0	0	1	1	0	multiple races	no	0	0
3	19	low	suburban	boy	eighth	0	0	0	1	0	0	white	yes	0	1
3	19	low	suburban	boy	eighth	0	0	0	1	0	0	white	no	1	1
3	19	low	suburban	boy	eighth	0	0	0	1	0	0	white	no	1	1
3	19	low	suburban	boy	eighth	0	0	0	1	0	0	white	no	0	1
2	20	medium	suburban	boy	seventh	1	0	0	0	0	0	Asian	no	0	0
3	20	medium	suburban	boy	seventh	1	0	0	0	0	0	Asian	no	1	0
3	20	medium	suburban	boy	seventh	1	0	0	0	0	0	Asian	no	0	0
3	20	medium	suburban	girl	seventh	1	0	0	0	0	0	Asian	no	2	0
3	20	medium	suburban	girl	seventh	1	0	0	0	0	0	Asian	no	1	0
3	20	medium	suburban	girl	seventh	1	0	0	0	0	0	Asian	no	1	0
3	20	medium	suburban	girl	seventh	1	0	0	0	0	0	Asian	no	2	0
2	20	medium	suburban	boy	seventh	0	1	0	0	0	0	black	no	0	0
2	20	medium	suburban	boy	seventh	0	1	0	0	0	0	black	no	4	0
3	20	medium	suburban	boy	seventh	0	1	0	0	0	0	black	no	2	0
3	20	medium	suburban	boy	seventh	0	1	0	0	0	0	black	no	0	0
3	20	medium	suburban	boy	seventh	0	1	0	0	0	0	black	no response	1	0
3	20	medium	suburban	boy	seventh	0	1	0	0	0	0	black	no	2	0
3	20	medium	suburban	boy	seventh	0	1	0	0	0	0	black	no	0	0
2	20	medium	suburban	girl	seventh	0	1	0	0	0	0	black	no	2	0
2	20	medium	suburban	girl	seventh	0	1	0	0	0	0	black	no	2	0
2	20	medium	suburban	girl	seventh	0	1	0	0	0	0	black	no	2	0
2	20	medium	suburban	girl	seventh	0	1	0	0	0	0	black	no	1	0
2	20	medium	suburban	girl	seventh	0	1	0	0	0	0	black	no	1	0
3	20	medium	suburban	girl	seventh	0	1	0	0	0	0	black	no	1	0
2	20	medium	suburban	girl	seventh	0	1	0	0	0	0	black	no	0	0
3	20	medium	suburban	girl	seventh	0	1	0	0	0	0	black	no	1	0
3	20	medium	suburban	girl	seventh	0	1	0	0	0	0	black	no	1	0
3	20	medium	suburban	girl	seventh	0	1	0	0	0	0	black	no	1	0
2	20	medium	suburban	boy	seventh	0	0	1	0	0	0	hispanic	no	1	0
2	20	medium	suburban	boy	seventh	0	0	1	0	0	0	hispanic	no	0	0
2	20	medium	suburban	boy	seventh	0	0	1	0	0	0	hispanic	no	1	0
2	20	medium	suburban	boy	seventh	0	0	1	0	0	0	hispanic	no	1	0
2	20	medium	suburban	boy	seventh	0	0	1	0	0	0	hispanic	no	0	0
2	20	medium	suburban	boy	seventh	0	0	1	0	0	0	hispanic	no	1	0
2	20	medium	suburban	boy	seventh	0	0	1	0	0	0	hispanic	no	3	0
2	20	medium	suburban	boy	seventh	0	0	1	0	0	0	hispanic	no	1	0
2	20	medium	suburban	boy	seventh	0	0	1	0	0	0	hispanic	no	1	0
2	20	medium	suburban	boy	seventh	0	0	1	0	0	0	hispanic	yes	1	0
3	20	medium	suburban	boy	seventh	0	0	1	0	0	0	hispanic	no	1	0
3	20	medium	suburban	boy	seventh	0	0	1	0	0	0	hispanic	no	1	0
3	20	medium	suburban	boy	seventh	0	0	1	0	0	0	hispanic	no	2	0
3	20	medium	suburban	boy	seventh	0	0	1	0	0	0	hispanic	no	1	0
3	20	medium	suburban	boy	seventh	0	0	1	0	0	0	hispanic	no	0	0
2	20	medium	suburban	girl	seventh	0	0	1	0	0	0	hispanic	no	1	0
2	20	medium	suburban	girl	seventh	0	0	1	0	0	0	hispanic	no	0	0
2	20	medium	suburban	girl	seventh	0	0	1	0	0	0	hispanic	no	2	0
2	20	medium	suburban	girl	seventh	0	0	1	0	0	0	hispanic	no	2	0
2	20	medium	suburban	girl	seventh	0	0	1	0	0	0	hispanic	no	0	0
3	20	medium	suburban	girl	seventh	0	0	1	0	0	0	hispanic	no	1	0
2	20	medium	suburban	girl	seventh	0	0	1	0	0	0	hispanic	no	0	0
3	20	medium	suburban	girl	seventh	0	0	1	0	0	0	hispanic	no	0	0
3	20	medium	suburban	girl	seventh	0	0	1	0	0	0	hispanic	no	0	0
3	20	medium	suburban	girl	seventh	0	0	1	0	0	0	hispanic	no	3	0
3	20	medium	suburban	girl	seventh	0	0	1	0	0	0	hispanic	no	2	0
2	20	medium	suburban	boy	seventh	1	0	0	1	0	0	multiple races	yes	1	0
2	20	medium	suburban	boy	seventh	0	1	0	0	0	1	multiple races	no	0	0
3	20	medium	suburban	boy	seventh	1	0	1	0	0	0	multiple races	no	1	0
3	20	medium	suburban	boy	seventh	0	1	0	1	0	0	multiple races	no	2	0
3	20	medium	suburban	boy	seventh	0	1	0	1	0	1	multiple races	no	2	0
3	20	medium	suburban	boy	seventh	0	0	1	0	1	0	multiple races	no	0	0
3	20	medium	suburban	boy	seventh	1	0	1	0	0	0	multiple races	no	1	0
3	20	medium	suburban	boy	seventh	0	1	0	0	0	1	multiple races	no	1	0
2	20	medium	suburban	girl	seventh	0	1	0	0	1	0	multiple races	no	3	0
2	20	medium	suburban	girl	seventh	1	0	0	1	0	0	multiple races	no	1	0
2	20	medium	suburban	girl	seventh	0	1	0	1	0	1	multiple races	no	2	0
3	20	medium	suburban	girl	seventh	0	1	0	1	1	1	multiple races	no	1	0
3	20	medium	suburban	girl	seventh	0	1	0	1	1	1	multiple races	no	1	0
3	20	medium	suburban	girl	seventh	0	0	1	1	0	0	multiple races	no	1	0
3	20	medium	suburban	girl	seventh	0	0	1	1	1	0	multiple races	no	1	0
3	20	medium	suburban	girl	seventh	0	1	0	1	0	0	multiple races	no	1	0
3	20	medium	suburban	girl	seventh	0	1	1	0	0	0	multiple races	no	1	0
3	20	medium	suburban	girl	seventh	0	1	0	1	1	1	multiple races	no	1	0
3	20	medium	suburban	girl	seventh	1	1	0	1	1	0	multiple races	no	1	0
3	20	medium	suburban	girl	seventh	0	0	0	0	0	1	Native American	no	2	0
2	20	medium	suburban	boy	seventh	0	0	0	0	1	0	other	yes	1	0
2	20	medium	suburban	boy	seventh	0	0	0	0	1	0	other	yes	0	0
2	20	medium	suburban	boy	seventh	0	0	0	0	1	0	other	no	3	0
2	20	medium	suburban	boy	seventh	0	0	0	0	1	0	other	no	4	0
3	20	medium	suburban	boy	seventh	0	0	0	0	1	0	other	no	2	0
2	20	medium	suburban	girl	seventh	0	0	0	0	1	0	other	no	2	0
2	20	medium	suburban	girl	seventh	0	0	0	0	1	0	other	no	1	0
2	20	medium	suburban	girl	seventh	0	0	0	0	1	0	other	no	1	0
2	20	medium	suburban	girl	seventh	0	0	0	0	1	0	other	no	1	0
2	20	medium	suburban	girl	seventh	0	0	0	0	1	0	other	no	1	0
3	20	medium	suburban	girl	seventh	0	0	0	0	1	0	other	no	1	0
2	20	medium	suburban	boy	seventh	0	0	0	1	0	0	white	no	1	1
2	20	medium	suburban	boy	seventh	0	0	0	1	0	0	white	no	0	1
2	20	medium	suburban	boy	seventh	0	0	0	1	0	1	white	no	3	1
2	20	medium	suburban	boy	seventh	0	0	0	1	0	0	white	yes	1	1
2	20	medium	suburban	boy	seventh	0	0	0	1	0	0	white	yes	1	1
2	20	medium	suburban	boy	seventh	0	0	0	1	0	0	white	yes	0	1
2	20	medium	suburban	boy	seventh	0	0	0	1	0	0	white	no	2	1
2	20	medium	suburban	boy	seventh	0	0	0	1	0	0	white	no	3	1
2	20	medium	suburban	boy	seventh	0	0	0	1	0	0	white	no	2	1
2	20	medium	suburban	boy	seventh	0	0	0	1	0	0	white	no	2	1
2	20	medium	suburban	boy	seventh	0	0	0	1	0	0	white	no	2	1
2	20	medium	suburban	boy	seventh	0	0	0	1	0	0	white	yes	0	1
2	20	medium	suburban	boy	seventh	0	0	0	1	0	0	white	yes	2	1
2	20	medium	suburban	boy	seventh	0	0	0	1	0	0	white	no	1	1
2	20	medium	suburban	boy	seventh	0	0	0	1	0	0	white	no	1	1
2	20	medium	suburban	boy	seventh	0	0	0	1	0	0	white	no	1	1
2	20	medium	suburban	boy	seventh	0	0	0	1	0	0	white	no	1	1
2	20	medium	suburban	boy	seventh	0	0	0	1	0	0	white	no	2	1
2	20	medium	suburban	boy	seventh	0	0	0	1	0	0	white	yes	3	1
2	20	medium	suburban	boy	seventh	0	0	0	1	0	0	white	no	2	1
2	20	medium	suburban	boy	seventh	0	0	0	1	0	0	white	yes	2	1
2	20	medium	suburban	boy	seventh	0	0	0	1	0	0	white	no	3	1
2	20	medium	suburban	boy	seventh	0	0	0	1	0	1	white	no	1	1
3	20	medium	suburban	boy	seventh	0	0	0	1	0	0	white	yes	0	1
3	20	medium	suburban	boy	seventh	0	0	0	1	0	0	white	yes	1	1
3	20	medium	suburban	boy	seventh	0	0	0	1	0	0	white	no	2	1
2	20	medium	suburban	boy	seventh	0	0	0	1	0	0	white	no	1	1
2	20	medium	suburban	boy	seventh	0	0	0	1	0	0	white	no	3	1
3	20	medium	suburban	boy	seventh	0	0	0	1	0	0	white	no	1	1
3	20	medium	suburban	boy	seventh	0	0	0	1	0	0	white	yes	1	1
3	20	medium	suburban	boy	seventh	0	0	0	1	0	0	white	no	1	1
3	20	medium	suburban	boy	seventh	0	0	0	1	0	0	white	no	2	1
3	20	medium	suburban	boy	seventh	0	0	0	1	0	0	white	no	0	1
3	20	medium	suburban	boy	seventh	0	0	0	1	0	0	white	no	2	1
3	20	medium	suburban	boy	seventh	0	0	0	1	0	0	white	no	1	1
3	20	medium	suburban	boy	seventh	0	0	0	1	0	0	white	no	1	1
3	20	medium	suburban	boy	seventh	0	0	0	1	0	0	white	no	1	1
3	20	medium	suburban	boy	seventh	0	0	0	1	0	0	white	yes	0	1
2	20	medium	suburban	girl	seventh	0	0	0	1	0	0	white	no	2	1
2	20	medium	suburban	girl	seventh	0	0	0	1	0	0	white	no	2	1
2	20	medium	suburban	girl	seventh	0	0	0	1	0	0	white	no	2	1
2	20	medium	suburban	girl	seventh	0	0	0	1	0	0	white	no	2	1
2	20	medium	suburban	girl	seventh	0	0	0	1	0	0	white	no	2	1
2	20	medium	suburban	girl	seventh	0	0	0	1	0	0	white	no	1	1
2	20	medium	suburban	girl	seventh	0	0	0	1	0	0	white	no	2	1
2	20	medium	suburban	girl	seventh	0	0	0	1	0	0	white	no	2	1
2	20	medium	suburban	girl	seventh	0	0	0	1	0	0	white	yes	2	1
2	20	medium	suburban	girl	seventh	0	0	0	1	0	0	white	no	2	1
2	20	medium	suburban	girl	seventh	0	0	0	1	0	0	white	no	1	1
2	20	medium	suburban	girl	seventh	0	0	0	1	0	0	white	no	2	1
2	20	medium	suburban	girl	seventh	0	0	0	1	0	0	white	no	2	1
2	20	medium	suburban	girl	seventh	0	0	0	1	0	0	white	no	2	1
2	20	medium	suburban	girl	seventh	0	0	0	1	0	0	white	no	2	1
2	20	medium	suburban	girl	seventh	0	0	0	1	0	0	white	no	1	1
2	20	medium	suburban	girl	seventh	0	0	0	1	0	0	white	no	1	1
2	20	medium	suburban	girl	seventh	0	0	0	1	0	0	white	no	2	1
2	20	medium	suburban	girl	seventh	0	0	0	1	0	0	white	yes	2	1
2	20	medium	suburban	girl	seventh	0	0	0	1	0	0	white	no	2	1
3	20	medium	suburban	girl	seventh	0	0	0	1	0	0	white	no	1	1
3	20	medium	suburban	girl	seventh	0	0	0	1	0	0	white	no	2	1
3	20	medium	suburban	girl	seventh	0	0	0	1	0	0	white	no	2	1
3	20	medium	suburban	girl	seventh	0	0	0	1	0	0	white	no	2	1
3	20	medium	suburban	girl	seventh	0	0	0	1	0	0	white	no	1	1
3	20	medium	suburban	girl	seventh	0	0	0	1	0	0	white	no	0	1
3	20	medium	suburban	girl	seventh	0	0	0	1	0	0	white	no	1	1
3	20	medium	suburban	girl	seventh	0	0	0	1	0	0	white	no	1	1
3	20	medium	suburban	girl	seventh	0	0	0	1	0	0	white	yes	2	1
3	20	medium	suburban	girl	seventh	0	0	0	1	0	0	white	no	1	1
3	20	medium	suburban	girl	seventh	0	0	0	1	0	0	white	no	1	1
3	20	medium	suburban	girl	seventh	0	0	0	1	0	0	white	no	1	1
3	20	medium	suburban	girl	seventh	0	0	0	1	0	0	white	no	2	1
3	20	medium	suburban	girl	seventh	0	0	0	1	0	0	white	no	1	1
3	20	medium	suburban	girl	seventh	0	0	0	1	0	0	white	yes	1	1
3	20	medium	suburban	girl	seventh	0	0	0	1	0	1	white	no	3	1
3	20	medium	suburban	girl	seventh	0	0	0	1	0	0	white	no	2	1
3	20	medium	suburban	girl	seventh	0	0	0	1	0	0	white	no	1	1
3	20	medium	suburban	girl	seventh	0	0	0	1	0	0	white	yes	2	1
3	20	medium	suburban	girl	seventh	0	0	0	1	0	0	white	yes	2	1
3	20	medium	suburban	girl	seventh	0	0	0	1	0	0	white	no	1	1
3	20	medium	suburban	girl	seventh	0	0	0	1	0	0	white	no	2	1
3	20	medium	suburban	girl	seventh	0	0	0	1	0	0	white	no	2	1
3	20	medium	suburban	girl	seventh	0	0	0	1	0	0	white	no	2	1
3	20	medium	suburban	girl	seventh	0	0	0	1	0	1	white	no	3	1
3	21	high	suburban	girl	eighth	1	0	0	0	0	0	Asian	no	2	0
3	21	high	suburban	boy	eighth	0	1	0	0	0	0	black	no	1	0
3	21	high	suburban	boy	eighth	0	1	0	0	0	0	black	no	0	0
3	21	high	suburban	boy	eighth	0	1	0	0	0	0	black	no	2	0
3	21	high	suburban	boy	eighth	0	1	0	0	0	0	black	no	1	0
3	21	high	suburban	boy	eighth	0	1	0	0	0	0	black	no	1	0
3	21	high	suburban	boy	eighth	0	1	0	0	0	0	black	no	2	0
3	21	high	suburban	boy	eighth	0	1	0	0	0	0	black	yes	1	0
3	21	high	suburban	boy	eighth	0	1	0	0	0	0	black	no	2	0
3	21	high	suburban	boy	eighth	0	1	0	0	0	0	black	no	1	0
3	21	high	suburban	boy	eighth	0	1	0	0	0	0	black	no	3	0
3	21	high	suburban	boy	eighth	0	1	0	0	0	0	black	no	1	0
3	21	high	suburban	girl	eighth	0	1	0	0	0	0	black	no	0	0
3	21	high	suburban	girl	eighth	0	1	0	0	0	0	black	no	3	0
3	21	high	suburban	girl	eighth	0	1	0	0	0	0	black	no	1	0
3	21	high	suburban	girl	eighth	0	1	0	0	0	0	black	yes	1	0
3	21	high	suburban	girl	eighth	0	1	0	0	0	0	black	no	1	0
3	21	high	suburban	boy	eighth	0	0	1	0	0	0	hispanic	no response	1	0
3	21	high	suburban	boy	eighth	0	0	1	0	0	0	hispanic	yes	2	0
3	21	high	suburban	boy	eighth	0	0	1	0	0	0	hispanic	no	2	0
3	21	high	suburban	boy	eighth	0	0	1	0	0	0	hispanic	no	1	0
3	21	high	suburban	boy	eighth	0	0	1	0	0	0	hispanic	no	2	0
3	21	high	suburban	boy	eighth	0	0	1	0	0	0	hispanic	no response	3	0
3	21	high	suburban	boy	eighth	0	0	1	0	0	0	hispanic	yes	2	0
3	21	high	suburban	boy	eighth	0	0	1	0	0	0	hispanic	no	1	0
3	21	high	suburban	girl	eighth	0	0	1	0	0	0	hispanic	no	1	0
3	21	high	suburban	girl	eighth	0	0	1	0	0	0	hispanic	no	0	0
3	21	high	suburban	girl	eighth	0	0	1	0	0	0	hispanic	no	1	0
3	21	high	suburban	girl	eighth	0	0	1	0	0	0	hispanic	no	1	0
3	21	high	suburban	girl	eighth	0	0	1	0	0	0	hispanic	no	1	0
3	21	high	suburban	boy	eighth	0	1	0	0	0	1	multiple races	no	2	0
3	21	high	suburban	boy	eighth	0	1	1	0	0	0	multiple races	no	2	0
3	21	high	suburban	boy	eighth	0	1	0	0	0	1	multiple races	no	0	0
3	21	high	suburban	boy	eighth	1	0	0	1	0	0	multiple races	yes	2	0
3	21	high	suburban	boy	eighth	0	1	0	1	0	0	multiple races	no	2	0
3	21	high	suburban	boy	eighth	0	1	0	1	0	1	multiple races	yes	1	0
3	21	high	suburban	girl	eighth	0	1	0	1	0	0	multiple races	no	3	0
3	21	high	suburban	girl	eighth	0	1	0	0	0	1	multiple races	no	1	0
3	21	high	suburban	girl	eighth	0	0	1	0	1	1	multiple races	no	2	0
3	21	high	suburban	girl	eighth	0	0	1	1	0	0	multiple races	yes	1	0
3	21	high	suburban	girl	eighth	0	1	0	1	0	0	multiple races	no	2	0
3	21	high	suburban	girl	eighth	0	1	0	1	0	1	multiple races	no	0	0
3	21	high	suburban	girl	eighth	0	1	0	0	1	0	multiple races	no	2	0
3	21	high	suburban	girl	eighth	0	1	0	0	1	0	multiple races	no	3	0
3	21	high	suburban	boy	eighth	0	0	0	0	1	0	other	no	0	0
3	21	high	suburban	boy	eighth	0	0	0	0	1	0	other	no	0	0
3	21	high	suburban	girl	eighth	0	0	0	0	1	0	other	no	2	0
3	21	high	suburban	girl	eighth	0	0	0	0	1	0	other	no	4	0
3	21	high	suburban	boy	eighth	0	0	0	1	0	0	white	no	1	1
3	21	high	suburban	boy	eighth	0	0	0	1	0	0	white	yes	1	1
3	21	high	suburban	boy	eighth	0	0	0	1	0	0	white	no	1	1
3	21	high	suburban	boy	eighth	0	0	0	1	0	0	white	no	1	1
3	21	high	suburban	boy	eighth	0	0	0	1	0	0	white	no	1	1
3	21	high	suburban	boy	eighth	0	0	0	1	0	0	white	yes	3	1
[truncated: 113 more rows]
